# Supplementary material for: Rational design of induced regeneration via somatic embryogenesis in the absence of exogenous phytohormones
Source: Plant Cell. 2025 Oct 19;37(11):koaf252. doi: 10.1093/plcell/koaf252 (PMC12586336; doi:10.1093/plcell/koaf252)
Supplement: koaf252_Supplementary_Data [file koaf252_supplementary_data.zip]

Archive with 6 entries (6 files):
- Supplementary Data S1- Golden Gate plasmids and primers.xlsx
- Supplementary Data S2 - TPM and DEG.xlsx
- Supplementary Data S3 - GO_GSEA_GeneLists.xlsx
- Supplementary Data.pdf
- Supplementary Tables-.xlsx
- Supplementary_Figure_S1corrected.pdf
