# Supplementary material for: Rational design of induced regeneration via somatic embryogenesis in the absence of exogenous phytohormones
Source: Plant Cell. 2025 Oct 19;37(11):koaf252. doi: 10.1093/plcell/koaf252 (PMC12586336; doi:10.1093/plcell/koaf252)
Supplement: koaf252_Supplementary_Data [file koaf252_supplementary_data.zip › Supplementary Data S1- Golden Gate plasmids and primers.xlsx]

## Sheet: Tabelle1
Supplementary Data Set S1 - Golden Gate plasmids and primers
Constructs cloned by golden gate cloning	acceptor plasmid 2	Primers name	Primer Sequence
L2-AXG-AW
alias level 2 plasmid pICSL4723-Basta-UBQ10::AlcR-TCTP::XVE-G1090::GVG-LexA::AmiGORBR-LexA::WIND1	level 2 acceptor plasmid	BpiI-AlcRCDS-F1	TTGAAGACAAAatggcagatacgcgccgac
	pICSL4723	BpiI-AlcRCDS-R1	AAGAAGACTTAAGCcaaaaagctgtcaactttcccattca
level 1 plasmids	level 1 acceptor plasmid	BpiI-XVECDS-F1	TTGAAGACAAAatgaaagcgttaacggccag
pICH47732 Nos - BaR - OcsT	pICH47732	BpiI-XVECDS-R1	AAGAAGACTTGAGTccaatcatcaggatctctagcca
pICH47742 UBQ10 - AlcR - G7	pICH47742	BpiI-XVECDS-F2	TTGAAGACAAACTCctcgtctggcgctccatg
pICH47751 TCTP - XVE - UBQ10	pICH47751	BpiI-XVECDS-R2	AAGAAGACTTAAGCtcagactgtggcagggaaacc
pICH47761 G10:90 - GVG - RbcS + Nos	pICH47761	BpiI-GVG-F1	TTGAAGACAAAatgaagctcctgtcctccatcg
pICH47772 LexA - AmiRBR - SiATPase	pICH47772	BpiI-GVG-R1	AAGAAGACTTTCAgtctccacggaggccaggc
pICH47781 LexA - WINDI - 4xMyc - UBQ3	pICH47781	BpiI-GVG-F2	TTGAAGACAACTgacatgcccctcaccctg
pICH49300 (lacZ)		BpiI-GVG-R2	AAGAAGACTTAAGCtcatttttgatgaaacagaagcttt
level 0 plasmids	level 0 acceptor plasmid	BpiI-WIND1CDS-F1	TTGAAGACAAAatgGCAGCTGCTATGAATTTG
pICH41308-AlcR	pICH41308	BpiI-WIND1CDS-R1	AAGAAGACTTCGAACCAGCTAGAATCGAATCCCAATCG
pICH41308-XVE	pICH41308	BpiI-AmiRBR-F1	TTGAAGACAAAATGggctcttcgaattcctgca
pICH41308-GVG	pICH41308	BpiI-AmiRBR-R1	AAGAAGACTTAAGCcatggcgatgccttaaataaa
pAGM1287-WIND1-ns	pAGM1287	BpiI-pUAS_R1	TTGAAGACAAGGAGtgaaggatcgggtgacagc
pICH41308-AmiRBR	pICH41308	BpiI-pUAS_F2	AAGAAGACTTCATTtgggctgtcctctccaaat
pICH41295-UAS	pICH41295	BpiI-LexA-R1	TTGAAGACAAGGAGagcttgggctgcaggtcg
pICH41295-LexA	pICH41295	BpiI-LexA-F2	AAGAAGACTTCATTgactagcttcagcgtgtcctctcc
L2-AXG-W
alias level 2 plasmid pICSL4723-Basta-UBQ10::AlcR-TCTP::XVE-G1090::GVG-LexA::WIND1	level 2 acceptor plasmid
	pICSL4723
level 1 plasmids	level 1 acceptor plasmid
pICH47732 Nos - BaR - OcsT	pICH47732
pICH47742 UBQ10 - AlcR - G7	pICH47742
pICH47751 TCTP - XVE - UBQ10	pICH47751
pICH47761 G10:90 - GVG - RbcS + Nos	pICH47761
pICH54055
pICH47781 LexA - WINDI - 4xMyc - UBQ3	pICH47781
pICH49300 (lacZ)
level 0 plasmids	level 0 acceptor plasmid
pICH41308-AlcR	pICH41308
pICH41308-XVE	pICH41308
pICH41308-GVG	pICH41308
pAGM1287-WIND1-ns	pAGM1287
pICH41295-UAS	pICH41308
pICH41295-LexA	pICH41308
L2-pXG-01
alias level 2 plasmid pICSL4723-Basta-UBQ10::AlcR-TCTP::XVE-G1090::GVG-LexA::AmiGORBR-LexA::WIND1-UAS::SHR-UAS::SCR-UAS::PLT1-UAS::PLT4-UAS::PLT5-UAS::WOX5	level 2 acceptor plasmid	BpiI-SHR-F1	TTGAAGACaaaATGGATACTCTCTTTAGACTAGTCAG
	L2-AXG-AW	BpiI-SHR-R1	AAGAAGACTTCTCTTCATCCATGAAAAAGTTGAA
level 1 plasmids	level 1 acceptor plasmid	BpiI-SHR-F2	TTGAAGACAAAGAGGACCTTTCCTCTTCTTCTTCTCAC
pICH47732 UAS - SCR - V5 - Mas	pICH47732	BpiI-SHR-R2	AAGAAGACTTTTTCTCTGTGGCTGCAGCTGTT
pICH47742 UAS - PLT1 - T7 - HSP	pICH47742	BpiI-SHR-F3	TTGAAGACAAGAAAACTTGCTCCTTCGAGTCAACGC
pICH47751 UAS - PLT4 - T7 - UBQ5	pICH47751	BpiI-SHR-R3	AAGAAGACTTCGAATACGTTGGCCGCCACGC
pICH47761 UAS - PLT5 - 3xFLAG - ADH	pICH47761	Bpi-PLT1-F1	TTGAAGACAAAATGAATTCTAACAACTGGCTTGG
pICH47772 UAS - WOX5 - V5 - 35S	pICH47772	Bpi-PLT1-R1	AAGAAGACTTTTCGGATGGTGAAGCTTTGTC
pICH41800		Bpi-PLT1-F2	TTGAAGACAACGAAACCACCGGGGATAACGCTA
pICH47791 UAS - SHR - 3xFLAG - OCS	pICH47791	Bpi-PLT1-R2	AAGAAGACTTTGCCTTCCTTTCCTAGACTGGCCT
level 0 plasmids	level 0 acceptor plasmid	Bpi-PLT1-F3	TTGAAGACAAGGCAAGTTTACTTGGGTGGATATGACAA
pAGM1287 -SCR	pAGM1287	Bpi-PLT1-R3	AAGAAGACTTAGATTCAAGAGCTTGAGCTTCTTTGAGC
pAGM1287-SHR	pAGM1287	Bpi-PLT1-F4	TTGAAGACAAATCTTCAAGGAAACGCGAGG
pAGM1287-PLT1	pAGM1287	Bpi-PLT1-R4	AAGAAGACTTCGAACCCTCATTCCACATAGTGAAAACACC
pAGM1287-PLT4	pAGM1287	BpiI-PLT4-F1	TTGAAGACAAaATGAACTCGATGAATAACTGGTTAGG
pAGM1287-PLT5	pAGM1287	BpiI-PLT4-R1	AAGAAGACTTGGTTTCGTTGGTATTGTAAATCGTGGT
pAGM1287-WOX5	pAGM1287	BpiI-PLT4-F2	TTGAAGACAAAACCGTTGTAGATGGAAATGG
		BpiI-PLT4-R2	AAGAAGACTTTTCTTGGACGACATCATCATTG
		BpiI-PLT4-F3	TTGAAGACAAAGAAAAGACTATTGTTGATGTCGTAGAAAC
		BpiI-PLT4-R3	AAGAAGACTTTGCCTTCCTTTGCGAGTCTGG
		BpiI-PLT4-F4	TTGAAGACAAGGCAAGTTTATCTGGGAGGTTATGACA
		BpiI-PLT4-R4	AAGAAGACTTCGAACCAGTGTCGTTCCAAACTGAAAA
		BpiI-PLT5-F1	TTGAAGACAAaATGAAGAACAATAACAACAAATCTTCTTC
		BpiI-PLT5-R1	AAGAAGACTTGAACACAACGCCGCCAAGAGAT
		BpiI-PLT5-F2	TTGAAGACAAGTTCTCTTCCGACCTACAGCC
		BpiI-PLT5-R2	AAGAAGACTTGACACCTCCGACGAGTGTCCA
		BpiI-PLT5-F3	TTGAAGACAATGTCTAGCGTACATAAACAACAACCG
		BpiI-PLT5-R3	AAGAAGACTTTCTACCTTTTCTGCTTTGGCCTTC
		BpiI-PLT5-F4	TTGAAGACAATAGACAAGTTTATTTAGGTGGTTATGATAAG
		BpiI-PLT5-R4	AAGAAGACTTCACCGGGTTCGATGCAGC
		BpiI-PLT5-F5	TTGAAGACAAGGTGTCAGCAATTCCGCTGTCCT
		BpiI-PLT5-R5	AAGAAGACTTCGAACCTTCCAACCCAAAAACCGGT
		BpiI-WOX5-F1	TTGAAGACAAAatgTCTTTCTCCGTGAAAGGTCG
		BpiI-WOX5-R1	AAGAAGACTTATCTTCAAATGAATTCACCGGAAA
		BpiI-WOX5-F2	TTGAAGACAAAGATTCCAACTCCAAGGTGGACAAAATGAGAGCTAGAGGCAATAACCAGTACCGTGAATATATTCGAGA
		BpiI-WOX5-R2	AAGAAGACTTGGTTTCTCGAATATATTCACGG
		BpiI-WOX5-F3	TTGAAGACAAAACCACCACGACGTCGTTT
		BpiI-WOX5-R3	AAGAAGACTTCGAACCAAGAAAGCTTAATCGAAGATCTAATGG
L2-pXG-02
alias level 2 plasmid pICSL4723-Basta-UBQ10::AlcR-TCTP::XVE-G1090::GVG-LexA::AmiGORBR-LexA::WIND1-UAS::SHR-UAS::SCR-UAS::PLT1	level 2 acceptor plasmid
	L2-AXG-AW
level 1 plasmids	level 1 acceptor plasmid
pICH47732 UAS - SCR - V5 - Mas	pICH47732
pICH47742 UAS - PLT1 - T7 - HSP	pICH47742
pICH41744
pICH47791 UAS - SHR - 3xFLAG - OCS	pICH47791
level 0 plasmids	level 0 acceptor plasmid
pAGM1287 -SCR	pAGM1287
pAGM1287-SHR	pAGM1287
pAGM1287-PLT1	pAGM1287
L2-pXG-03
alias level 2 plasmid pICSL4723-Basta-UBQ10::AlcR-TCTP::XVE-G1090::GVG-LexA::AmiGORBR-LexA::WIND1-UAS::SCR-UAS::PLT1	level 2 acceptor plasmid
	L2-AXG-AW
level 1 plasmids	level 1 acceptor plasmid
pICH54077
pICH47732 UAS - SCR - V5 - Mas	pICH47732
pICH47742 UAS - PLT1 - T7 - HSP	pICH47742
pICH41744
level 0 plasmids	level 0 acceptor plasmid
pAGM1287 -SCR	pAGM1287
pAGM1287-PLT1	pAGM1287
L2-pXG-04
alias level 2 plasmid pICSL4723-Basta-UBQ10::AlcR-TCTP::XVE-G1090::GVG-LexA::WIND1-UAS::PLT1	level 2 acceptor plasmid
	L2-AXG-W
level 1 plasmids	level 1 acceptor plasmid
pICH54077
pICH54011
pICH47742 UAS - PLT1 - T7 - HSP	pICH47742
pICH41744
level 0 plasmids	level 0 acceptor plasmid
pAGM1287-PLT1	pAGM1287
L2p-XG-05
alias level 2 plasmid pICSL4723-Basta-UBQ10::AlcR-TCTP::XVE-G1090::GVG-LexA::WIND1-UAS::PLT1-UAS::WOX5	level 2 acceptor plasmid
	L2-AXG-W
level 1 plasmids	level 1 acceptor plasmid
pICH54011
pICH47742 UAS - PLT1 - T7 - HSP	pICH47742
pICH54033
pICH54044
pICH47772 UAS - WOX5 - V5 - 35S	pICH47772
pICH41800
level 0 plasmids	level 0 acceptor plasmid
pAGM1287-PLT1	pAGM1287
pAGM1287-WOX5	pAGM1287
L2p-XG-06
alias level 2 plasmid pICSL4723-Basta-UBQ10::AlcR-TCTP::XVE-G1090::GVG-LexA::WIND1-UAS::PLT1-UAS::PLT4-UAS::PLT5	level 2 acceptor plasmid
	L2-AXG-W
level 1 plasmids	level 1 acceptor plasmid
pICH54077
pICH54011
pICH47742 UAS - PLT1 - T7 - HSP	pICH47742
pICH47751 UAS - PLT4 - T7 - UBQ5	pICH47751
pICH47761 UAS - PLT5 - 3xFLAG - ADH	pICH47761
pICH41780
level 0 plasmids	level 0 acceptor plasmid
pAGM1287-PLT1	pAGM1287
pAGM1287-PLT4	pAGM1287
pAGM1287-PLT5	pAGM1287
L2-XG-AW
alias level 2 plasmid pICSL4723-Basta-UBQ10::XVE-pG1090::GVG-LexA::AmiGoRBR-LexA::WIND1	level 2 acceptor plasmid
	pICSL4723
level 1 plasmids	level 1 acceptor plasmid
pICH47732 Nos - BaR - OcsT	pICH47732
pICH54022
pICH47751 UBQ10-XVE-UBQ10	pICH47751
pICH47761 pG1090-GVG-Rbsc+Nos	pICH47761
pICH47772 LexA - AmiRBR - SiATPase	pICH47772
pICH47781 LexA - WINDI - 4xMyc - UBQ3	pICH47781
pICH49300 (lacZ)
level 0 plasmids	level 0 acceptor plasmid
pICH41308-XVE	pICH41308
pICH41308-GVG	pICH41308
pAGM1287-WIND1-ns	pAGM1287
pICH41308-AmiRBR	pICH41308
pICH41295-LexA	pICH41295
L2-XG-07
alias level 2 plasmid pICSL4723-Basta-TCTP::XVE-G1090::GVG-UAS::SHR-UAS::SCR-UAS::PLT1-UAS::PLT4-UAS::PLT5	level 2 acceptor plasmid
	L2-XG-AW
level 1 plasmids	level 1 acceptor plasmid
pICH47732 UAS - SCR - V5 - Mas	pICH47732
pICH47742 UAS - PLT1 - T7 - HSP	pICH47742
pICH47751 UAS - PLT4 - T7 - UBQ5	pICH47751
pICH47761 UAS - PLT5 - 3xFLAG - ADH	pICH47761
pICH54055
pICH54066
pICH47791 UAS - SHR - 3xFLAG - OCS	pICH47791
level 0 plasmids	level 0 acceptor plasmid
pAGM1287 -SCR	pAGM1287
pAGM1287-SHR	pAGM1287
pAGM1287-PLT1	pAGM1287
pAGM1287-PLT4	pAGM1287
pAGM1287-PLT5	pAGM1287
Transformation Arabidopsis accessions
pISIF-FR311-L
alias level 2 plasmid pICSL4723-FastR-UBQ10::AlcR-TCTP::XVE-G1090::GVG-LexA::AmiGORBR-LexA::WIND1	level 2 acceptor plasmid
	pICSL4723
level 1 plasmids	level 1 acceptor plasmid
pICH47732-FastR	pICH47732
pICH47742 UBQ10 - AlcR - G7	pICH47742
pICH47751 TCTP - XVE - UBQ10	pICH47751
pICH47761 G10:90 - GVG - RbcS + Nos	pICH47761
pICH47772 LexA - AmiRBR - SiATPase	pICH47772
pICH47781 LexA - WINDI - 4xMyc - UBQ3	pICH47781
pICH49300 (lacZ)
level 0 plasmids	level 0 acceptor plasmid
pICH41308-AlcR	pICH41308
pICH41308-XVE	pICH41308
pICH41308-GVG	pICH41308
pAGM1287-WIND1-ns	pAGM1287
pICH41308-AmiRBR	pICH41308
pICH41295-UAS	pICH41295
pICH41295-LexA	pICH41295
L2-FR-XG-01
alias level 2 plasmid pICSL4723-FastRed-UBQ10::AlcR-TCTP::XVE-G1090::GVG-LexA::AmiGORBR-LexA::WIND1-UAS::SHR-UAS::SCR-UAS::PLT1-UAS::PLT4-UAS::PLT5-UAS::WOX5	level 2 acceptor plasmid
	pISIF-FR311-L
level 1 plasmids	level 1 acceptor plasmid
pICH47732 UAS - SCR - V5 - Mas	pICH47732
pICH47742 UAS - PLT1 - T7 - HSP	pICH47742
pICH47751 UAS - PLT4 - T7 - UBQ5	pICH47751
pICH47761 UAS - PLT5 - 3xFLAG - ADH	pICH47761
pICH47772 UAS - WOX5 - V5 - 35S	pICH47772
pICH41800
pICH47791 UAS - SHR - 3xFLAG - OCS	pICH47791
level 0 plasmids	level 0 acceptor plasmid
pAGM1287 -SCR	pAGM1287
pAGM1287-SHR	pAGM1287
pAGM1287-PLT1	pAGM1287
pAGM1287-PLT4	pAGM1287
pAGM1287-PLT5	pAGM1287
pAGM1287-WOX5	pAGM1287
L2-FR-XG-05
alias level 2 plasmid pICSL4723-FastRed-UBQ10::AlcR-TCTP::XVE-G1090::GVG-LexA::WIND1-UAS::PLT1-UAS::WOX5	level 2 acceptor plasmid
	L2-AXG-AW
level 1 plasmids	level 1 acceptor plasmid
pICH54011
pICH47742 UAS - PLT1 - T7 - HSP	pICH47742
pICH54033
pICH54044
pICH47772 UAS - WOX5 - V5 - 35S	pICH47772
pICH41800
level 0 plasmids	level 0 acceptor plasmid
pAGM1287-PLT1	pAGM1287
pAGM1287-WOX5	pAGM1287
Plasmids for crop transformation
L2-SlXG
alias level 2 plasmid pISCL4723-NPTII-35S::erGFP-35S::XVE-35S::GVG	level 2 acceptor plasmid
	pISCL4723
level 1 plasmids	level 1 acceptor plasmid
pICH47732 Nos-NPTII-Nos	pICH47732
pICH47742 35S-erGFP-35S	pICH47742
pICH47751 35S-XVE-Ocs	pICH47751
pICH47761 35S-GVG-Mas	pICH47761
pICH54055
pICH47781 LexA-WIND1--Ubq3	pICH47781
pICH49300
level 0 plasmids	level 0 acceptor plasmid
pICH41308-XVE	pICH41308
pICH41308-GVG	pICH41308
pAGM1287-WIND1-ns	pAGM1287
pICH41295-UAS	pICH41295
pICH41295-LexA	pICH41295
L2-SlXG-05
alias level 2 plasmid pISCL4723-NPTII-35S::erGFP-35S::XVE-35S::GVG-LexA::WIND1-UAS::PLT1-UAS::WOX5	level 2 acceptor
	L2-SlXG
level 1 plasmids	level 1 acceptor plasmids
pICH54011
pICH47742 UAS - PLT1 - T7 - HSP	pICH47742
pICH54033
pICH54044
pICH47772 UAS - WOX5 - V5 - 35S	pICH47772
pICH41800
L2-LsXG
alias level 2 plasmid pISCL4723-NPTII-PcUbi::XVE-PcUbi::GVG-PcUbi::RUBY	level 2 acceptor plasmid
	L2-LsXG
	pICH4723
level 1 plasmids	level 1 acceptor plasmid
pICH47742-PcUbi-omegaTMV-XVE-Rbsc_Nos	pICH47742
pICH47751-PcUbi-GVG-Rbsc_Nos	pICH47751
pICH47761-PcUbi-omegaTMV-RUBY-Nos	pICH47761
level 0 plasmids	level 0 acceptor plasmid
pICH41233-PcUbi	pICH41233
pICH41402-omegaTMV	pICH41402
pICH41308-XVE	pICH41308
L2-LsXG-05
alias level 2 plasmid pISCL4723-NPTII-PcUbi::XVE-PcUbi::GVG-PcUbi::RUBY-LexA::WIND1-UAS::PLT1-UAS::WOX5	level 2 acceptor plasmid	BpiI-WIND1_F_1	AAAGAAGACAAAATGATGGCTTCTGCTACAATGGAGT
	L2-LsXG	BpiI-WIND1_R_1	AAAGAAGACAAAGATCCGCCGGATACCTCACTCTC
level 1 plasmids	level 1 acceptor plasmid	BpiI-WIND1_F_2	AAAGAAGACAAATCTTCGCCGTCGTCGGATCT
pICH54011		BpiI-WIND1_R_2	AAAGAAGACAAAAGCCTAGATAGAACCCCAATCGATCTC
pICH47742-LexA-LsWIND1-Nos	pICH47742	BpiI-PLT1_F	AAAGAAGACAAAATGATGAATTCAAACAACTGGCTTTC
pICH47751-UAS-LsPLT1-Nos	pICH47751	BpiI-PLT1_R	AAAGAAGACAAAAGCTTAGTCATTCCACATTGTAAAAACA
pICH47761-UAS-LsWOX-Nos	pICH47761	BpiI-WOX5_F	AAAGAAGACAAAATGATGGATGAGGGAATGTCAGGTT
pICH41780		BpiI-WOX5_R	AAAGAAGACAAAAGCTTACATGAAACTTAGACGTAAATCTAGAGAA
level 0 plasmid	level 0 acceptor plasmid
pICH41308-WIND1	pICH41308
pICH41308-PLT1	pICH41309
pICH41308-WOX5	pICH41310
