# Supplementary material for: Rational design of induced regeneration via somatic embryogenesis in the absence of exogenous phytohormones
Source: Plant Cell. 2025 Oct 19;37(11):koaf252. doi: 10.1093/plcell/koaf252 (PMC12586336; doi:10.1093/plcell/koaf252)
Supplement: koaf252_Supplementary_Data [file koaf252_supplementary_data.zip › Supplementary Data S2 - TPM and DEG.xlsx]

## Sheet: Mapping effiecency
Mapping efficiency of RNA-seq data
	XG-01 and XG-05 data
	sample number	time	filtered reads	mapped reads	% mapping	% multiple
XG-01	103470-001-001	411-0004h-Mock	18669851	17880804	95.8	3.5
	103470-001-002	411-0004h-Mock	18743740	17985423	96	3.4
	103470-001-003	411-0004h-Mock	18530102	17780096	96	3.6
	103470-001-004	411-0010h-Mock	18463852	17687421	95.8	3.4
	103470-001-005	411-0010h-Mock	18203676	17457588	95.9	4.7
	103470-001-006	411-0010h-Mock	32506086	30950836	95.2	3.7
	103470-001-007	411-004h	17084432	16329193	95.6	3.1
	103470-001-008	411-004h	17182519	15870608	92.4	3.3
	103470-001-009	411-004h	18881992	17991834	95.3	3.7
	103470-001-010	411-010h	15860264	15105044	95.2	3.2
	103470-001-011	411-010h	16781146	15905087	94.8	3.2
	103470-001-012	411-010h	17497244	16670258	95.3	3.5
	103470-001-014	411-01d	17336728	16641090	96	3.4
	103470-001-015	411-01d	15435476	14686710	95.1	3.6
	103470-001-016	411-02d	17828358	16824664	94.4	3.4
	103470-001-017	411-02d	18468496	17639949	95.5	3.7
	103470-001-019	411-03d	18440867	17709469	96	3.4
	103470-001-020	411-03d	17715776	16977763	95.8	3.5
	103470-001-021	411-03d	17948380	17276157	96.3	3.7
	103470-001-022	411-07d	17540896	16868577	96.2	4.1
	103470-001-023	411-07d	18173788	17401742	95.8	4.1
	103470-001-024	411-07d	18633961	17597596	94.4	3.6
	103470-001-025	411-14d	18200232	17504173	96.2	4.1
	103470-001-026	411-14d	18092918	17435251	96.4	3.8
	103470-001-027	411-14d	18488175	17728947	95.9	3.8
XG-05	103470-001-028	401-0004h-Mock	19174456	18416492	96	3.2
	103470-001-029	401-0004h-Mock	19954321	19196102	96.2	3.2
	103470-001-030	401-0004h-Mock	19298521	18516011	95.9	3.4
	103470-001-R31-2	401-0010h Mock	17808264	17065744	95.8	3.3
	103470-001-032	401-0010h-Mock	18855179	18108381	96	3.4
	103470-001-033	401-0010h-Mock	16806875	16067863	95.6	3.3
	103470-001-034	401-004h	17408571	16685808	95.8	3.5
	103470-001-035	401-004h	18890445	18101621	95.8	3.2
	103470-001-036	401-004h	16848800	16109353	95.6	3.2
	103470-001-037	401-010h	16156709	15505889	96	3.3
	103470-001-038	401-010h	16818337	16121091	95.9	3.4
	103470-001-039	401-010h	14852251	14230603	95.8	3.1
	103470-001-R40-2	401-01d	17597491	17002989	96.6	3.2
	103470-001-041	401-01d	17077353	16409751	96.1	3.4
	103470-001-042	401-01d	15457038	14881550	96.3	3.4
	103470-001-043	401-02d	16441345	15837301	96.3	3.3
	103470-001-044	401-02d	19292672	18617159	96.5	3.4
	103470-001-045	401-02d	27730947	26851599	96.8	3.8
	103470-001-046	401-03d	16775248	16122791	96.1	3.3
	103470-001-047	401-03d	18659194	17785831	95.3	3.4
	103470-001-048	401-03d	21489485	20669513	96.2	4
	103470-001-049	401-07d	19338603	18636425	96.4	3.5
	103470-001-050	401-07d	18372662	17632674	96	3.4
	103470-001-051	401-07d	15995053	15389853	96.2	3.5
	103470-001-052	401-10d	15533824	14905856	96	3.5
	103470-001-053	401-10d	15431789	14736944	95.5	5.2
	103470-001-054	401-10d	16238041	15534234	95.7	3.7
	103470-001-R55-2	401-14d	17331632	16624392	95.9	3.3
	103470-001-056	401-14d	17576351	16719666	95.1	3.3
	103470-001-057	401-14d	16492049	15866914	96.2	3.7
Shoot	103470-001-058	Col0Sh1	17398918	16810921	96.6	10.9
	103470-001-059	Col0Sh2	16644246	16104000	96.8	4.3
	103470-001-060	Col0Sh3	16145093	15568537	96.4	4.4

## Sheet: raw counts_pXG01_pXG05
raw counts of Dex treated pXG01 and pXG05 samples
Gene_id	D_pXG01_04h_mock_1	D_pXG01_04h_mock_2	D_pXG01_04h_mock_3	D_pXG01_10h_mock_1	D_pXG01_10h_mock_2	D_pXG01_10h_mock_3	D_pXG01_04h_dex_1	D_pXG01_04h_dex_2	D_pXG01_04h_dex_3	D_pXG01_10h_dex_1	D_pXG01_10h_dex_2	D_pXG01_10h_dex_3	D_pXG01_01d_dex_1	D_pXG01_01d_dex_2	D_pXG01_01d_dex_3	D_pXG01_02d_dex_1	D_pXG01_02d_dex_2	D_pXG01_02d_dex_3	D_pXG01_03d_dex_1	D_pXG01_03d_dex_2	D_pXG01_03d_dex_3	D_pXG01_07d_dex_1	D_pXG01_07d_dex_2	D_pXG01_07d_dex_3	D_pXG01_14d_dex_1	D_pXG01_14d_dex_2	D_pXG01_14d_dex_3	D_pXG05_04h_mock_1	D_pXG05_04h_mock_2	D_pXG05_04h_mock_3	D_pXG05_04h_dex_1	D_pXG05_04h_dex_2	D_pXG05_04h_dex_3	D_pXG05_10h_dex_1	D_pXG05_10h_dex_2	D_pXG05_10h_dex_3	D_pXG05_01d_dex_1	D_pXG05_01d_dex_2	D_pXG05_01d_dex_3	D_pXG05_02d_dex_1	D_pXG05_02d_dex_2	D_pXG05_02d_dex_3	D_pXG05_03d_dex_1	D_pXG05_03d_dex_2	D_pXG05_03d_dex_3	D_pXG05_07d_dex_1	D_pXG05_07d_dex_2	D_pXG05_07d_dex_3	D_pXG05_10d_dex_1
AT1G01010	435	532	602	597	727	1127	575	560	601	361	452	420	331	174	208	293	283	234	244	236	252	219	230	218	559	645	689	380	486	487	547	417	372	251	251	326	183	219	154	139	176	273	157	153	184	324	255	255	269
AT1G01020	409	367	341	318	203	458	317	406	370	304	382	518	1107	531	436	521	449	420	587	431	374	523	667	592	497	584	632	336	292	321	364	368	326	282	289	315	514	437	392	493	515	688	414	672	590	621	605	462	413
AT1G01030	0	7	7	9	6	0	25	20	43	45	32	14	87	29	12	54	26	32	56	60	122	190	172	96	103	108	160	6	18	3	33	9	11	20	16	17	23	32	24	69	54	98	66	107	134	168	201	137	143
AT1G01040	625	664	775	763	801	1172	719	562	772	484	594	721	1075	561	651	716	643	840	578	792	675	969	942	1034	1681	1505	1487	719	714	711	527	630	572	619	728	559	818	689	719	799	952	1303	601	801	851	798	915	708	617
AT1G01050	1448	1333	1244	1436	1218	2005	1001	943	1105	833	748	819	1344	961	700	782	857	780	636	772	824	1012	856	738	671	602	484	1255	1429	1364	994	1123	1005	914	738	763	929	926	881	783	807	1394	938	1108	1228	934	997	896	864
AT1G01060	21	16	7	47	62	15	29	15	0	16	30	31	11	32	16	34	35	25	28	42	41	21	27	28	94	83	66	13	26	50	21	39	11	27	37	53	31	50	28	32	43	56	45	83	31	50	71	44	585
AT1G01070	345	270	321	213	215	577	186	168	91	33	37	32	29	29	22	10	4	0	26	2	10	3	5	0	31	41	55	217	269	214	170	107	140	23	18	46	25	35	28	1	8	4	1	0	13	34	19	6	67
AT1G01080	131	87	125	94	103	133	99	111	158	116	210	146	673	303	274	219	285	288	380	294	283	419	528	517	617	625	674	79	67	93	173	186	105	338	348	295	452	371	427	543	676	693	432	612	608	386	481	251	553
AT1G01090	4356	4314	3270	4096	4397	7159	3755	4412	4333	3415	3523	4006	4741	2594	2476	1704	2548	2177	1670	2025	2058	2201	2089	1944	4677	5412	6298	4703	4915	4379	4261	5520	3857	3439	3662	3463	2477	2476	2027	2300	2746	3566	2292	2378	2857	2719	2862	2814	5874
AT1G01100	6993	6503	4525	6539	5345	11041	6097	7486	8149	10327	9039	9730	26757	12542	11568	12413	14292	10763	13544	12601	12992	9530	10051	11130	7409	6973	7339	6388	5102	5418	6216	6530	7451	8930	8934	7084	9722	11494	9168	12051	14262	18073	10463	13154	13778	9628	10448	7672	7868
AT1G01110	136	195	103	191	142	149	344	234	364	429	483	616	1546	884	866	871	901	976	834	1088	1135	1258	1220	1102	1179	1053	931	134	157	157	381	405	343	626	707	550	878	826	929	1620	1722	2258	1544	1845	2144	1768	1777	1274	751
AT1G01120	1393	1338	1796	1109	1657	2628	1321	1280	1098	1073	1160	1052	628	445	412	444	550	279	490	329	474	552	605	713	911	881	730	1561	1617	1604	1156	1687	1305	572	566	695	130	212	151	47	35	162	151	108	239	905	888	897	1056
AT1G01130	9	6	14	8	0	22	4	8	0	0	6	19	0	11	5	7	0	15	17	0	2	7	9	10	11	10	35	3	24	2	0	10	5	0	0	7	10	4	3	5	7	2	2	10	0	3	2	0	15
AT1G01140	53	113	77	31	51	88	51	33	28	9	16	19	27	23	15	22	25	3	13	0	10	5	7	0	178	232	257	33	115	59	29	58	10	11	21	0	2	20	4	9	11	24	2	7	6	26	40	27	153
AT1G01150	0	3	0	0	0	9	0	0	0	14	6	22	37	8	15	19	19	17	6	31	18	8	0	0	15	1	21	0	2	0	2	0	4	8	17	21	11	8	4	26	29	42	15	29	24	8	15	3	2
AT1G01160	719	618	651	606	541	886	655	637	757	730	780	927	1856	1032	1146	1431	1215	929	1775	1361	1331	1424	1653	2118	1723	1440	1508	706	675	672	591	552	591	796	921	820	1236	1013	1023	1419	1650	2089	1425	1466	2075	1468	1519	1096	979
AT1G01170	108	115	129	128	94	141	48	109	53	30	58	42	112	89	48	77	50	96	91	66	65	165	236	279	425	pXG01	454	47	79	89	57	35	94	48	43	63	44	33	29	109	131	149	114	101	72	242	176	205	405
AT1G01180	233	249	240	246	274	446	268	222	227	126	119	99	124	40	22	87	101	106	87	46	75	30	101	14	66	57	73	210	297	313	225	320	290	122	101	79	17	41	55	21	44	81	28	5	20	96	104	114	99
AT1G01190	689	936	1798	614	548	583	927	692	630	523	414	280	116	49	137	38	29	17	19	12	8	17	34	9	14	17	1	1005	742	744	812	865	1109	278	290	281	90	165	111	1	4	16	9	11	9	5	0	0	6
AT1G01200	119	119	144	242	148	305	115	134	170	46	94	30	69	48	25	39	7	32	67	39	60	88	61	22	39	47	38	193	187	160	106	124	82	23	42	33	10	19	4	5	18	28	14	13	36	81	58	87	56
AT1G01210	417	314	289	322	325	656	304	499	395	382	431	522	1136	538	486	568	632	465	771	554	498	571	620	757	407	524	426	333	342	345	245	381	361	339	332	296	493	512	393	507	512	720	596	558	682	588	562	354	352
AT1G01220	468	431	415	497	481	987	445	396	542	317	349	372	574	434	385	436	472	598	487	406	452	349	485	619	243	267	285	547	553	449	382	374	299	334	393	352	537	490	474	462	665	877	527	418	492	488	420	338	216
AT1G01225	96	86	84	135	142	238	107	83	90	118	72	97	103	59	50	73	113	50	83	46	93	159	136	124	452	357	425	122	115	145	90	107	122	38	41	27	26	72	38	48	39	59	63	38	60	115	162	112	190
AT1G01230	792	798	739	706	700	1167	725	721	864	606	490	759	883	435	367	503	577	490	432	426	487	554	624	553	739	694	761	747	786	734	733	757	617	674	672	568	624	586	605	593	654	932	561	746	622	568	539	436	571
AT1G01240	193	250	224	238	189	200	165	158	167	124	145	130	130	68	83	185	134	144	201	142	182	383	318	280	750	798	984	154	181	187	167	216	131	63	55	81	56	81	54	106	137	141	136	117	147	313	302	212	364
AT1G01250	0	0	0	0	0	0	8	0	2	0	0	0	0	0	3	0	0	0	2	0	0	0	0	0	12	11	5	0	0	0	0	0	0	0	0	0	7	2	2	0	0	0	0	0	8	0	0	0	3
AT1G01260	581	456	480	338	436	678	pXG01	246	379	254	250	247	370	232	219	270	243	245	330	218	215	553	536	537	768	626	681	472	467	506	345	361	302	225	233	211	240	225	231	218	279	331	191	314	386	455	407	309	390
AT1G01270	0	0	0	0	0	0	0	0	0	0	0	0	0	0	0	0	0	0	0	0	0	0	0	0	0	0	0	0	0	0	0	0	0	0	0	0	0	0	0	0	0	0	0	0	0	0	0	0	0
AT1G01280	0	0	0	0	0	0	0	0	0	0	0	0	0	0	0	0	0	0	0	0	0	0	0	0	0	0	0	0	0	0	0	0	0	0	0	0	0	0	0	0	0	0	0	0	0	0	0	0	0
AT1G01290	269	352	320	312	209	402	217	276	288	233	354	314	656	416	305	518	493	358	579	491	548	552	598	481	597	549	514	301	327	322	265	290	202	319	267	294	487	390	384	442	493	757	464	495	775	529	571	437	424
AT1G01300	2025	2012	2077	2213	1770	3757	2714	2539	3141	3022	3168	3324	4685	2784	2653	1425	1933	1883	1573	1807	2455	2855	3046	2635	2835	3006	3242	2183	1923	1954	2876	3019	2651	4629	5228	3729	2992	3409	3018	4241	4734	5489	3275	4010	3986	3861	3934	3130	3166
AT1G01305	0	0	0	0	0	0	0	0	0	0	0	0	0	0	0	0	0	0	0	0	0	0	4	0	0	0	0	0	0	0	0	0	0	0	0	0	0	0	0	0	0	0	0	0	0	0	0	0	0
AT1G01310	0	0	0	2	0	9	5	8	0	0	0	0	23	0	0	4	0	0	5	7	3	0	0	16	12	3	0	0	0	5	0	0	0	1	0	0	0	2	5	2	1	1	0	0	2	0	2	5	0
AT1G01320	387	433	354	416	pXG01	695	367	337	415	367	362	397	536	673	662	525	524	613	544	722	613	818	851	966	1226	1366	1524	403	360	418	278	450	344	426	442	471	538	557	461	482	585	878	486	531	716	684	643	564	1038
AT1G01335	0	0	0	0	0	0	0	0	0	0	0	0	0	0	0	0	0	0	0	0	0	0	0	0	0	0	0	0	0	0	0	0	0	0	0	0	0	0	0	0	0	0	0	0	0	0	0	0	0
AT1G01340	496	576	761	440	328	1173	542	487	470	278	285	171	101	52	37	104	47	49	62	53	89	44	27	0	130	96	185	481	613	778	451	284	456	234	174	199	54	62	51	39	56	91	63	38	31	124	87	81	84
AT1G01350	579	482	441	367	351	893	469	400	536	406	483	454	1110	642	560	730	570	645	771	684	513	614	713	539	660	578	625	463	518	395	425	441	332	501	513	503	807	758	596	639	707	1025	707	714	935	584	647	491	490
AT1G01355	0	1	0	0	0	7	0	0	0	0	0	0	12	0	0	0	0	0	0	0	0	0	0	0	0	0	0	0	0	0	0	0	0	0	0	0	0	6	0	0	0	8	0	0	0	0	3	1	0
AT1G01360	370	402	376	418	379	660	535	545	774	882	927	1023	1159	558	566	836	733	692	1053	1110	877	1550	2112	2572	2806	2578	2194	380	331	371	481	425	420	515	507	462	479	391	422	680	850	948	644	726	992	1105	996	725	653
AT1G01370	152	139	93	147	106	211	132	139	242	285	308	392	547	391	383	388	317	281	671	455	419	301	244	390	425	465	354	169	124	115	111	141	113	313	404	245	351	298	325	436	466	653	416	482	628	564	441	352	293
AT1G01380	15	10	30	17	27	58	17	11	21	19	14	9	0	0	0	1	0	3	8	3	1	0	0	0	15	13	7	35	54	28	24	26	18	6	19	12	5	8	0	8	0	5	0	6	8	7	10	8	17
AT1G01390	0	0	3	0	1	3	0	0	3	8	0	0	0	0	0	0	0	0	4	0	0	0	0	0	0	0	0	0	0	0	0	10	0	0	0	2	0	0	0	1	0	2	0	0	0	0	4	0	7
AT1G01400	0	0	0	0	0	0	0	0	0	0	0	0	0	0	0	0	0	0	0	0	0	0	0	0	0	0	0	0	0	0	0	0	0	0	0	0	0	0	0	0	0	0	0	4	0	0	0	0	0
AT1G01410	0	0	0	0	0	0	0	0	0	0	0	0	0	0	0	0	0	0	0	0	0	0	0	0	0	0	0	0	0	0	0	0	0	0	0	0	0	0	0	0	0	0	0	0	0	0	0	0	0
AT1G01420	45	95	109	145	126	208	80	46	75	78	86	61	28	14	26	13	5	27	6	6	11	0	0	0	5	3	2	70	76	156	112	91	66	41	22	50	9	32	28	2	11	19	2	4	0	4	3	3	4
AT1G01430	506	412	389	464	422	831	220	180	207	191	258	182	311	214	193	127	151	114	54	143	121	51	74	84	146	117	208	491	540	521	184	151	178	228	222	224	164	150	141	113	178	231	129	95	130	155	186	173	172
AT1G01440	351	368	412	269	349	512	291	248	292	208	211	194	288	221	186	163	151	229	214	208	224	226	184	280	261	296	342	296	345	444	271	325	282	277	260	265	377	250	309	284	336	478	301	263	348	371	248	241	284
AT1G01448	171	150	208	165	135	430	143	128	160	95	131	88	259	249	219	146	142	209	172	247	228	359	271	240	406	401	477	207	250	159	142	191	150	138	151	167	249	244	135	291	319	389	258	344	317	361	260	294	232
AT1G01450	1	3	2	0	1	0	0	9	0	0	3	0	4	0	0	0	0	0	0	0	2	0	0	0	2	1	1	0	2	0	0	0	0	0	1	1	0	0	0	3	3	2	0	5	3	7	0	6	0
AT1G01453	57	82	63	92	94	102	23	40	19	2	4	0	18	2	0	0	0	5	0	0	0	0	0	0	0	1	0	68	106	51	15	27	17	0	0	0	3	0	1	7	2	5	0	0	4	18	16	19	10
AT1G01460	1	0	0	0	0	0	0	0	0	0	4	0	0	0	0	0	0	0	0	0	0	0	0	0	0	0	0	0	0	0	0	0	0	0	9	0	4	0	0	3	1	0	0	0	8	0	3	0	0
AT1G01470	3757	3864	3493	3259	4198	8155	3359	3911	3716	2664	2400	3264	2382	1308	1047	1594	1877	1435	787	651	997	650	567	249	212	206	415	3040	3348	3216	2706	3495	2613	1181	1098	1544	863	1141	915	605	628	1796	543	620	709	179	202	235	182
AT1G01480	121	89	78	68	73	83	0	22	17	19	0	4	0	0	10	11	0	12	0	7	0	6	6	0	31	30	14	82	76	45	7	5	17	10	0	4	1	6	8	7	2	2	5	1	0	49	29	38	14
AT1G01490	1618	1692	1884	1510	1453	2274	1466	1500	1067	717	987	730	1618	918	574	490	559	624	385	464	482	1132	1109	1022	1325	1519	1575	1257	1586	1490	1100	1006	914	578	481	651	487	505	476	293	380	593	421	416	572	1123	1284	1374	1634
AT1G01500	320	248	279	257	271	635	268	353	252	187	196	174	455	210	244	143	203	200	154	114	161	163	200	129	226	179	218	261	228	230	211	279	319	193	174	170	224	207	191	175	221	233	169	164	182	162	179	156	211
AT1G01510	846	970	885	978	906	1819	923	858	1011	886	940	1148	2524	1479	1128	1749	1571	1759	1673	1704	1679	1646	1843	1756	1212	1278	1144	1134	1040	1054	882	997	867	1084	1091	837	1332	1470	1273	1463	1967	2583	1605	1749	2107	1793	1507	1394	1043
AT1G01520	1	5	0	14	5	14	4	6	4	13	4	0	0	15	3	5	7	3	10	4	4	7	12	12	9	16	9	2	10	2	0	8	5	13	14	12	7	0	4	13	8	9	0	5	0	1	13	2	18
AT1G01530	0	0	0	0	0	0	0	0	0	5	0	0	0	0	5	0	0	1	0	0	0	0	0	0	0	0	0	0	0	0	0	0	0	0	5	7	17	0	0	0	2	0	0	8	0	0	0	0	0
AT1G01540	885	936	873	972	862	1453	841	674	1075	842	883	1221	1046	940	707	997	916	909	950	1004	880	1054	1216	1268	1246	1379	1193	916	1039	991	746	909	638	694	860	822	783	684	656	790	840	1288	796	790	1086	1192	950	894	984
AT1G01550	2698	2843	3774	2762	2962	5458	2457	2315	2680	1979	2004	2223	2027	1437	1177	1738	1833	1711	1611	1594	1631	2634	2706	2279	2552	2647	2408	2528	2808	3084	2237	2441	1821	1447	1596	1567	1089	1322	1125	1204	1553	1947	1188	1335	1559	2935	2550	2439	2226
AT1G01560	0	14	16	4	1	10	0	2	1	6	5	0	8	6	3	71	17	13	19	48	20	13	43	16	17	25	11	6	0	8	2	0	27	3	16	0	1	10	2	2	1	35	16	25	13	49	13	13	3
AT1G01570	106	111	71	88	134	288	85	114	84	28	17	36	21	67	17	62	55	34	49	56	52	92	146	34	68	29	57	98	118	119	129	159	107	50	57	49	84	69	64	71	83	53	50	77	70	52	63	60	28
AT1G01580	431	68	19	45	1816	6641	40	99	500	20	200	326	69	24	59	20	8	13	12	7	4	103	81	0	13	17	13	70	358	196	712	865	137	324	638	326	264	272	261	250	348	214	32	46	55	17	26	18	18
AT1G01590	0	0	0	0	0	0	0	0	0	0	0	0	0	0	0	0	0	0	0	0	0	0	0	0	2	0	0	0	0	0	0	0	0	0	0	0	0	0	0	0	0	0	0	3	0	0	0	4	0
AT1G01600	215	204	247	199	203	539	128	238	97	145	94	140	147	95	93	98	116	83	113	132	162	113	175	237	110	131	106	370	253	273	136	260	228	148	128	144	55	99	37	24	27	102	141	156	213	287	215	182	143
AT1G01610	1704	1939	1615	1608	2062	3230	1465	1644	1571	1057	1149	825	971	445	546	395	588	343	452	522	907	517	545	602	596	783	638	1938	2218	1958	1403	2860	1704	979	933	936	396	445	401	303	393	617	519	598	739	1187	1325	1156	1032
AT1G01620	5001	6143	6204	6816	6557	8943	5922	6981	7463	10776	13960	14924	13256	6670	7026	5365	5083	4542	5104	4338	4180	3180	3387	3476	7649	6522	10164	7131	7455	6934	5982	6318	4685	11493	12380	9880	3787	4188	4536	4271	4932	7350	2473	3031	3776	4056	4552	3910	6473
AT1G01630	1009	1216	1084	1103	1213	1977	975	981	1130	948	1037	1044	1404	1008	674	728	564	690	593	592	692	1036	824	722	217	253	282	1223	1264	1250	1115	1059	931	860	806	787	633	707	648	671	787	1108	623	683	624	817	755	879	479
AT1G01640	287	341	394	386	299	547	295	198	329	228	281	228	156	132	82	104	101	64	59	88	96	122	81	77	106	63	90	327	257	469	279	300	203	153	157	169	147	119	98	99	110	182	118	97	150	71	107	123	57
AT1G01650	833	832	833	821	931	2289	908	635	977	625	608	826	770	615	451	614	695	785	553	669	774	926	742	581	614	596	656	819	933	933	1059	1131	924	968	1025	822	747	816	692	843	980	1498	1039	1049	1315	1090	841	801	711
AT1G01660	79	67	52	74	53	165	100	77	72	31	57	72	127	60	51	99	83	82	126	69	106	112	96	155	75	97	63	88	149	65	92	108	101	81	85	58	170	128	98	179	211	396	345	299	413	352	278	289	106
AT1G01670	21	33	21	10	19	24	35	39	26	20	30	42	79	33	32	32	37	33	150	93	72	111	184	87	165	111	102	22	43	12	28	37	22	23	25	40	66	47	41	59	93	112	66	97	138	190	132	123	64
AT1G01680	0	0	1	1	0	0	0	0	0	4	26	19	35	10	7	94	15	16	43	60	43	50	50	33	531	555	261	0	0	0	0	3	0	51	69	32	46	21	35	3	22	12	54	70	90	99	67	37	2
AT1G01690	204	150	108	156	140	284	182	140	231	359	388	265	917	480	487	462	532	501	619	629	568	342	318	416	395	311	392	168	140	128	130	170	152	218	314	251	376	294	306	597	533	849	551	532	676	631	554	418	228
AT1G01695	0	0	11	6	3	10	5	15	8	13	8	7	13	3	13	24	0	2	4	16	7	23	52	12	4	8	16	4	4	12	2	16	2	30	12	24	7	2	7	20	9	26	3	40	3	24	7	12	14
AT1G01700	12	13	34	29	23	4	16	4	36	8	12	3	7	10	2	12	0	3	27	3	6	35	58	19	21	27	50	18	3	25	22	16	26	5	10	11	7	5	5	8	4	3	8	10	31	39	63	36	21
AT1G01710	469	464	511	443	577	657	538	291	448	337	455	471	776	493	467	467	566	573	543	565	532	493	560	438	640	619	626	478	528	557	467	554	410	444	481	453	592	388	425	503	691	868	465	590	604	563	515	434	526
AT1G01715	89	83	63	40	44	86	109	40	102	65	97	86	256	130	91	119	123	112	214	144	123	141	203	206	196	190	153	48	70	83	68	33	69	118	66	54	166	108	108	169	143	167	163	171	176	144	150	128	161
AT1G01720	1223	1300	1614	1508	1797	2277	2017	1824	1818	1384	1447	1482	1370	849	907	1214	983	1121	811	970	1120	1080	876	967	1757	1862	2105	1501	1461	1353	1470	1833	1490	697	672	627	1215	957	1005	1220	1352	2279	1148	1440	1709	1290	1261	1081	1730
AT1G01725	93	119	75	88	51	169	102	47	89	46	56	53	99	68	81	85	66	41	112	50	55	94	147	129	181	179	203	59	82	71	49	64	57	50	57	59	82	51	55	60	81	99	44	26	70	144	142	114	143
AT1G01730	503	367	462	612	333	688	470	488	577	480	480	491	1057	569	532	569	544	648	585	729	687	593	653	467	481	596	512	449	476	523	395	519	465	487	475	372	775	631	598	900	922	1097	775	884	930	740	837	687	604
AT1G01740	171	91	156	158	117	240	134	166	229	217	125	168	314	210	188	326	329	185	269	259	223	201	236	338	190	220	183	169	156	168	152	105	152	150	220	196	217	216	168	263	270	378	288	363	333	227	168	198	173
AT1G01750	888	667	609	579	667	1295	513	467	357	48	46	34	15	4	0	4	7	6	6	0	7	0	0	12	4	7	8	756	857	694	195	97	185	14	16	5	5	7	2	4	16	0	0	0	0	166	169	330	91
AT1G01760	53	30	66	33	46	78	47	18	42	32	41	49	66	64	57	87	116	107	133	134	91	89	123	91	150	95	164	58	47	70	53	46	58	63	50	35	73	79	82	86	130	161	90	92	130	77	58	114	68
AT1G01770	278	266	362	254	185	406	312	217	221	181	161	270	581	389	282	416	400	528	213	367	353	498	333	503	615	636	803	295	229	284	149	226	163	214	234	233	451	366	368	459	617	820	pXG01	586	557	492	478	341	435
AT1G01780	837	784	546	648	542	1343	650	545	419	177	217	251	363	142	178	217	204	172	98	151	144	237	156	45	399	408	454	694	768	719	370	358	363	212	188	223	202	189	201	256	244	347	257	281	220	356	396	408	493
AT1G01790	350	397	413	446	382	807	417	236	368	371	325	424	362	312	355	332	425	387	394	481	379	343	356	470	616	704	688	356	512	399	443	423	398	355	463	388	247	275	285	346	324	443	345	385	489	364	319	270	392
AT1G01800	1203	1237	1264	1419	1405	2278	1101	1088	1046	1202	992	993	1813	1077	947	1948	1837	1696	1946	1923	2056	1792	1484	2182	1321	1260	1303	1231	1344	1209	1148	1244	1201	990	1099	1115	924	938	941	1386	1459	2309	1555	1786	2353	1771	1637	1567	1287
AT1G01810	6	18	14	13	8	54	23	21	26	27	33	27	53	41	37	24	12	26	25	7	35	12	20	8	4	20	6	20	10	8	28	26	13	21	45	25	70	40	55	31	52	71	33	31	63	8	25	12	17
AT1G01820	1381	1420	1566	1149	964	1994	1290	1262	1402	904	1086	1048	1837	995	801	1314	1044	926	1417	983	951	1451	1379	1243	1690	1475	1710	1102	1316	1287	935	1238	1253	820	909	870	1068	911	885	1159	1429	1607	1124	1202	1323	1479	1398	1162	1157
AT1G01830	229	289	235	199	228	584	298	366	474	472	472	559	1040	558	520	565	432	618	766	720	680	757	758	811	659	687	560	354	384	306	292	246	184	417	429	337	435	389	415	397	421	585	277	421	593	632	594	459	425
AT1G01840	7	29	11	16	25	45	13	12	25	33	37	31	117	36	39	49	46	39	43	44	43	71	68	76	30	43	53	13	30	8	13	5	23	41	28	23	61	44	43	44	50	52	50	38	99	48	66	46	46
AT1G01860	113	130	90	121	98	130	98	129	98	89	142	83	312	123	118	158	180	110	203	247	105	176	204	283	312	322	312	117	99	98	117	118	96	129	113	136	173	165	181	169	219	288	199	196	228	210	201	132	213
AT1G01870	0	0	0	0	0	0	0	0	0	0	0	0	0	0	0	0	0	0	0	0	0	0	0	0	0	0	0	0	0	0	0	0	0	0	0	0	0	0	0	0	0	3	0	0	0	0	0	0	0
AT1G01880	55	37	69	41	23	28	16	51	45	86	72	59	118	87	79	67	108	141	80	109	77	126	79	13	119	158	88	24	31	32	48	45	17	87	74	70	91	47	58	75	81	116	62	138	114	109	91	59	124
AT1G01890	0	0	0	0	0	0	0	0	0	0	0	0	0	0	0	0	0	0	0	0	0	0	0	0	0	0	0	0	0	0	0	0	0	0	0	0	0	0	0	0	0	0	0	0	0	0	0	0	0
AT1G01900	77	69	116	166	122	160	55	32	53	50	33	13	0	0	16	5	5	0	5	0	14	13	3	0	35	29	103	92	75	109	54	109	85	24	12	10	4	0	7	0	1	3	2	0	0	12	18	23	102
AT1G01910	1057	1087	1031	947	884	2142	1089	1014	1171	946	951	1186	1786	1130	1098	1349	1352	1075	1376	937	1158	969	980	1076	1129	1198	1247	1330	1367	1179	952	1299	1025	1073	1138	956	1332	1218	1087	1080	1224	1843	1070	1151	1468	1074	1048	877	992
AT1G01920	476	470	415	424	380	799	485	466	564	416	563	670	1619	1023	841	1163	1254	1043	1647	1402	1203	1541	1709	1678	1042	958	1130	436	448	436	414	532	450	568	573	570	1093	966	948	1227	1511	1953	1483	1512	1621	1228	1139	971	657
AT1G01930	294	249	291	246	247	491	238	302	287	252	280	301	560	368	350	342	343	346	481	526	422	356	424	403	332	348	350	301	395	274	256	261	241	279	346	214	414	438	344	384	506	735	421	518	738	443	392	321	276
AT1G01940	420	360	254	302	230	564	311	346	345	474	528	635	1522	701	530	554	726	495	602	702	652	338	346	437	341	359	345	337	347	310	381	435	330	645	741	541	894	749	717	586	854	1235	727	837	1035	691	625	564	406
AT1G01950	537	528	486	592	526	886	519	461	614	563	701	762	1085	676	571	694	707	627	891	923	663	859	829	697	761	715	817	490	521	513	451	391	449	621	546	534	581	528	588	696	743	982	589	684	874	831	613	572	464
AT1G01960	2034	2030	2088	2070	1983	3648	2053	1420	2055	1273	1560	1723	2598	2240	2001	1834	2293	2749	1817	2399	2454	2515	2486	2228	1936	1888	2264	2483	2389	2354	1679	1862	1571	1778	1835	1552	2138	1948	1953	1957	2268	3310	2096	2232	2350	2628	2089	2037	1417
AT1G01970	123	120	105	119	88	139	115	182	123	111	85	93	171	151	103	132	158	148	209	151	129	227	276	306	338	322	405	93	102	147	158	109	87	101	104	82	154	121	139	107	160	221	137	172	203	147	155	119	248
AT1G01980	0	0	0	0	0	0	4	0	0	0	0	5	0	0	0	0	0	0	0	0	0	0	0	0	0	0	0	0	0	0	0	0	0	0	0	0	0	0	0	0	0	0	0	0	0	0	0	0	0
AT1G01990	273	260	292	298	278	450	324	222	299	335	360	363	681	449	392	341	409	377	385	374	476	460	478	480	373	397	366	264	277	340	295	248	284	317	349	288	442	388	357	493	615	857	543	590	729	479	471	394	332
AT1G02000	376	353	367	369	329	490	310	310	298	287	364	354	441	334	298	208	230	266	231	298	275	166	162	62	104	109	137	275	322	311	367	462	430	435	338	337	394	398	333	319	375	467	277	287	351	250	211	254	189
AT1G02010	206	116	87	126	144	251	153	180	104	36	104	79	120	127	79	151	156	191	145	106	94	138	132	153	109	170	165	160	168	148	117	109	106	82	69	104	159	162	123	117	144	261	146	160	202	141	133	139	161
AT1G02020	132	134	148	159	129	281	163	112	127	161	167	167	260	205	160	148	164	177	147	215	198	186	199	170	236	246	207	167	127	178	139	134	145	260	274	236	238	237	222	299	270	387	277	246	229	190	214	149	145
AT1G02030	40	25	29	52	32	80	20	10	5	18	7	13	2	6	0	0	0	6	3	4	0	31	31	5	21	15	33	33	35	10	28	19	28	8	19	7	0	4	3	4	1	8	6	0	4	34	47	47	25
AT1G02040	3	5	7	7	0	0	0	0	0	0	0	0	4	3	0	19	0	4	0	0	0	0	7	0	5	0	0	0	0	0	0	0	0	0	0	4	4	3	2	3	0	6	0	0	23	2	15	0	0
AT1G02050	186	151	106	174	144	254	152	205	210	236	235	290	595	327	417	412	424	403	404	436	521	485	491	477	359	341	437	142	137	207	142	150	210	293	232	220	379	352	326	473	536	740	541	510	592	372	449	380	316
AT1G02060	83	77	105	102	54	133	56	51	76	55	106	155	260	307	209	244	214	362	300	222	324	246	315	337	270	239	331	82	102	106	92	98	92	192	164	147	228	249	189	232	345	469	190	231	279	231	191	129	75
AT1G02065	0	0	0	0	0	0	0	0	0	0	0	0	0	0	0	0	0	0	0	0	0	0	0	0	27	12	30	0	0	0	0	0	0	0	0	0	0	0	0	0	0	0	0	0	0	0	3	8	73
AT1G02067	0	0	0	0	0	0	0	0	0	0	0	0	0	0	0	0	0	0	0	0	0	0	0	0	0	0	0	0	0	0	0	0	0	0	0	0	0	0	0	0	0	0	0	0	0	0	0	0	0
AT1G02070	0	0	0	0	0	5	16	0	2	0	0	0	0	1	0	0	0	0	1	0	0	4	19	0	9	15	40	2	1	0	0	5	0	0	0	0	0	1	0	0	0	1	0	0	4	0	0	0	27
AT1G02080	2180	2296	2229	2148	2159	3556	2151	1536	2167	1729	1512	2049	3247	2808	2554	2158	2755	3439	2259	3001	3246	3751	3041	3823	3348	3417	3583	2438	2478	2632	2079	2583	1910	1705	1947	1710	2565	2424	2171	2127	2526	3751	2394	2571	3182	3601	3033	2505	2342
AT1G02090	1102	1059	849	1081	932	1878	1135	1083	1138	1260	1220	1237	2704	1448	1290	1322	1465	1181	1457	1336	1328	950	1032	1076	1109	1072	988	1107	1123	986	1033	1281	1182	1278	1192	999	1601	1386	1318	1437	1660	2405	1460	1628	1941	1498	1415	1265	1018
AT1G02100	1013	977	964	793	876	1464	856	710	813	638	597	739	1095	802	586	883	918	745	992	954	853	1335	1478	1206	1074	1149	1046	824	957	947	743	795	789	546	626	518	718	722	653	830	1024	1327	851	983	1049	1108	1003	946	728
AT1G02110	423	431	355	454	366	712	600	527	914	1165	1363	1625	3409	1952	1943	1339	1572	1822	1367	1869	2034	1789	1431	2095	917	1110	965	434	426	421	647	581	733	1847	2086	1453	2179	1995	2144	2672	3053	4017	2053	2396	3046	1748	1690	1467	1116
AT1G02120	1472	1486	1663	1551	1484	2494	1494	1226	1272	873	1184	1247	1529	976	749	1324	1009	1118	1282	1235	1097	1660	1770	1845	2169	2120	1851	1328	1564	1532	1394	1251	1090	992	920	1088	955	715	885	1000	1180	1781	1081	1135	1432	1727	1577	1462	1087
AT1G02130	926	1059	855	1039	852	1700	985	861	982	1000	937	971	2106	1391	1169	862	1121	1017	886	993	1099	1167	1041	1104	965	1013	1000	974	987	902	761	1109	908	991	868	885	1279	1071	1239	1339	1543	1987	1312	1731	1652	1300	1382	1063	1008
AT1G02140	2733	2621	2208	2710	2374	4246	2296	2868	3046	3126	3283	3358	7034	3272	3103	3203	3221	2711	4283	3435	3294	3142	3581	4257	3761	3407	3180	2530	2630	2735	2523	2581	2465	2951	2965	2949	3668	3538	3220	3388	3907	5481	3008	3797	4425	3141	3pXG01	2473	2420
AT1G02145	547	493	521	426	487	853	474	443	531	415	423	443	909	670	565	621	643	681	685	746	719	855	785	814	827	837	780	547	486	490	371	469	490	444	440	370	670	597	586	651	801	1206	672	734	791	708	675	440	451
AT1G02150	490	482	484	506	375	954	477	491	617	680	573	785	1385	860	816	879	902	770	826	896	859	1182	1262	952	889	1038	1144	560	504	521	594	648	481	707	791	608	926	850	785	863	1056	1179	943	836	1014	818	933	761	961
AT1G02160	326	276	231	244	219	458	227	222	309	193	246	294	901	465	396	574	484	527	417	476	502	500	447	711	500	579	514	232	252	255	212	210	276	293	242	223	482	418	430	571	659	875	532	666	1022	672	771	565	623
AT1G02170	777	673	638	721	610	1241	618	549	658	437	458	575	735	452	400	347	327	409	284	423	458	387	297	202	363	473	573	682	798	648	709	667	580	451	505	337	391	459	303	394	452	715	519	361	492	556	537	pXG01	587
AT1G02180	62	57	39	39	61	114	86	83	52	95	81	80	339	146	108	88	123	68	97	121	92	92	151	136	131	128	108	83	45	62	46	51	64	124	118	125	118	74	129	142	151	191	78	172	121	151	118	116	172
AT1G02190	0	0	0	0	0	0	0	0	0	0	0	0	0	0	0	0	0	0	0	0	0	0	0	0	4	11	13	0	0	0	0	0	0	0	0	0	0	0	0	0	0	0	0	0	0	6	0	5	66
AT1G02205	71	44	45	71	65	90	6	14	9	3	38	14	11	1	12	28	61	45	8	7	18	10	8	0	42	19	2	137	183	91	13	3	25	9	23	16	13	40	10	4	1	21	13	19	7	116	54	126	437
AT1G02210	0	0	0	0	0	0	0	0	0	0	0	0	0	0	0	0	0	0	0	0	0	0	0	0	0	0	0	0	0	0	0	0	0	0	0	0	0	0	0	0	0	0	0	0	0	0	0	0	0
AT1G02220	922	1223	1174	997	970	1583	518	607	496	391	231	177	330	364	274	791	602	694	1169	659	841	1268	1517	1750	428	375	376	824	960	928	421	504	565	221	185	314	265	296	182	264	430	816	683	517	680	1481	1334	1203	316
AT1G02228	0	0	0	0	0	0	0	0	0	0	0	0	0	0	0	0	0	0	0	0	0	0	0	0	0	0	0	0	0	0	0	0	0	0	0	0	0	0	0	0	0	0	0	0	0	0	0	0	0
AT1G02230	30	11	45	50	27	36	23	25	25	0	14	17	46	41	38	58	79	68	137	80	115	133	222	332	180	190	108	47	50	26	20	16	28	25	32	34	129	81	74	69	127	128	311	238	388	336	303	206	62
AT1G02250	0	0	0	0	4	0	1	0	2	0	3	10	10	0	0	1	4	0	2	5	10	0	0	0	12	7	0	3	1	0	0	7	0	0	6	0	0	7	0	0	1	7	2	2	14	0	1	1	0
AT1G02260	473	438	463	536	469	753	440	294	309	349	396	391	532	363	269	297	293	309	250	175	171	192	326	383	566	480	520	432	533	429	337	307	353	252	294	308	281	263	295	434	424	559	332	318	400	483	427	445	349
AT1G02270	389	341	395	322	262	660	319	329	421	322	405	407	441	272	209	389	382	302	441	351	295	254	262	399	405	388	397	353	354	400	334	271	322	303	366	315	322	280	285	282	323	517	268	275	466	337	301	287	311
AT1G02280	452	459	277	405	326	477	354	469	474	540	669	768	1371	673	628	706	646	654	727	612	698	569	584	626	627	675	687	402	334	403	404	302	265	583	672	576	1064	752	840	898	1042	1295	719	737	850	639	606	437	669
AT1G02290	195	184	169	184	145	319	151	186	309	321	239	278	406	277	198	279	357	336	439	412	332	348	307	pXG01	433	454	476	130	213	216	256	248	199	293	389	344	362	294	243	300	327	484	384	469	345	319	399	300	273
AT1G02300	92	115	139	109	194	100	86	24	65	52	56	29	90	46	65	111	107	102	231	213	112	568	637	646	815	679	636	63	117	160	73	147	59	32	36	77	43	38	57	154	147	165	192	359	270	539	671	445	417
AT1G02305	1704	2026	1768	2193	2230	2589	1648	1553	1775	1216	1217	1305	1954	961	930	1300	1058	1138	1217	1230	1137	1912	2013	1869	4236	4055	3686	1946	1809	1906	1796	2139	1693	1565	1480	1596	1448	1192	1295	1623	2045	2488	1372	1687	1547	1893	1664	1573	2625
AT1G02310	46	72	69	62	117	30	69	55	28	28	46	35	34	2	5	12	25	10	4	0	1	0	3	0	65	78	31	107	95	76	49	113	109	25	28	42	17	7	8	6	3	3	5	5	9	2	2	7	59
AT1G02320	0	0	0	0	0	0	0	0	0	0	0	0	0	0	0	0	0	0	0	0	0	0	0	0	0	0	0	0	0	0	0	0	0	0	0	0	0	0	0	0	0	0	0	0	0	0	0	0	0
AT1G02330	836	693	591	659	636	1330	753	765	730	655	835	823	1821	991	957	1160	1047	823	1186	1155	1049	789	1072	912	972	897	847	742	928	764	708	689	696	900	938	735	1267	1099	946	916	1138	2009	1143	1266	1667	1110	1094	941	775
AT1G02335	378	285	681	327	305	833	363	376	431	169	308	263	14	7	2	0	0	0	0	0	0	0	0	0	77	54	122	423	402	485	418	451	600	171	161	190	6	6	7	0	6	0	0	2	0	1	2	7	43
AT1G02340	95	140	93	100	188	205	29	95	40	32	88	23	27	18	13	18	6	25	12	26	7	38	26	11	55	50	42	117	145	140	40	97	47	25	31	14	6	11	7	7	11	15	10	0	0	16	3	25	125
AT1G02350	11	26	22	27	26	75	43	16	33	18	9	21	47	41	23	9	48	21	40	47	40	23	44	10	33	31	23	22	9	13	14	30	38	6	14	17	27	38	38	36	20	43	20	53	44	49	25	36	50
AT1G02360	1503	1797	1567	1586	1965	2789	1068	1154	976	873	864	808	486	183	184	583	321	239	101	86	122	11	13	4	8	5	2	1711	1916	1625	1818	1940	1678	782	769	722	151	294	153	194	205	319	140	115	96	287	235	292	64
AT1G02370	289	363	300	288	229	562	294	304	378	514	388	463	1097	659	636	637	719	555	622	532	594	480	585	594	434	488	443	317	299	328	301	346	319	335	380	406	774	814	588	570	624	985	675	780	812	657	592	492	447
AT1G02380	43	54	40	32	67	74	28	29	35	31	16	19	75	89	65	56	29	59	28	69	72	30	80	54	65	52	48	46	52	52	52	26	17	20	28	24	28	36	25	35	51	73	59	28	60	56	43	66	61
AT1G02390	29	68	22	33	55	55	94	47	93	109	61	163	199	136	57	58	82	47	100	91	89	202	371	197	422	514	533	52	39	36	62	46	44	19	20	26	39	39	19	36	43	27	110	46	113	298	257	223	414
AT1G02400	196	359	409	365	484	680	237	280	312	262	267	249	231	134	99	451	303	227	271	163	160	240	347	143	269	173	179	224	345	310	317	273	260	138	162	195	38	75	53	58	74	115	75	75	100	128	74	94	257
AT1G02405	2	1	0	18	1	0	0	0	3	0	2	0	0	0	0	6	0	0	0	0	2	0	3	0	0	2	0	5	2	2	0	3	11	0	0	0	0	0	0	0	0	0	0	0	0	0	0	0	0
AT1G02410	367	455	pXG01	554	403	809	438	369	350	332	431	449	1006	591	487	633	581	511	757	542	654	736	819	845	728	725	632	454	477	418	386	486	430	491	466	pXG01	645	553	451	506	668	890	628	688	772	696	655	549	534
AT1G02420	106	83	107	67	75	121	84	57	106	79	121	107	183	120	90	130	204	97	161	165	171	126	123	109	204	172	106	95	89	73	72	147	71	96	105	99	145	146	158	187	135	216	158	139	156	160	152	102	94
AT1G02430	33	0	13	11	6	31	21	22	25	24	34	21	5	17	5	18	12	9	8	5	11	31	31	53	2	0	0	11	23	17	22	3	42	12	12	11	10	6	3	14	20	1	20	17	9	12	24	13	6
AT1G02440	8	7	6	8	1	6	13	19	9	15	25	12	54	35	26	15	7	9	31	42	20	37	62	84	8	10	6	3	4	1	26	20	8	13	11	11	9	3	15	22	36	22	28	12	26	19	23	11	0
AT1G02450	4	3	0	2	2	6	6	0	7	7	12	6	14	15	20	71	4	16	28	25	52	41	71	55	140	208	88	0	3	9	0	3	9	7	8	4	2	1	6	0	3	14	64	25	57	93	40	68	12
AT1G02460	88	103	96	80	68	234	5	17	20	5	0	0	0	0	0	0	0	0	0	0	0	0	0	0	10	15	21	77	82	68	1	0	0	0	0	0	16	27	26	0	0	8	0	10	9	0	4	0	5
AT1G02470	4	2	10	23	4	9	11	19	21	55	52	68	339	97	70	53	74	85	96	75	63	132	119	235	94	101	126	23	16	7	25	81	48	114	140	126	98	77	128	114	171	165	127	100	145	104	120	86	82
AT1G02475	76	110	125	79	70	136	81	88	94	125	63	151	238	95	101	108	71	113	91	89	114	148	157	134	257	198	178	107	91	90	88	87	59	94	122	78	186	118	147	160	163	187	202	208	204	169	202	141	173
AT1G02480	0	0	0	0	0	0	0	0	0	0	0	0	0	0	0	0	0	0	0	0	0	0	0	0	0	0	0	0	0	0	0	0	0	0	0	0	0	0	0	0	0	0	0	0	0	0	0	0	0
AT1G02490	13	2	0	1	11	15	0	3	0	4	13	36	69	15	13	5	0	13	22	7	2	12	0	0	1	0	0	3	5	9	3	0	0	4	0	7	8	6	5	5	7	13	1	0	19	11	6	9	4
AT1G02500	11889	11766	11776	11874	12857	23634	8124	8400	8042	5300	4996	4822	8881	5872	4741	5216	5682	5154	4480	5518	5838	6672	6022	5419	3392	3216	3703	13172	12598	12498	7938	9903	7667	4034	4347	4396	4218	4412	4357	4417	5325	7322	4835	5112	6155	7368	8014	8447	5423
AT1G02510	0	0	0	0	0	0	0	0	0	0	0	0	0	0	0	0	0	0	0	0	0	0	0	0	0	0	0	0	0	0	0	0	4	0	0	0	2	0	0	0	1	0	0	0	0	0	0	0	0
AT1G02520	1601	1636	2391	1295	1667	3085	1943	1593	1882	884	955	1207	1194	811	791	783	751	1122	569	641	955	1006	950	704	343	326	316	1644	1588	1700	2134	2319	1921	853	930	870	1485	1207	1186	1193	1547	1623	682	716	897	644	601	416	243
AT1G02530	37	21	14	3	29	15	15	37	32	25	37	70	92	58	61	51	54	71	103	171	141	147	140	183	85	106	64	25	20	17	47	39	41	77	93	51	50	42	56	111	154	161	99	180	215	131	152	85	57
AT1G02540	0	0	0	0	0	0	0	0	0	0	0	0	0	0	0	0	0	0	0	0	0	0	0	0	0	0	0	0	0	0	0	0	0	0	0	0	0	0	0	0	0	0	0	0	0	0	0	0	0
AT1G02550	0	0	0	0	0	0	0	0	0	0	0	0	0	0	0	0	0	0	0	0	0	0	0	0	0	0	0	0	0	0	0	0	0	0	0	0	0	0	0	0	0	0	0	0	0	0	0	0	0
AT1G02560	1064	1046	986	1235	917	1797	1175	987	1231	1179	1443	1470	3489	1731	1518	1408	1781	1727	1311	1465	1697	1251	1287	1090	1572	1757	1574	1239	1086	1110	1034	1180	1288	1634	1618	1320	1568	1581	1493	1789	1876	2773	1691	1867	2301	1818	1704	1412	1872
AT1G02570	55	62	52	73	37	52	82	65	40	16	13	9	0	0	0	2	0	0	2	0	1	0	0	0	5	0	2	43	104	40	9	16	7	0	0	3	0	0	0	0	0	0	0	0	0	19	21	28	7
AT1G02575	14	28	0	0	5	18	30	15	12	6	0	0	0	0	0	0	0	0	0	0	0	0	0	0	0	0	0	9	20	34	12	0	5	0	0	0	0	0	0	0	0	0	0	0	0	3	1	6	3
AT1G02580	17	11	12	11	3	29	23	3	21	0	0	0	39	5	0	4	0	4	1	0	4	0	0	0	0	2	0	14	21	22	8	4	10	2	3	3	5	10	5	2	0	3	3	13	16	0	0	0	0
AT1G02590	0	0	0	0	0	0	0	0	0	0	0	0	0	0	0	0	0	0	0	0	0	0	0	0	0	0	0	0	0	0	0	0	0	0	0	0	0	0	0	0	0	0	0	0	0	0	0	0	0
AT1G02600	0	0	0	0	0	0	0	0	0	0	0	0	0	0	0	0	0	0	0	0	0	0	0	0	0	0	0	0	0	0	0	0	0	0	0	0	0	0	0	0	0	0	0	0	0	0	0	0	0
AT1G02610	62	57	62	52	54	135	61	38	59	15	64	19	27	21	27	57	53	51	23	34	19	5	0	21	101	55	101	79	71	67	53	106	26	69	67	60	39	35	43	43	49	54	34	56	56	60	27	31	48
AT1G02620	0	0	0	0	0	0	0	0	0	0	0	0	0	0	0	0	0	0	0	0	0	0	0	0	0	0	0	0	0	0	0	0	0	0	0	0	0	0	0	0	0	0	0	0	0	0	0	0	0
AT1G02630	0	0	0	0	0	0	0	0	0	0	0	0	0	0	0	0	0	0	0	0	0	0	0	0	0	1	0	0	0	0	0	0	0	0	0	5	0	0	0	0	0	0	0	0	0	0	0	0	0
AT1G02640	808	647	949	582	342	724	468	438	431	126	138	114	254	146	123	282	331	327	532	432	440	789	961	1409	3130	2508	2641	734	648	915	309	371	333	90	113	145	58	67	46	69	52	200	313	259	478	1094	965	799	1348
AT1G02650	5	6	4	4	7	19	28	29	53	72	63	69	96	47	78	129	115	167	109	108	120	31	20	56	32	22	41	7	8	8	20	6	41	12	18	12	37	33	14	33	40	63	32	28	49	37	44	30	20
AT1G02660	82	126	112	64	128	104	71	89	85	82	90	119	124	35	72	124	55	62	61	71	84	65	60	82	149	115	137	122	108	141	74	101	107	64	54	70	32	63	66	66	68	97	90	42	132	130	82	77	161
AT1G02670	61	46	25	49	28	55	63	43	100	115	202	150	386	205	219	195	179	187	297	264	229	217	197	247	428	524	292	58	70	63	147	79	80	399	444	322	760	439	468	610	807	891	585	737	641	473	393	195	182
AT1G02680	191	211	135	218	177	290	155	216	227	169	154	222	587	211	220	270	336	240	207	255	301	261	195	341	300	344	289	206	227	201	139	263	146	179	258	209	366	290	254	316	386	545	334	401	426	387	398	303	254
AT1G02690	882	850	622	859	798	1325	1037	1199	1568	2005	2454	2725	4088	2325	2297	2348	2540	2438	2819	2625	2709	1372	1590	1786	1207	1184	1125	1034	708	959	1209	1275	1115	2099	2072	1699	2094	1841	1600	1957	2045	3371	2270	2322	3069	1827	1717	1300	1116
AT1G02700	1	2	4	2	1	19	2	5	6	0	0	3	0	0	0	0	0	2	0	0	0	0	0	0	49	39	84	0	6	2	4	0	0	0	11	0	0	0	0	0	0	0	0	0	0	0	0	0	3
AT1G02705	10	3	13	23	5	12	5	20	21	8	11	25	0	13	0	0	0	0	0	0	0	0	0	0	0	0	0	0	24	13	8	0	12	8	18	7	0	1	0	0	0	3	0	0	0	0	0	0	0
AT1G02710	0	6	0	0	0	0	0	0	0	0	0	0	0	4	0	0	0	0	0	0	0	0	0	0	0	0	0	0	0	0	0	0	0	0	0	0	0	0	0	0	0	0	0	0	0	0	0	0	0
AT1G02720	406	361	280	526	431	926	363	275	398	172	300	209	466	312	230	264	409	291	225	331	250	245	204	211	277	305	347	434	403	369	259	325	198	227	203	238	333	318	276	230	333	435	343	332	555	298	290	266	265
AT1G02730	789	991	1020	917	1107	1482	974	916	1398	2803	3334	4099	5400	3993	3625	3309	3505	4130	4062	3562	4246	1843	2293	2685	1828	2035	1896	1327	948	1184	985	1078	1185	3518	3978	2758	2838	2754	2558	2827	3277	5394	2642	2799	3442	2019	1789	1489	1588
AT1G02740	165	192	192	225	157	294	178	159	298	185	277	366	543	298	328	437	363	342	498	419	377	447	493	578	381	381	386	156	155	242	175	194	205	229	307	229	404	276	305	275	397	497	382	441	503	394	325	246	210
AT1G02750	157	174	253	257	172	272	197	295	210	124	153	158	315	152	125	203	158	105	265	141	138	174	147	177	376	302	385	244	213	227	102	202	135	176	111	121	207	229	146	173	195	243	138	166	228	235	216	164	158
AT1G02760	0	0	0	0	0	0	0	0	0	0	0	0	0	0	0	0	0	0	0	0	0	0	0	0	0	0	0	0	0	0	0	0	0	0	0	0	0	0	0	0	0	0	0	0	0	0	0	0	0
AT1G02770	4	6	7	5	6	0	17	0	9	0	0	0	28	12	28	0	26	0	3	0	0	10	0	16	82	96	156	6	2	4	3	0	0	6	14	6	45	38	40	18	8	14	4	20	26	7	7	3	22
AT1G02780	19723	17992	12980	18480	15816	31174	17134	19408	22234	25149	24963	25599	68863	35441	32485	40351	39798	31014	36751	33270	33924	22831	24543	24856	16622	16522	16490	20904	18885	18226	16922	18161	18178	23627	24128	19415	34092	33609	27808	29376	33194	52865	30678	31961	40528	23818	26295	20092	16422
AT1G02790	0	0	0	0	0	0	0	0	0	0	0	0	0	0	0	0	0	0	0	0	0	0	0	0	0	0	0	0	0	0	0	0	0	0	0	0	0	0	0	0	0	0	0	0	0	0	0	0	2
AT1G02800	4	4	0	4	0	3	0	8	7	126	134	197	343	150	177	25	47	62	29	25	19	7	0	0	294	302	418	0	2	13	78	57	41	1154	1378	914	886	763	939	709	809	895	275	349	295	142	97	65	426
AT1G02810	593	725	549	762	433	829	795	876	891	841	1154	1445	3992	2968	2350	2174	2148	1908	2430	1772	2452	1468	1952	1557	359	423	364	707	650	647	1667	1883	1567	2238	2596	2033	3389	3694	2653	1450	1907	2747	1912	1815	3097	1695	1283	1184	436
AT1G02813	9	1	11	26	32	8	4	3	10	13	3	10	10	11	13	46	91	30	37	42	56	0	0	0	0	2	0	2	24	1	43	0	2	12	16	17	36	16	18	11	10	57	28	43	51	3	5	0	0
AT1G02816	588	559	448	492	473	667	503	367	392	320	407	459	709	351	374	449	440	296	338	315	410	293	293	472	355	380	485	638	629	654	486	467	387	351	354	368	356	337	302	412	385	553	321	408	474	492	413	399	406
AT1G02820	0	9	0	4	5	10	0	0	12	14	14	0	33	7	9	3	2	0	0	0	2	0	0	0	0	0	0	3	14	1	2	9	3	7	10	3	16	31	15	3	5	12	0	3	2	9	0	0	3
AT1G02830	3	0	0	1	0	0	0	0	0	0	0	3	0	10	0	0	0	0	4	0	0	0	0	0	0	5	0	3	0	0	0	0	5	4	0	0	0	7	0	0	0	4	0	0	0	0	0	0	5
AT1G02840	2646	2443	2217	2387	2042	3561	2302	2250	2713	2358	2643	2644	5124	2935	2747	3188	3648	3462	4099	4291	3958	5187	5090	4812	5493	5076	5575	2265	2461	2179	2290	2352	2071	2221	2315	2042	3272	3025	2889	4013	4642	6291	3941	3909	5748	4565	4525	4061	4248
AT1G02850	1204	1341	1708	1010	980	1808	1415	1344	1233	1286	1159	1439	1735	1173	1087	2540	1884	2281	1834	1899	1744	977	792	1098	1201	1004	1326	1384	1326	1343	1258	1387	1346	876	927	743	820	879	569	1186	1264	2680	1462	1311	1392	1218	1168	1047	1352
AT1G02860	744	638	755	570	321	1565	435	279	360	130	197	124	172	152	92	179	105	111	140	77	139	166	248	158	305	311	401	470	605	760	249	259	405	231	179	190	151	196	110	118	146	244	92	114	90	143	102	122	325
AT1G02870	470	451	367	481	463	840	485	541	717	829	898	822	2688	1325	1144	1177	1287	1126	1231	1542	1471	983	882	968	634	647	530	503	506	549	526	569	555	883	1018	663	1617	1398	1426	1648	1728	2389	1670	1917	2083	1086	1181	933	649
AT1G02880	888	813	819	914	904	1336	834	692	723	593	602	419	776	543	348	271	314	419	282	358	363	378	238	222	202	241	201	745	953	758	827	843	684	408	340	374	378	369	351	394	408	573	321	362	374	393	398	368	315
AT1G02890	2618	2502	2702	1834	1680	4255	2276	1672	2236	1434	1400	1724	2143	1620	1644	1837	1404	1874	1721	1753	1692	2177	2241	2437	3851	3924	4655	2370	2438	2141	2036	2243	2059	1828	2016	1617	1749	1744	1594	1753	2183	2692	1725	1892	2043	1980	1760	1489	2082
AT1G02900	2427	2459	2370	2254	2203	4578	1711	1742	1336	933	946	678	589	335	414	238	235	198	168	82	170	194	200	144	356	396	482	2062	2680	2217	1554	1590	1488	745	528	812	137	259	201	25	29	132	14	9	34	506	536	605	364
AT1G02910	255	237	307	329	332	483	247	201	225	227	290	314	415	316	236	339	319	272	325	285	256	372	384	259	583	544	643	251	358	279	236	291	229	244	294	202	349	268	304	297	322	505	242	287	384	366	313	240	396
AT1G02920	1830	3096	6675	717	1086	2456	3004	2487	2432	443	458	778	864	648	302	7405	3960	4325	1388	1466	2132	497	442	269	103	119	105	3755	1660	2633	2603	1525	4810	791	799	911	311	372	249	1031	1031	3333	1139	1057	997	743	577	651	343
AT1G02930	598	985	1696	266	344	2188	623	748	842	226	343	339	676	389	272	9955	4221	3938	1215	1438	2073	393	523	381	101	58	56	1405	809	959	1156	499	1788	897	916	739	601	662	495	919	871	2726	839	538	695	983	755	684	249
AT1G02940	0	0	0	0	0	0	0	0	0	0	0	0	0	0	0	1	0	0	4	0	0	0	0	0	0	0	0	0	0	0	0	0	0	0	0	0	0	0	0	1	0	0	0	0	0	0	5	0	0
AT1G02950	381	258	403	315	244	614	301	333	288	249	246	286	22	18	31	5	13	4	0	8	0	0	0	0	48	39	83	280	251	359	296	293	347	215	143	173	12	26	12	4	1	6	4	4	8	4	1	1	24
AT1G02952	16	3	7	9	6	6	10	0	11	7	0	16	3	0	0	0	0	0	0	0	0	0	0	0	0	1	0	1	4	0	4	1	6	5	3	0	0	0	1	0	0	0	0	0	0	0	0	0	0
AT1G02960	322	388	297	312	286	436	313	253	251	181	272	281	466	418	296	426	506	348	472	508	398	773	724	705	802	785	806	388	370	321	252	307	207	243	223	199	407	280	332	390	548	622	487	597	515	630	592	487	600
AT1G02965	0	0	0	0	0	0	0	0	0	13	0	1	0	0	0	0	0	0	5	0	0	0	0	0	0	0	0	0	0	0	0	0	0	19	0	0	0	0	0	0	0	0	0	0	2	0	0	0	3
AT1G02970	120	112	88	146	125	190	196	141	265	395	378	497	549	315	410	389	342	294	426	456	367	194	177	408	215	227	175	124	169	121	202	203	191	453	469	368	410	362	368	487	523	679	364	544	510	316	290	197	226
AT1G02980	17	28	31	26	23	48	18	36	29	52	36	40	34	28	13	10	16	25	16	7	19	0	0	0	0	2	3	28	19	42	25	18	32	104	70	65	106	57	74	49	31	52	19	51	19	15	0	3	0
AT1G02990	422	363	474	418	337	655	425	187	382	338	313	327	359	422	319	375	480	458	404	499	443	402	503	565	592	612	562	421	434	403	332	451	328	520	454	423	433	431	445	508	507	818	534	552	639	671	492	504	376
AT1G03000	364	432	460	399	303	580	512	361	481	277	287	412	604	430	pXG01	463	561	510	402	541	511	485	468	490	759	716	626	419	432	426	461	506	435	494	554	444	476	509	394	423	566	843	492	463	583	664	505	453	570
AT1G03010	42	35	17	16	13	48	82	49	77	2	13	3	33	0	11	8	10	3	28	12	14	7	4	0	38	50	50	40	28	62	40	40	8	1	0	13	3	0	2	1	0	0	0	5	0	10	27	18	48
AT1G03020	0	0	0	0	0	0	0	0	0	0	0	0	0	0	0	0	0	0	0	0	0	0	0	0	0	0	0	0	0	0	0	0	0	3	0	0	0	0	0	0	0	0	0	0	0	0	0	0	0
AT1G03030	241	317	321	274	270	475	306	219	289	223	286	304	502	305	207	460	319	317	390	394	333	373	432	491	573	419	587	297	363	385	240	267	212	322	329	299	370	315	284	357	455	585	384	383	409	381	421	356	396
AT1G03040	1072	998	1121	1072	907	1867	1001	932	1077	834	994	934	1977	1009	1107	1262	1320	1293	1433	1308	1321	1796	1593	1659	2414	2439	2068	811	858	902	593	688	694	671	740	648	785	670	682	804	824	1294	891	1160	1099	1393	1510	1026	1195
AT1G03050	0	11	0	11	3	13	0	3	8	3	0	0	0	0	6	2	0	0	0	0	0	0	0	0	0	2	0	0	0	0	0	3	0	1	1	1	0	0	0	0	0	4	0	0	0	0	0	0	0
AT1G03055	3	4	0	2	15	0	1	0	0	11	21	31	257	173	128	47	69	89	52	58	46	13	8	4	42	32	7	5	0	0	29	42	37	732	696	478	859	512	608	1319	1522	1910	655	1042	769	332	238	144	115
AT1G03060	1199	1110	1390	1087	1046	2378	1317	662	1152	936	982	1125	1285	1056	1009	959	1059	1573	891	1237	1295	1140	936	1111	1239	1260	1365	1178	1469	1315	1027	1045	952	1135	1350	1114	1407	1454	1314	1395	1728	2386	1258	1477	1544	1400	1236	971	853
AT1G03070	81	91	30	39	36	70	58	41	50	7	29	50	19	0	3	0	0	0	0	0	0	10	0	0	39	25	18	18	76	83	77	65	65	7	24	14	7	18	7	8	18	7	25	19	5	3	9	2	9
AT1G03080	2186	2546	2659	2281	2370	4158	2663	1909	2389	1321	1653	1618	1284	1129	863	1150	1031	1445	872	1055	1195	2520	2376	1648	1500	1771	1972	2098	2633	2507	2003	2042	1763	1031	1146	1225	792	858	745	738	925	1389	553	550	588	1972	1510	1477	1211
AT1G03090	406	463	590	565	412	703	456	397	511	274	422	555	765	537	496	691	725	792	637	679	806	670	582	678	1268	1052	1402	517	499	740	363	417	318	538	488	354	814	607	652	938	1108	1466	712	924	808	844	752	584	995
AT1G03100	86	101	114	107	114	161	151	85	123	193	157	146	353	224	242	267	229	215	222	186	186	229	197	182	204	182	160	73	82	115	102	129	151	170	185	135	278	250	260	254	264	477	256	295	330	273	189	158	94
AT1G03103	0	0	0	0	0	0	0	0	0	0	0	0	0	0	0	0	0	0	0	0	0	0	0	0	0	0	0	0	0	0	0	0	0	0	0	0	3	0	0	0	2	4	0	5	0	0	8	3	0
AT1G03106	9	2	0	4	14	18	5	7	0	0	0	0	0	0	0	0	0	0	4	0	1	0	0	0	109	118	229	2	9	0	2	4	1	0	35	0	0	0	0	3	0	3	0	0	0	0	0	0	20
AT1G03110	500	424	382	423	409	1015	570	625	922	689	817	753	1519	1022	875	1019	1094	835	1113	1045	943	706	798	766	618	624	509	535	538	489	647	674	552	605	715	635	998	997	932	867	985	1529	933	996	1296	864	863	667	590
AT1G03120	19	0	0	9	5	0	5	0	0	5	7	14	47	10	16	14	19	11	6	12	5	9	19	15	362	429	420	0	4	19	2	9	8	13	9	17	30	4	20	21	24	24	11	6	12	16	40	10	147
AT1G03130	10	17	10	16	9	28	27	37	14	8	7	14	59	14	3	2	0	8	8	16	5	23	41	69	432	366	546	32	16	13	9	15	4	24	4	6	10	9	3	22	14	21	15	25	11	42	17	30	757
AT1G03140	1167	1051	1057	910	836	1643	898	1082	982	1077	1059	1102	2656	1535	1389	1803	1563	1496	2266	1617	1660	1635	1902	2067	1674	1515	1624	950	878	1041	899	1017	793	1371	1220	1112	1825	1417	1488	1616	1990	2786	1692	1981	2309	1722	1451	1404	1037
AT1G03150	482	459	328	409	366	729	406	414	510	389	405	421	765	499	463	525	485	413	568	484	455	211	435	251	290	294	278	469	459	439	393	392	423	424	419	352	525	549	462	443	579	838	478	567	742	512	470	467	317
AT1G03160	139	181	178	213	190	252	204	202	247	184	244	207	438	245	263	330	403	356	315	361	359	381	409	373	554	508	659	209	216	230	229	246	163	221	281	184	331	213	301	600	634	828	488	499	577	468	408	384	482
AT1G03165	5	0	0	0	5	0	4	0	0	6	1	6	0	5	0	1	0	4	3	0	3	0	9	0	2	1	0	1	0	0	7	9	9	3	0	1	3	3	1	9	3	2	2	10	5	3	2	4	0
AT1G03170	7	6	4	2	0	7	2	0	7	4	8	0	9	12	2	0	19	3	9	7	0	12	5	26	21	15	0	4	9	3	2	1	0	0	7	6	0	1	8	0	2	7	11	11	1	2	14	4	4
AT1G03180	154	155	157	151	194	212	185	160	169	190	277	241	497	299	238	224	260	229	317	326	225	150	178	194	95	142	99	135	123	120	117	168	207	191	254	235	260	193	167	249	220	372	206	340	339	273	177	167	99
AT1G03190	375	306	287	245	284	515	354	360	341	328	394	285	632	418	389	406	571	383	398	437	486	370	498	425	387	502	415	325	259	303	321	242	259	396	397	337	502	421	334	441	540	724	479	566	418	450	384	339	260
AT1G03200	0	2	10	5	0	0	0	0	6	0	0	3	0	3	0	2	6	5	0	6	3	1	0	0	2	1	0	0	4	0	0	8	0	1	0	0	2	6	3	1	1	6	0	9	0	0	2	6	3
AT1G03210	781	615	779	771	610	1342	728	665	632	417	550	635	1026	393	384	669	639	470	613	414	478	579	556	618	1141	1048	1145	706	732	957	604	556	536	412	424	488	278	219	163	240	293	365	265	266	334	429	417	433	581
AT1G03220	15121	18579	19517	15410	15328	20711	15493	17104	18281	15861	16978	18684	16966	10766	9435	8897	8579	10034	4925	5428	7574	2837	2678	2222	1296	1192	1185	18410	19201	21996	21266	22310	18007	21961	23116	17027	11682	12543	9781	8513	11220	14700	6346	6912	7865	4295	3943	3563	2064
AT1G03230	1683	1604	1079	1338	1049	2004	1568	1364	1624	998	1091	1247	2387	1639	1232	1812	1854	2078	1434	1772	2074	1187	978	651	416	474	406	1830	1527	1518	1892	1781	1818	3344	3332	2257	2625	1965	1444	1696	1990	3356	2874	3001	4036	1657	1475	1386	665
AT1G03240	0	0	0	0	0	0	0	0	0	0	5	12	0	16	12	0	10	10	6	8	10	0	0	0	0	11	7	0	0	3	0	0	0	10	4	15	18	6	7	17	21	33	6	1	11	1	2	1	0
AT1G03250	332	386	359	412	409	719	470	410	489	333	447	553	937	512	456	471	412	485	534	520	492	431	370	429	642	624	687	431	394	332	367	391	485	453	542	358	495	346	490	425	515	842	522	547	637	604	418	447	513
AT1G03260	195	267	235	211	193	327	258	267	226	184	219	198	282	144	198	171	202	237	146	198	148	151	154	57	143	160	170	190	209	222	201	219	215	189	221	173	208	202	213	184	213	397	134	176	226	236	169	143	130
AT1G03270	85	71	65	85	70	142	101	70	123	138	108	201	423	307	215	206	229	256	208	228	196	255	298	240	281	281	393	106	77	64	161	179	121	213	342	210	636	502	512	333	441	557	297	419	374	231	217	124	265
AT1G03280	903	870	866	811	794	1379	863	927	806	777	897	1039	1619	936	974	1041	885	978	906	951	975	1063	1030	1185	1129	1145	1209	867	807	949	809	968	632	844	842	926	1244	992	932	987	1257	1713	1024	1177	1439	1250	1140	1031	950
AT1G03290	546	631	577	566	606	1020	594	629	549	613	534	594	754	617	427	674	693	593	660	796	681	911	877	1253	929	928	822	660	746	587	723	873	631	582	640	521	1005	728	701	806	912	1151	738	961	861	1017	879	765	546
AT1G03300	67	77	58	47	52	27	83	60	69	107	130	196	263	195	200	231	204	205	346	276	220	233	274	355	232	269	210	48	44	74	59	67	104	99	199	132	146	131	152	166	195	283	177	246	287	216	160	136	136
AT1G03310	148	130	144	134	173	216	211	151	260	179	193	160	337	247	250	165	244	362	330	232	249	363	391	470	392	422	535	135	143	200	143	133	128	131	145	121	120	138	162	111	124	183	122	229	156	216	182	196	306
AT1G03320	0	0	0	0	0	0	0	0	0	0	0	0	0	0	3	0	0	0	1	0	0	0	0	0	0	0	0	0	0	0	0	0	0	0	0	0	0	0	0	1	1	1	0	0	0	0	0	0	0
AT1G03325	0	0	0	0	0	0	0	0	0	0	0	0	0	0	0	0	0	0	0	0	0	0	0	0	0	0	0	0	0	0	0	0	0	0	0	0	0	0	0	0	0	0	0	0	0	0	0	0	0
AT1G03330	609	655	518	561	468	881	587	686	581	890	725	914	1981	1065	861	997	995	827	1007	922	932	781	782	788	917	815	735	557	605	521	595	631	681	777	777	669	1148	922	1010	1069	1276	1803	1093	1279	1347	1258	1201	941	779
AT1G03340	17	33	48	40	9	56	38	37	57	30	24	17	78	62	11	33	9	50	28	13	15	0	0	0	12	13	4	29	34	18	21	25	35	43	24	23	25	30	19	31	22	35	16	15	21	25	13	14	26
AT1G03350	930	1108	980	927	919	2046	901	884	994	704	618	654	1111	802	594	890	847	730	1041	789	628	904	962	966	882	701	686	1072	1198	1050	770	854	843	613	577	570	749	724	622	650	836	1184	688	812	785	853	724	696	603
AT1G03360	467	504	277	412	355	832	462	480	580	638	496	668	1459	705	724	826	769	692	1045	852	867	784	901	793	575	589	520	513	414	392	492	494	619	523	526	451	886	834	732	764	1007	1349	977	1004	1101	889	838	697	525
AT1G03365	413	420	345	348	308	599	303	368	359	301	271	403	693	499	503	504	578	562	495	558	609	616	709	705	792	800	870	364	459	394	283	457	407	363	394	416	578	481	534	581	575	940	588	695	627	669	662	515	510
AT1G03370	736	866	981	695	785	1633	793	701	941	576	535	541	567	389	337	755	593	778	643	539	628	513	691	582	496	465	412	776	934	843	739	824	689	477	581	556	470	528	455	459	555	941	550	497	651	737	605	577	302
AT1G03380	809	983	1124	904	854	1541	913	870	793	479	566	459	552	403	390	481	455	740	385	459	544	759	692	701	957	954	998	905	1030	1012	630	986	669	432	517	468	441	408	427	527	739	857	561	487	608	764	687	629	608
AT1G03390	0	0	0	0	0	0	0	0	0	0	0	0	0	0	0	0	0	0	0	0	0	0	0	0	0	0	0	0	0	0	0	0	0	0	0	0	0	0	0	0	0	0	0	0	0	0	0	0	0
AT1G03395	0	0	6	0	0	0	0	0	0	0	0	0	0	0	0	0	0	0	0	0	0	0	0	0	0	0	0	0	0	0	0	0	0	0	0	0	0	0	4	0	0	0	3	0	0	2	0	0	0
AT1G03400	9	23	11	6	10	38	15	39	2	10	17	8	14	0	7	21	10	27	51	15	30	77	94	128	72	59	49	8	19	24	7	3	0	13	12	19	8	10	6	7	8	20	27	26	32	127	102	67	16
AT1G03410	137	164	161	139	114	162	109	116	112	123	147	83	107	50	66	41	54	28	36	32	52	49	47	50	78	59	72	88	95	93	68	51	57	85	103	104	59	51	69	61	87	99	34	29	29	58	53	65	66
AT1G03420	0	0	3	4	5	12	5	0	3	6	3	7	24	5	13	0	7	0	24	11	5	20	7	0	21	6	0	9	5	2	3	18	11	17	30	14	13	8	13	11	3	6	5	21	15	14	10	11	6
AT1G03430	280	236	270	236	222	429	309	298	320	270	333	372	281	262	173	290	200	234	298	225	221	471	354	326	361	373	390	286	336	216	208	219	245	175	186	197	172	170	124	168	197	289	170	210	183	309	294	299	273
AT1G03440	52	48	61	69	59	121	201	165	247	139	206	199	347	130	176	97	176	165	101	214	186	129	112	43	304	322	356	46	84	46	99	114	69	61	81	86	64	94	64	132	169	169	74	122	167	119	149	120	144
AT1G03445	23	9	0	10	11	12	5	13	5	20	20	20	14	12	22	9	11	1	1	4	14	7	0	0	0	0	0	3	9	7	21	21	6	183	234	138	226	124	122	111	139	187	51	108	106	40	39	27	36
AT1G03457	365	365	319	390	352	474	292	305	272	307	536	494	602	422	414	215	334	347	314	352	414	266	325	349	621	684	700	357	473	464	486	547	319	720	790	581	770	716	612	982	1231	1244	703	815	714	566	593	348	554
AT1G03470	172	143	91	144	125	341	145	140	189	422	393	380	729	432	283	387	432	338	286	353	312	274	345	450	297	372	455	152	125	180	174	185	176	448	472	424	623	415	468	552	635	918	354	488	414	305	301	331	242
AT1G03475	757	747	672	723	611	1039	779	666	1012	707	725	773	1381	888	738	815	929	820	831	796	868	1013	866	1047	1338	1280	1308	681	812	796	594	662	860	948	884	618	843	845	713	816	887	1393	793	1037	1067	1025	841	711	1127
AT1G03490	0	0	0	0	0	0	0	0	0	0	0	0	0	0	0	0	0	0	0	0	0	0	0	0	0	0	0	1	0	0	0	0	0	0	0	0	0	0	0	0	0	0	0	0	0	0	0	0	0
AT1G03495	0	2	3	0	6	0	0	10	2	0	14	9	0	0	0	0	0	0	0	0	4	7	0	0	1	6	7	5	0	0	5	0	6	8	6	1	7	2	6	0	0	0	0	2	4	7	0	0	22
AT1G03502	0	0	0	3	0	0	0	0	0	0	0	0	0	0	0	0	0	4	0	0	0	0	0	0	0	0	0	2	0	0	0	0	0	0	0	0	3	0	0	0	0	0	0	0	0	0	0	3	0
AT1G03506	5	3	3	5	5	0	4	6	10	0	0	16	11	0	0	0	8	7	0	0	0	4	0	0	2	2	2	0	9	2	5	13	19	3	0	2	0	0	0	2	1	0	1	0	5	2	2	7	5
AT1G03510	23	24	21	41	52	80	20	43	24	55	78	44	128	120	40	29	44	71	87	70	76	47	70	136	68	61	37	42	41	25	36	47	38	41	54	50	86	71	78	63	123	103	63	93	66	60	69	44	37
AT1G03515	0	0	0	0	0	0	0	0	0	0	0	0	0	0	0	0	0	0	0	0	0	0	0	0	0	0	0	0	0	0	0	0	0	0	0	0	0	0	0	0	0	0	0	0	0	0	0	0	0
AT1G03520	258	251	195	161	173	307	147	130	174	140	104	98	227	117	87	68	159	113	114	164	141	211	174	187	205	196	253	194	208	187	177	159	102	123	135	98	96	73	91	95	157	193	171	187	215	236	177	149	155
AT1G03530	630	526	455	530	398	1140	565	529	855	785	852	929	1799	1214	1189	997	1260	1120	993	1101	1193	918	813	1110	581	712	760	569	706	557	736	717	759	950	964	808	1431	1406	1213	1191	1430	2187	1133	1280	1662	1173	972	830	561
AT1G03540	32	20	27	10	19	42	30	0	28	18	16	34	9	58	44	42	44	61	41	45	55	40	56	14	97	50	76	25	27	21	17	48	15	42	47	25	50	48	21	32	60	76	40	28	42	16	28	16	34
AT1G03545	66	48	30	46	50	88	43	33	35	35	101	94	152	88	64	80	76	83	125	100	61	76	71	81	83	102	118	39	79	67	85	73	53	52	79	55	69	69	63	67	79	129	54	112	81	82	57	58	82
AT1G03550	452	450	446	458	339	591	368	310	339	120	134	138	213	83	89	74	94	90	51	103	118	201	167	185	251	228	208	343	511	353	310	301	170	109	83	128	144	94	99	118	166	130	85	153	74	206	191	206	255
AT1G03560	220	242	195	244	212	396	228	213	359	270	190	254	548	261	229	229	285	342	220	331	285	284	275	170	180	283	320	201	288	305	265	195	354	215	283	213	257	192	277	248	321	449	302	339	438	301	311	336	184
AT1G03570	0	0	0	0	0	0	0	0	0	0	0	0	0	0	0	0	0	0	0	0	0	0	0	0	0	0	0	0	0	0	0	0	0	0	0	0	0	0	0	0	0	0	0	0	0	0	0	0	0
AT1G03590	627	538	604	561	611	948	353	332	235	194	175	198	506	287	225	550	480	330	711	587	479	1119	935	966	818	682	856	659	728	552	328	293	190	178	208	115	246	164	183	254	306	307	374	307	435	906	720	836	588
AT1G03600	16	27	50	31	31	25	22	33	12	13	11	31	47	48	52	44	44	53	31	35	84	163	110	187	559	503	645	11	29	49	22	27	34	41	18	34	71	69	45	105	129	175	119	133	129	121	146	146	1021
AT1G03610	215	238	250	190	198	302	196	209	194	178	161	228	339	202	146	281	264	292	331	371	216	441	402	340	261	227	348	299	259	244	198	262	132	207	281	183	250	269	199	277	430	533	301	275	477	394	373	352	308
AT1G03620	47	57	59	77	48	34	39	41	30	17	0	12	4	0	0	1	0	1	4	2	3	17	36	0	78	51	77	43	28	44	26	34	28	5	1	23	6	7	1	13	9	13	0	18	10	28	16	9	21
AT1G03630	20	21	18	35	44	11	12	34	16	37	44	10	57	31	29	22	14	21	32	5	13	69	113	78	377	407	431	29	18	11	22	49	33	18	28	45	19	28	16	44	20	33	35	26	32	74	66	57	496
AT1G03640	0	0	0	0	0	0	0	0	0	0	0	0	0	0	0	0	0	0	0	0	0	0	0	0	0	0	0	0	0	0	0	0	0	0	0	0	0	0	0	0	0	0	0	0	0	0	0	0	0
AT1G03650	81	81	45	68	45	140	58	91	65	104	106	70	219	175	114	164	182	113	255	166	156	146	158	149	138	124	67	52	69	90	52	77	103	108	146	91	187	107	122	145	154	218	179	190	134	141	145	110	46
AT1G03660	50	41	59	66	74	36	75	48	60	29	48	27	37	21	4	14	32	23	24	2	18	41	11	21	10	14	22	79	78	75	33	82	35	0	29	9	19	22	9	20	23	24	7	11	12	5	13	15	23
AT1G03670	0	0	0	0	0	0	0	0	0	0	0	0	0	0	0	0	0	0	0	0	0	0	0	0	0	0	0	0	0	0	0	0	0	0	0	0	0	0	0	0	0	0	0	0	0	1	0	0	0
AT1G03680	218	136	179	157	166	237	165	174	211	196	306	226	853	426	358	226	316	351	287	328	359	389	404	565	828	918	973	179	205	191	144	198	175	298	263	251	419	421	503	628	655	696	452	559	640	458	580	371	814
AT1G03687	233	225	168	222	203	391	214	206	276	241	245	282	650	452	399	356	467	475	546	520	497	396	508	440	346	357	428	264	187	207	312	255	258	288	412	237	396	404	398	544	538	784	597	631	744	489	409	401	307
AT1G03700	304	290	172	126	273	383	219	276	112	47	39	29	29	0	25	17	17	1	0	0	1	2	4	0	37	9	21	288	385	242	245	496	163	21	33	52	2	7	0	3	0	4	0	0	0	32	71	38	43
AT1G03710	5	5	0	0	1	0	1	0	0	0	5	0	0	0	0	2	6	0	7	14	1	6	7	0	19	56	27	3	11	0	0	1	0	0	2	3	11	6	4	19	21	24	34	70	34	24	27	29	26
AT1G03720	0	0	0	0	0	0	0	0	0	0	0	0	0	0	0	0	0	0	0	0	0	0	0	0	0	0	0	0	0	0	0	0	11	0	0	0	0	0	0	5	0	0	0	0	0	3	0	0	8
AT1G03730	200	208	210	215	158	300	174	162	220	111	160	184	198	60	47	119	152	87	132	90	80	199	212	174	132	181	112	199	178	192	187	224	243	108	132	108	124	109	77	47	61	85	64	122	136	172	149	96	71
AT1G03740	1111	1013	1342	806	797	1743	1078	809	870	478	757	688	478	318	320	418	356	483	245	321	389	237	256	214	308	394	346	931	1300	1252	1038	1255	805	524	568	533	305	370	327	288	385	518	257	353	313	436	469	404	337
AT1G03743	0	4	0	0	0	0	0	0	0	0	4	0	0	0	0	0	0	0	0	0	0	0	0	0	0	0	0	3	0	5	0	0	0	0	0	0	0	0	0	0	0	0	0	0	0	0	0	0	0
AT1G03746	0	0	1	0	0	0	4	0	0	0	4	0	0	0	0	0	0	1	2	0	0	0	0	0	0	0	0	0	0	0	2	0	0	0	0	0	1	0	0	0	0	2	0	0	0	0	0	0	0
AT1G03750	171	161	188	111	167	244	181	128	151	172	139	189	235	183	146	243	255	248	258	366	262	267	291	277	341	296	340	144	216	180	155	183	172	183	128	128	271	182	187	259	303	396	236	228	368	296	225	192	148
AT1G03760	243	200	169	199	144	371	241	183	306	263	341	275	855	388	417	474	525	478	650	644	534	587	736	534	601	506	570	173	229	217	255	238	229	309	322	310	600	517	454	594	715	890	720	803	914	651	773	589	355
AT1G03770	306	232	215	214	227	365	330	330	359	376	269	402	836	620	612	760	809	723	802	946	821	711	670	929	474	452	528	283	220	285	232	340	286	258	274	317	532	457	445	606	562	922	708	867	1017	597	570	427	330
AT1G03780	296	284	260	288	315	473	410	332	359	854	1083	1226	2088	1270	1434	774	1269	1096	1104	1258	1351	551	539	587	616	724	509	381	358	319	304	375	282	1417	1460	1150	1470	1240	1214	1244	1353	2594	1169	1266	1579	1007	852	689	652
AT1G03790	2	0	0	0	4	0	10	0	5	4	0	5	0	0	1	4	29	1	8	0	13	0	8	0	28	48	55	0	6	7	0	0	0	0	19	10	0	4	0	2	2	4	1	0	4	3	8	12	18
AT1G03800	10	7	16	2	5	17	1	6	3	5	41	50	56	30	13	29	26	21	47	10	19	7	5	9	18	7	5	7	7	2	6	8	10	3	2	18	16	31	6	10	16	27	12	3	8	34	22	28	9
AT1G03810	0	0	0	0	0	0	0	0	0	0	0	2	0	0	0	0	3	0	0	0	0	0	0	0	0	0	0	0	0	0	0	0	0	0	0	0	0	0	0	0	0	0	0	0	0	2	0	0	0
AT1G03820	420	438	813	773	784	893	350	478	605	614	878	804	382	254	255	283	289	139	379	201	200	105	135	204	144	97	171	609	376	818	414	472	489	234	202	355	43	40	25	35	17	43	83	39	155	120	127	68	59
AT1G03830	456	448	309	364	319	739	409	381	569	595	537	682	1139	717	716	648	715	812	673	849	838	663	879	706	836	971	1047	372	424	406	390	452	469	618	696	579	954	835	826	861	927	1482	896	922	1254	902	863	614	627
AT1G03840	298	357	339	331	401	766	833	775	696	1118	983	1147	2253	1333	1397	1896	2109	1735	2268	2376	2286	746	897	1241	1360	1240	743	387	402	376	340	443	354	186	177	204	432	491	423	934	913	1492	1426	1698	2239	1720	1743	1110	508
AT1G03850	959	1136	1128	767	785	1172	698	789	615	480	351	359	301	109	167	160	110	144	111	153	211	79	119	47	156	149	161	865	1135	1319	578	864	885	418	377	349	186	204	188	64	142	290	182	107	123	299	290	402	406
AT1G03860	2341	2211	1726	1969	1741	3481	1911	1814	2516	2164	2608	2434	4702	2752	2656	2215	2864	2518	2045	2714	2807	1857	1587	1624	1080	1005	1077	2352	2176	2035	2253	2155	1908	2772	2636	2034	2943	3129	2538	2425	2793	4140	2472	2773	3467	1941	1961	1620	1383
AT1G03870	3575	3588	2849	3023	2528	5800	2297	1835	2129	339	374	344	558	245	307	100	116	136	28	33	69	105	51	30	132	125	129	4846	4789	3919	424	297	346	493	574	301	298	537	456	105	124	293	52	76	70	755	761	882	445
AT1G03880	0	0	0	0	0	3	21	18	30	27	24	24	15	2	12	11	10	2	11	0	1	4	0	0	6446	5935	14685	0	2	0	0	0	5	0	2	0	4	0	0	0	2	3	0	0	0	0	0	0	1146
AT1G03890	0	0	0	0	0	0	0	0	0	0	0	0	0	0	0	0	0	0	0	0	0	0	0	0	135	101	254	0	0	0	0	0	0	0	0	0	1	0	0	0	0	0	0	0	0	0	0	0	6
AT1G03900	2302	2192	2158	2237	2022	3709	2042	1795	1924	1160	1463	1565	2077	1091	964	2067	1797	1697	2447	1854	1854	2292	2446	2148	1564	1224	1698	2286	2531	2219	1679	1867	1705	1150	1038	1102	1171	1160	1172	1567	1852	2580	1452	1400	2101	2097	1994	1894	1452
AT1G03905	331	305	326	375	594	789	337	270	253	285	309	165	269	155	99	173	192	203	154	162	156	227	151	101	162	114	144	319	417	283	308	381	314	138	146	90	101	122	134	117	141	190	78	100	126	206	142	146	98
AT1G03910	1254	1285	1210	1165	1182	2158	1152	1109	1328	1207	1453	1584	2759	1929	1574	1771	1908	1879	1935	2252	2042	2071	1834	2183	1470	1632	1515	1383	1278	1327	1117	1405	1352	1488	1641	1305	2185	1959	1827	1952	2201	3466	2020	2167	2786	2065	2021	1686	1394
AT1G03920	141	166	223	157	134	280	38	33	38	0	34	25	17	24	10	6	3	13	5	4	20	18	15	0	62	33	22	150	263	178	35	61	81	38	85	70	76	35	37	50	50	85	33	30	55	218	159	144	90
AT1G03930	442	545	443	542	509	799	508	285	505	247	359	353	583	468	305	401	328	441	404	383	377	373	406	371	415	295	334	454	560	484	410	445	335	418	401	321	410	432	421	401	436	567	308	459	433	434	320	280	297
AT1G03935	14	11	7	2	5	13	15	27	6	5	0	1	0	3	2	0	15	1	4	2	0	0	13	0	18	9	3	2	5	8	1	7	9	4	2	10	2	1	0	0	1	0	0	0	0	4	1	0	2
AT1G03940	3	2	4	5	0	22	5	6	11	2	0	0	11	0	5	0	0	2	5	2	0	0	0	0	10	19	0	8	0	4	3	4	2	9	4	7	5	0	7	0	0	0	0	0	0	0	2	0	57
AT1G03950	274	290	386	333	354	673	280	266	280	207	253	240	211	77	76	141	51	72	35	74	95	35	31	86	98	49	109	265	382	308	302	274	362	166	172	237	101	66	83	69	100	131	58	76	55	99	71	70	66
AT1G03960	352	261	239	299	241	596	312	276	387	251	377	315	613	376	376	304	348	378	361	396	343	452	435	418	437	362	383	302	320	278	342	329	253	565	469	407	437	465	354	420	434	685	501	586	598	456	393	335	294
AT1G03970	257	252	283	369	226	548	280	174	349	226	253	275	548	247	327	341	306	327	333	289	309	354	424	376	512	486	453	189	342	304	266	260	299	342	346	289	548	391	355	491	577	901	399	480	507	489	394	350	400
AT1G03980	42	37	42	31	38	68	78	27	48	87	112	131	259	226	167	171	144	182	222	185	176	93	146	163	87	127	81	39	63	79	75	35	47	163	207	203	298	197	230	294	303	442	324	455	395	179	163	131	69
AT1G03982	0	1	0	0	0	0	0	0	6	0	0	0	0	0	0	0	0	0	0	0	0	0	0	14	0	0	0	0	0	1	0	0	0	0	0	0	0	0	1	0	0	0	0	0	8	0	0	0	0
AT1G03987	0	0	0	0	0	0	0	0	0	0	0	0	0	0	0	0	0	0	0	0	0	0	0	0	0	0	0	0	0	0	0	0	0	0	0	0	0	0	0	0	0	0	0	0	0	0	0	0	0
AT1G03990	7	2	4	0	5	8	4	0	0	0	2	0	0	3	0	0	0	0	4	5	1	0	0	0	0	0	0	11	4	0	1	6	0	3	0	0	3	0	3	1	1	5	0	3	0	0	0	0	0
AT1G03993	0	0	0	2	0	0	0	0	0	0	0	0	0	0	0	0	0	0	0	0	0	0	0	0	0	0	0	0	0	5	1	0	0	1	7	0	0	1	0	0	0	0	0	0	0	0	0	0	0
AT1G03997	0	0	0	0	0	0	0	0	0	0	0	0	0	0	0	0	0	0	0	0	0	0	0	0	0	0	0	0	0	0	0	0	0	0	0	0	0	0	0	0	0	0	0	0	0	0	0	0	0
AT1G04000	326	285	257	207	189	414	278	218	293	226	315	236	418	226	207	111	220	141	96	214	165	191	117	155	362	324	257	308	235	304	277	229	196	305	287	251	219	255	190	254	318	335	259	284	303	371	372	316	450
AT1G04003	0	0	0	0	0	0	0	0	0	0	0	0	0	0	0	0	0	0	0	0	0	0	0	0	0	0	0	0	0	0	0	0	0	0	0	0	0	0	0	0	0	0	0	0	0	0	0	0	0
AT1G04007	4	2	2	6	5	7	0	8	0	3	0	0	0	0	3	0	2	2	0	7	3	3	6	0	3	4	4	0	0	3	1	1	2	0	3	1	7	3	4	4	3	7	0	1	0	2	0	0	0
AT1G04010	273	314	244	341	405	447	290	234	413	298	297	392	536	392	390	336	344	389	382	397	355	287	365	295	319	302	254	287	349	290	387	371	248	349	389	426	474	418	415	462	547	693	495	442	546	371	432	295	237
AT1G04013	0	0	0	0	0	0	0	0	0	0	0	0	0	0	0	0	0	0	0	0	0	0	0	0	0	0	0	0	0	0	0	0	0	0	0	0	0	0	0	0	0	0	0	0	0	0	0	0	0
AT1G04017	0	0	0	0	0	5	0	0	0	0	0	0	3	0	0	0	0	0	0	0	0	0	0	0	0	2	0	0	0	0	0	0	0	0	0	0	0	0	0	0	0	1	0	0	0	0	0	0	3
AT1G04020	223	346	239	212	229	477	284	261	262	581	618	712	1210	624	639	570	631	618	840	642	607	341	342	416	379	392	395	387	354	262	237	273	314	824	945	716	700	561	581	809	889	1259	626	965	851	571	451	328	401
AT1G04023	0	0	0	0	0	0	0	0	0	0	0	0	0	0	0	0	0	0	0	0	0	0	0	0	0	0	0	0	0	0	0	0	0	0	0	0	0	0	0	0	0	0	0	0	0	0	0	0	0
AT1G04030	328	300	333	406	319	680	335	212	262	314	495	442	643	399	427	275	180	315	310	383	341	310	390	262	493	515	577	353	413	393	306	275	239	543	637	450	576	425	429	370	307	546	290	311	343	227	225	179	263
AT1G04033	0	0	0	0	0	0	0	0	0	0	0	0	0	0	0	0	0	0	0	0	0	0	0	0	0	0	0	0	0	0	0	0	0	0	0	0	0	0	0	0	0	0	0	0	5	0	0	0	0
AT1G04037	0	0	0	0	0	0	0	0	0	0	0	0	0	0	0	0	0	0	0	0	0	0	0	0	0	0	0	0	0	0	0	0	0	3	0	0	0	0	0	0	2	0	0	0	2	0	0	0	0
AT1G04040	4996	4901	4103	4180	3044	8164	2356	2041	2466	802	952	718	174	123	114	156	111	52	77	57	94	37	40	47	15	25	30	5302	6463	5051	1269	964	1054	465	448	505	62	119	53	34	18	127	78	66	80	606	451	863	255
AT1G04043	0	0	0	0	0	4	0	0	0	0	0	0	0	0	0	0	0	2	0	1	0	0	0	0	0	3	0	0	1	0	0	0	0	0	3	1	5	1	0	0	1	0	0	0	0	0	0	1	0
AT1G04047	2	3	0	0	2	0	0	0	0	0	0	0	0	0	0	0	0	0	0	0	0	0	0	0	1	0	2	0	0	5	0	0	0	0	0	0	0	0	3	1	0	0	0	0	0	4	0	0	0
AT1G04050	159	175	120	201	149	327	167	165	205	309	230	277	590	399	325	445	453	417	443	512	555	478	433	627	395	462	339	140	156	128	187	241	172	392	469	352	549	382	422	557	720	1053	607	668	767	564	540	303	347
AT1G04053	50	23	18	16	24	70	16	12	40	11	20	46	48	36	55	60	59	35	43	63	26	32	49	35	56	50	29	34	16	44	21	19	9	33	15	32	30	24	29	54	52	66	43	22	62	44	50	31	28
AT1G04057	0	0	0	0	0	0	0	0	0	0	0	0	0	0	0	0	0	0	0	0	0	0	0	0	0	0	0	0	0	0	0	0	0	0	0	0	0	0	0	0	0	0	0	0	0	0	0	0	0
AT1G04063	0	0	0	0	0	0	0	0	0	0	0	0	0	0	0	0	0	0	0	0	0	0	0	0	0	0	0	0	0	0	0	0	0	0	0	0	0	0	0	0	0	0	0	0	0	0	0	0	0
AT1G04067	0	0	0	0	2	0	0	0	0	0	0	4	0	4	2	0	0	0	0	0	2	0	0	14	0	1	0	0	0	0	4	0	0	0	2	0	0	2	0	0	0	0	0	0	9	3	0	0	0
AT1G04070	228	154	180	155	196	418	154	292	212	238	271	294	802	294	296	288	284	192	186	235	306	239	251	216	168	225	210	177	229	184	239	200	228	251	163	207	355	305	342	352	372	532	271	382	525	401	518	352	254
AT1G04073	0	0	0	0	4	0	0	3	0	0	0	0	0	1	0	0	0	3	0	0	2	0	0	0	0	0	0	0	0	0	0	0	0	3	0	0	1	0	3	0	2	0	0	0	0	2	0	0	0
AT1G04077	3	1	5	8	0	10	0	0	0	0	0	0	0	0	0	8	2	0	0	0	2	2	0	0	0	0	1	0	4	6	0	0	0	0	0	0	7	0	2	1	0	1	6	0	0	2	10	0	0
AT1G04080	2017	2040	1850	2073	1981	3518	2243	1972	2590	2340	2608	2993	5876	4046	3715	4034	4156	4460	4659	4505	4688	4137	4484	4704	3854	4095	4142	2154	2253	1917	2103	2329	1985	3178	3530	2709	4383	4319	3995	4133	5325	7132	4270	5096	5579	4280	4090	2905	2833
AT1G04083	13	15	19	10	18	18	6	7	7	3	0	6	4	8	10	8	22	6	9	9	1	3	6	12	9	14	11	14	11	4	15	2	10	8	7	8	16	12	5	11	8	5	4	11	5	6	17	0	12
AT1G04087	0	0	0	0	0	0	0	0	0	0	0	0	0	0	0	0	0	0	0	0	0	0	0	0	0	0	0	0	0	0	0	0	0	0	0	0	0	0	0	0	0	0	0	0	0	0	0	0	0
AT1G04090	5	25	23	9	20	38	2	8	6	12	22	31	32	17	10	24	24	9	15	8	11	9	8	0	16	19	8	13	43	25	18	7	14	24	68	41	38	48	37	40	58	29	31	31	33	9	10	10	5
AT1G04093	0	0	0	0	0	0	0	0	0	0	0	0	0	0	2	0	0	0	0	0	0	0	0	0	0	4	0	0	0	0	0	0	0	0	0	2	0	0	0	0	0	0	0	0	0	2	0	0	0
AT1G04097	0	0	6	0	0	0	0	0	0	0	0	0	0	0	0	0	0	0	0	0	0	0	0	0	0	0	0	0	0	0	1	0	0	0	0	0	0	0	0	0	0	0	0	0	0	0	0	0	0
AT1G04100	152	122	148	156	130	241	130	147	136	95	75	36	134	39	35	13	42	48	32	7	44	20	27	51	64	47	82	146	115	161	164	132	96	75	112	68	77	54	94	54	61	44	42	27	55	18	47	40	42
AT1G04103	4	11	7	4	11	12	0	3	0	4	0	5	0	8	9	0	0	1	0	0	0	0	0	0	0	2	0	0	10	21	15	31	8	0	2	9	0	0	2	2	0	0	0	0	0	0	0	0	0
AT1G04105	0	0	3	0	0	0	0	0	1	0	0	0	0	0	0	0	0	0	0	0	0	0	0	0	0	0	0	0	0	0	2	0	0	0	0	0	1	0	0	0	0	0	0	0	0	0	0	0	0
AT1G04107	67	73	95	69	51	87	48	88	109	78	102	121	263	129	99	61	130	82	64	95	136	101	111	100	60	87	66	58	64	61	58	38	64	105	61	52	112	102	56	61	59	78	80	84	104	197	175	135	242
AT1G0pXG010	0	0	0	0	0	4	0	0	0	4	6	17	0	5	2	0	8	3	2	9	2	8	11	0	46	48	12	0	0	0	0	0	0	0	0	0	3	8	1	4	2	0	5	16	1	3	17	7	5
AT1G0pXG017	0	0	0	2	0	0	0	0	0	0	10	2	1	1	5	6	0	1	3	2	4	2	0	14	2	3	3	0	0	6	3	3	0	0	0	0	4	0	3	2	4	0	6	4	0	13	5	2	4
AT1G04120	2669	2623	2978	2510	2784	5352	3203	2364	3535	2112	2133	2907	1794	1713	1345	1567	1681	2351	1337	1680	1770	1862	1930	2016	3677	3893	4510	3046	3034	2748	2033	2334	1895	1406	1580	1571	1306	1417	1234	1129	1494	2336	1202	1279	1410	2305	1782	1751	2330
AT1G04123	5	6	7	4	0	3	0	0	0	0	0	0	0	6	6	0	3	3	4	0	0	6	23	0	1	0	0	4	7	8	2	13	7	0	2	2	3	1	7	5	3	3	17	13	5	5	7	8	1
AT1G04127	0	0	0	0	0	0	0	0	0	0	0	0	0	0	0	0	0	0	0	0	0	0	0	0	0	0	0	0	0	0	0	0	0	0	0	0	0	0	0	0	0	0	0	0	0	2	0	0	0
AT1G04130	290	311	211	225	250	537	333	291	447	358	398	455	929	550	467	612	492	507	651	560	666	450	557	496	389	414	332	264	357	327	280	298	276	346	386	383	495	461	383	510	456	803	562	546	754	499	402	426	328
AT1G04133	0	0	0	0	0	0	0	0	0	0	0	0	0	0	0	0	0	0	0	0	0	0	0	0	0	0	0	0	0	0	0	0	0	0	0	0	0	0	0	0	0	0	0	0	0	0	0	0	0
AT1G04137	0	0	0	0	0	0	0	0	0	0	0	0	0	0	0	0	0	0	0	0	0	0	0	0	0	0	0	0	0	0	0	0	0	0	0	0	0	0	0	0	0	0	0	0	0	0	0	0	0
AT1G04140	1978	2277	2120	2014	2028	3637	1966	1573	2375	1453	1699	1875	2649	2122	1811	1740	1997	2416	1538	2053	2096	2202	2034	1957	2185	2319	2350	2346	2535	2468	2049	2632	1840	2213	2402	1924	2484	2382	2226	2335	2820	3660	2066	2454	2518	2233	2173	1566	1601
AT1G04143	0	0	0	0	0	0	0	0	0	0	0	0	0	0	0	0	0	0	0	0	0	0	0	0	0	0	0	0	0	0	0	0	0	0	0	0	0	0	0	0	0	0	0	0	0	0	0	0	0
AT1G04147	5	0	0	2	0	0	0	0	0	0	0	0	0	0	1	0	0	0	0	0	0	0	0	0	19	1	0	0	0	0	0	1	0	0	0	0	1	0	3	0	5	8	1	3	0	0	0	0	0
AT1G04150	8	19	4	19	2	25	28	51	57	139	70	181	194	81	177	157	177	125	215	246	205	202	412	345	1849	1917	1424	12	10	12	20	39	78	130	83	69	107	62	87	218	205	245	237	366	353	577	516	410	669
AT1G04153	0	0	3	0	0	0	0	0	0	0	4	0	0	0	0	0	0	0	0	0	0	0	0	0	2	0	0	0	0	0	0	0	0	0	0	0	0	0	1	1	0	0	0	0	0	0	0	0	0
AT1G04157	2	1	7	0	2	0	3	0	0	0	0	2	0	0	2	0	6	5	1	0	1	0	7	0	3	1	17	1	0	0	0	0	0	0	2	0	5	2	0	4	1	1	2	0	0	0	0	0	3
AT1G04160	287	336	225	328	289	746	289	192	362	320	398	420	472	313	313	367	372	483	288	378	438	273	269	318	269	373	326	339	419	312	365	466	320	421	522	343	484	370	333	438	430	754	377	453	590	422	356	320	193
AT1G04163	0	0	0	0	0	0	0	0	0	0	7	4	0	1	0	14	1	0	6	6	8	4	0	0	3	7	1	6	0	0	10	0	0	5	0	0	3	4	0	4	3	4	5	10	1	5	3	0	3
AT1G04167	0	0	0	0	0	0	0	0	0	0	0	0	0	0	0	0	0	0	0	0	0	0	0	0	0	0	0	0	0	0	0	0	0	0	0	0	0	0	0	0	0	0	0	0	0	0	0	0	0
AT1G04170	3008	2971	2602	2911	2779	5413	2835	2758	3950	3582	3733	3887	7320	4498	3896	3941	4346	3891	4170	3626	3525	3021	2999	3060	2470	2460	2369	3426	2957	3103	3014	3559	3256	4042	4513	3315	4820	5293	4034	3787	4490	6862	3440	4158	4412	3111	3119	2551	2256
AT1G04173	0	0	0	0	0	0	0	0	0	0	0	0	0	0	0	0	0	0	0	0	0	0	0	0	0	0	0	0	0	0	0	0	0	0	0	0	0	0	0	0	0	0	0	0	0	0	0	0	0
AT1G04177	0	0	0	0	0	0	0	0	0	0	0	0	0	0	0	0	0	0	0	0	0	0	0	0	0	0	0	0	0	0	0	0	0	0	0	0	0	0	0	0	0	0	0	0	0	0	0	0	0
AT1G04180	73	93	148	115	146	329	177	188	150	112	102	90	140	110	102	85	61	56	55	58	46	13	39	0	22	13	16	202	121	157	93	149	204	74	88	121	227	198	166	44	32	152	56	61	39	5	3	15	12
AT1G04183	0	8	0	2	1	0	0	0	0	0	0	4	0	0	0	0	0	1	0	0	0	0	0	0	0	0	0	3	1	0	0	0	3	0	0	0	0	3	0	0	0	0	0	0	0	0	6	0	0
AT1G04187	7	4	17	8	13	21	1	0	0	5	1	5	0	0	5	5	0	0	2	0	0	0	0	0	4	1	0	2	1	7	0	2	0	10	7	7	0	0	6	2	0	0	2	0	0	0	0	0	3
AT1G04190	974	983	795	912	917	1801	993	973	1241	1340	1397	1475	2817	1585	1415	1868	1534	1283	2080	1610	1477	1301	1552	1597	1145	997	1119	1017	1026	974	1108	1045	1134	1217	1234	1179	1464	1527	1260	1277	1564	2435	1441	1609	1851	1487	1370	1091	854
AT1G04193	0	4	5	3	2	8	6	0	2	0	12	0	0	0	0	0	0	1	1	0	0	8	3	0	2	0	1	6	3	0	3	0	4	0	0	0	0	0	0	0	0	0	0	0	5	1	4	0	0
AT1G04197	6	0	0	0	1	0	5	0	4	5	4	2	1	3	4	3	0	0	0	0	0	0	0	0	7	6	0	0	1	0	0	1	6	0	0	4	0	0	0	1	2	0	0	0	0	0	4	0	5
AT1G04200	763	617	743	684	672	1105	542	467	610	376	537	600	904	628	720	745	861	841	570	781	755	739	669	941	790	799	807	742	740	742	626	611	432	702	668	551	615	659	621	821	857	1246	784	987	1025	986	884	743	500
AT1G04203	0	0	0	0	0	0	0	0	0	0	1	0	0	0	0	0	0	0	0	0	0	0	0	0	0	0	0	0	0	0	0	0	0	0	0	0	0	0	0	0	0	0	0	0	0	0	0	0	0
AT1G04207	0	0	0	0	0	0	0	0	0	0	0	0	0	0	0	0	0	0	0	0	0	0	0	0	0	0	0	0	0	0	0	0	0	0	0	0	0	0	0	0	0	0	0	0	0	0	0	0	0
AT1G04210	1071	950	1007	976	930	1684	1106	769	1169	981	1199	1246	2110	1633	1550	1325	1504	1691	1615	1641	1548	1566	1591	1511	1450	1585	1544	1065	1107	973	1036	1247	1063	1309	1441	1063	1918	1915	1701	1605	1986	2887	1702	1792	2042	1820	1549	1277	932
AT1G04213	0	3	0	0	0	0	0	5	0	0	0	0	0	0	0	0	0	0	0	0	0	0	0	0	0	0	0	0	0	0	0	0	10	0	0	0	0	0	0	0	0	0	0	0	0	0	0	0	0
AT1G04217	7	1	12	6	5	5	7	3	0	0	0	0	0	0	0	0	0	4	0	0	0	2	0	0	2	4	5	0	0	0	10	9	0	3	0	5	1	0	5	0	0	0	0	0	0	1	0	3	0
AT1G04220	1089	1320	927	971	1655	1838	1252	1268	1083	709	653	785	322	149	179	130	114	101	154	139	192	453	481	467	645	822	644	1195	1441	1085	1291	2497	1062	595	389	546	72	172	107	28	23	70	51	88	65	733	712	734	988
AT1G04223	6	9	31	13	18	12	17	31	15	0	7	0	0	5	1	5	0	1	0	0	0	4	0	0	25	8	7	11	16	12	6	29	4	1	9	3	1	3	3	0	3	6	6	1	2	0	3	2	28
AT1G04227	5	15	14	0	4	5	16	8	16	11	7	6	11	10	4	6	6	0	10	9	2	4	3	0	21	12	3	7	10	16	13	12	13	13	26	9	9	3	2	1	2	6	2	26	8	8	0	7	17
AT1G04230	303	275	257	274	233	290	209	286	322	374	357	301	552	317	365	371	pXG01	340	389	414	404	340	346	476	423	453	477	240	216	244	215	285	233	259	325	245	427	386	309	405	531	657	309	378	546	494	446	382	391
AT1G04233	11	0	0	0	0	8	0	0	10	0	3	18	0	1	4	0	0	1	2	2	6	6	7	0	9	2	6	0	3	5	2	6	0	6	1	7	3	9	3	14	7	6	2	6	2	9	5	1	2
AT1G04237	101	76	59	63	42	97	10	32	26	9	18	12	19	2	0	8	0	0	0	0	5	0	0	14	0	0	0	56	67	106	20	8	38	1	10	16	3	2	0	0	0	0	8	0	3	15	6	14	12
AT1G04240	275	297	267	298	354	375	232	189	191	121	93	94	142	59	50	32	39	19	6	50	13	68	69	10	59	50	52	345	342	262	307	195	284	61	64	66	41	27	46	9	14	9	7	9	10	16	31	25	54
AT1G04243	0	0	0	0	0	0	0	0	0	0	0	0	0	0	0	0	0	0	0	0	0	0	0	0	0	0	0	0	0	0	0	0	0	0	0	0	0	0	0	0	0	0	0	0	0	0	0	0	0
AT1G04247	6	55	36	23	32	68	42	58	29	4	13	31	9	2	3	0	13	2	3	6	1	8	0	0	8	12	26	24	36	65	31	42	2	17	25	29	4	11	1	0	1	1	1	0	0	9	5	3	15
AT1G04250	2626	2594	2036	2464	2775	4199	2853	2782	2970	1477	1396	1142	472	351	201	109	140	70	141	112	98	2120	2275	1328	1040	1054	1459	2407	2565	2272	2146	2557	2112	574	749	598	598	484	506	173	175	146	124	80	141	829	691	1109	739
AT1G04253	0	0	0	0	0	0	0	0	0	0	0	0	0	0	0	0	0	0	0	0	0	0	0	0	0	0	0	0	0	0	0	0	0	0	0	0	0	0	0	0	0	0	0	0	0	0	0	0	0
AT1G04257	0	0	0	0	0	0	0	0	0	0	0	0	0	4	0	0	3	0	0	0	0	0	0	0	0	0	0	0	0	0	0	0	0	0	0	0	0	0	0	0	0	0	0	0	0	0	0	0	0
AT1G04260	366	326	296	430	296	700	306	286	432	321	260	358	824	351	274	282	429	303	383	357	352	382	418	412	352	300	335	394	292	296	309	352	367	289	275	231	386	420	379	275	437	517	338	416	454	348	445	298	358
AT1G04263	1	2	0	0	0	0	0	0	0	0	0	0	0	0	0	0	0	0	0	0	0	0	0	0	2	2	0	0	4	1	0	0	0	0	0	0	0	0	0	0	0	0	0	0	5	0	0	0	0
AT1G04267	5	15	8	5	2	17	12	10	10	3	2	23	34	10	5	26	13	22	8	20	9	20	15	16	7	12	17	23	4	7	12	3	8	7	22	11	12	12	14	12	18	25	6	0	23	23	1	20	10
AT1G04270	8856	7675	5684	8287	7206	13664	7736	7971	9582	10957	10545	11443	27945	14337	13212	16062	17539	12516	18920	15560	14900	12036	13164	14773	9293	8201	8431	8838	8312	7710	7677	7943	7875	9766	10227	8258	13846	13022	11810	12318	14230	22220	13248	14787	17972	12939	13018	11048	8674
AT1G04273	17	18	14	15	18	38	10	0	29	14	20	11	75	29	28	28	36	19	37	28	22	26	15	22	28	12	23	12	8	28	29	36	14	8	16	14	31	24	13	19	31	37	12	24	46	12	21	14	10
AT1G04277	23	33	46	20	17	43	24	25	20	14	17	37	60	59	55	41	41	20	39	30	25	56	28	28	28	37	14	18	25	24	19	16	8	50	16	38	23	21	21	16	48	25	55	49	33	48	41	18	18
AT1G04280	1051	1257	1673	1238	1210	1456	963	1061	790	644	643	420	475	326	293	486	394	474	471	435	483	499	520	400	453	434	503	1424	1480	1599	1035	1284	1255	500	544	715	257	389	217	252	383	591	318	287	267	1018	893	987	544
AT1G04283	0	0	0	0	0	0	0	0	0	0	0	0	0	0	0	0	0	0	0	0	0	0	0	0	0	0	0	0	0	0	0	0	0	0	0	0	0	0	0	0	0	0	0	0	0	0	0	0	0
AT1G04287	0	0	0	0	0	0	0	0	0	0	0	0	0	0	0	0	0	0	0	0	0	0	0	0	0	0	0	0	0	0	0	0	0	0	0	0	0	0	0	0	0	0	0	0	0	0	0	0	0
AT1G04290	216	374	274	319	201	400	291	415	322	308	283	305	490	291	169	326	358	182	526	241	264	340	302	361	343	282	205	261	400	312	424	352	355	418	393	374	487	416	333	285	359	554	297	337	567	402	462	372	345
AT1G04293	0	0	0	0	0	0	0	0	0	0	0	0	0	0	0	0	0	0	0	0	0	0	0	0	0	0	0	0	0	0	0	0	0	0	0	0	0	0	0	0	0	0	0	0	0	0	0	0	0
AT1G04295	30	11	7	19	19	28	27	22	26	17	9	6	46	16	14	23	14	16	9	10	14	7	1	48	32	8	33	16	33	37	24	16	13	11	18	12	16	14	5	2	18	9	17	7	18	33	37	34	17
AT1G04297	0	4	0	1	0	3	8	0	13	0	2	5	0	3	2	4	5	9	10	1	9	4	0	8	5	4	6	0	0	0	3	3	0	1	14	5	0	0	0	2	10	8	0	2	0	8	3	7	3
AT1G04300	1078	1344	1249	1072	1115	1796	1238	775	1130	825	819	890	1381	1125	949	908	1046	1370	907	1207	1188	1538	1431	1243	1655	1745	1932	1208	1355	1359	866	1085	815	992	1055	934	1326	1299	1130	1261	1502	2210	1179	1343	1592	1412	1328	1123	1165
AT1G04303	0	0	0	2	0	0	0	0	0	0	0	0	0	6	0	3	0	0	0	0	0	0	0	0	0	0	0	2	0	0	0	0	0	0	0	0	0	0	0	1	0	0	0	0	0	0	0	0	0
AT1G04307	0	0	0	0	0	0	0	0	0	0	0	0	0	0	0	0	0	0	0	0	0	0	0	0	0	0	0	0	0	0	0	0	0	0	0	0	0	0	0	0	0	0	0	0	0	0	0	0	0
AT1G04310	97	99	78	158	198	198	157	68	144	149	229	196	623	338	434	501	433	577	421	470	407	378	515	513	904	796	925	130	109	126	120	168	179	634	680	526	758	778	672	956	1159	1461	627	713	906	554	443	361	393
AT1G04313	0	0	0	0	0	0	0	0	0	0	0	0	0	0	0	0	0	0	0	0	0	0	0	0	4	0	0	0	0	0	0	0	0	0	0	0	0	0	0	0	0	0	0	0	0	0	0	0	0
AT1G04317	0	0	0	0	0	0	0	0	0	0	0	0	0	0	0	0	0	0	0	0	0	0	0	0	0	0	0	0	0	0	0	0	0	0	0	0	0	0	0	0	0	0	0	1	0	0	0	0	0
AT1G04320	0	0	0	0	0	0	0	0	0	0	0	0	0	0	0	0	0	0	0	0	0	0	0	0	0	0	0	0	0	0	0	0	0	0	0	0	0	0	0	0	0	0	0	0	0	0	0	0	0
AT1G04323	0	0	0	0	0	0	0	0	0	0	0	0	0	0	0	0	0	0	0	0	0	0	0	0	0	0	0	0	0	0	0	0	0	0	0	0	0	0	0	0	0	0	0	0	0	0	0	0	0
AT1G04327	0	0	0	0	0	0	0	0	0	0	0	0	0	0	0	0	0	0	0	0	0	0	0	0	0	0	0	0	0	0	0	0	0	0	0	0	0	0	0	0	0	0	0	0	0	0	0	0	0
AT1G04330	133	108	49	112	214	139	99	95	47	127	209	202	333	151	137	77	109	79	85	58	66	11	0	20	19	6	18	69	96	100	70	116	88	152	178	92	122	122	101	119	83	157	74	47	71	30	18	25	20
AT1G04333	0	0	0	0	0	0	0	0	0	0	0	0	0	0	0	0	0	0	0	0	0	0	0	0	0	0	0	0	0	0	0	0	0	0	0	0	0	0	0	0	0	0	0	0	0	0	0	0	0
AT1G04337	0	0	0	0	0	0	0	0	0	0	0	0	0	0	0	0	0	0	0	0	0	0	0	0	0	0	0	0	0	0	0	0	0	0	0	0	0	0	0	0	0	0	0	0	0	0	0	0	0
AT1G04340	573	606	557	689	607	1100	667	505	629	584	494	582	826	606	459	659	668	605	778	654	636	576	619	487	649	646	539	802	749	699	524	414	388	510	461	350	486	479	412	504	544	830	611	656	795	733	693	555	501
AT1G04343	0	0	0	1	2	0	0	3	0	0	0	0	5	0	0	0	0	0	0	0	0	0	0	0	0	0	0	0	2	0	2	0	0	0	0	0	0	0	0	0	0	0	0	0	0	0	0	0	0
AT1G04347	11	13	7	8	5	17	13	25	7	0	14	14	29	8	3	4	1	4	11	3	11	4	9	0	7	7	3	3	20	6	6	4	6	4	10	10	4	5	2	13	16	16	7	16	3	11	10	10	15
AT1G04350	30	11	23	20	17	67	26	16	12	14	12	8	42	1	5	2	7	25	5	2	7	0	6	0	68	60	36	6	54	23	15	40	0	16	7	4	0	0	1	1	0	0	0	0	4	13	4	7	78
AT1G04353	57	55	61	22	35	66	44	37	42	20	46	10	12	30	15	15	15	28	41	37	18	128	89	40	72	31	48	27	64	30	22	40	38	26	21	39	18	32	19	44	53	48	39	35	63	76	68	54	50
AT1G04357	0	0	0	0	1	0	0	0	6	11	8	6	0	9	0	6	0	5	3	0	12	5	7	0	1	1	0	5	0	0	0	0	0	4	2	3	5	7	4	8	6	13	9	3	11	0	6	0	3
AT1G04360	325	315	381	198	322	565	296	354	292	188	295	251	150	45	53	15	54	18	35	25	13	93	40	46	100	97	133	303	353	327	291	316	293	127	148	205	22	47	46	10	14	16	21	9	20	93	128	221	160
AT1G04363	0	4	0	4	0	0	0	6	0	0	0	0	0	0	0	0	12	0	0	0	4	0	0	0	0	4	0	6	0	0	0	0	7	3	0	4	1	3	0	4	4	0	4	0	0	0	1	0	3
AT1G04367	0	0	0	0	0	0	0	0	0	0	0	0	0	0	0	0	0	0	0	0	0	0	0	0	0	0	0	0	0	1	0	0	0	0	0	0	0	0	0	0	0	0	0	0	0	0	0	0	0
AT1G04370	0	10	8	0	1	53	0	0	5	9	3	3	7	1	0	3	2	3	0	0	0	0	0	0	0	0	0	3	2	9	0	12	0	10	0	1	0	3	1	3	0	21	3	0	0	0	0	0	0
AT1G04373	0	0	0	0	0	0	0	0	0	0	0	0	0	0	0	0	0	0	0	0	0	0	0	0	0	0	0	0	0	0	0	0	0	0	0	0	0	0	0	0	0	0	0	0	0	0	0	0	0
AT1G04377	0	0	0	0	0	0	0	0	0	0	0	0	0	0	0	0	0	0	0	0	0	0	0	0	0	0	0	0	0	0	0	0	0	0	0	0	0	0	0	0	0	0	0	0	0	0	0	0	0
AT1G04380	1	3	0	4	6	4	1	0	0	8	10	2	24	2	4	8	3	13	20	10	3	0	0	31	142	70	260	6	8	0	5	0	5	5	3	14	11	2	3	14	16	23	11	16	5	10	8	13	19
AT1G04383	0	0	0	0	0	0	0	0	0	0	0	0	0	0	0	0	0	0	0	0	0	0	0	0	0	0	0	0	0	0	0	0	0	0	0	0	0	0	0	0	0	0	0	0	0	0	0	0	0
AT1G04387	0	0	0	0	0	0	0	0	0	0	0	0	0	0	0	0	0	0	0	0	0	0	0	0	0	0	0	0	0	0	0	0	0	0	0	0	0	0	0	0	0	0	0	0	0	0	0	0	0
AT1G04390	180	227	247	238	185	415	291	199	242	125	175	164	367	192	209	185	230	242	258	304	270	271	369	318	368	376	423	239	219	249	204	220	177	204	228	195	307	162	229	299	369	370	221	279	312	273	245	202	235
AT1G04397	0	0	0	0	0	0	0	0	0	0	0	0	0	0	0	0	0	0	0	0	0	0	0	0	0	0	0	0	0	0	0	0	0	0	0	0	0	0	0	0	0	0	0	0	0	0	0	0	0
AT1G04400	1619	1842	1909	1556	1499	2974	1423	1302	1557	777	727	799	939	470	481	825	771	882	799	785	756	1808	1804	1365	1801	1497	2068	1638	2059	1786	1015	1379	987	564	736	654	564	561	458	484	652	874	415	406	505	1468	1311	1461	1585
AT1G04403	0	0	0	0	0	0	0	0	0	0	0	0	0	0	0	0	0	0	0	0	0	0	0	0	0	0	0	0	0	0	0	0	0	0	0	0	0	0	0	0	0	0	0	0	0	0	0	0	0
AT1G04407	0	0	0	0	0	0	0	0	0	0	0	0	0	0	0	0	0	0	0	0	0	0	0	0	0	0	0	0	0	0	0	0	0	0	0	0	0	0	0	0	0	0	0	0	0	0	0	0	0
AT1G04410	21990	21941	22189	26069	22005	43425	21222	22841	27619	25011	26331	27886	pXG0102	21134	19673	23486	25176	22976	18422	18131	19765	11940	12795	11646	10819	11479	11294	24436	23594	25120	23365	22291	22580	25117	26280	21211	19185	22313	17707	18811	22869	34901	14708	17704	18349	15903	15294	14256	13204
AT1G04413	6	0	0	3	0	0	0	0	1	0	0	0	1	1	0	0	0	0	0	0	0	0	0	0	0	1	0	4	0	0	0	0	0	0	0	0	1	0	0	1	0	0	0	0	0	0	0	0	0
AT1G04417	0	0	0	0	0	0	0	0	0	0	0	0	0	0	0	0	0	0	0	0	0	0	0	0	0	0	0	0	0	0	0	0	0	0	0	0	0	0	1	0	1	0	0	0	0	0	0	0	0
AT1G04420	98	113	100	126	114	180	109	111	89	162	157	94	373	198	195	220	217	210	315	211	232	245	233	323	388	368	444	142	96	133	167	134	113	145	193	147	203	146	117	198	231	363	196	240	304	187	277	179	277
AT1G04425	66	87	43	103	55	28	69	44	78	92	135	165	327	190	170	144	229	163	227	185	220	155	186	119	372	328	214	69	41	34	33	68	32	47	62	95	24	50	43	87	97	200	173	148	211	204	290	273	311
AT1G04427	0	0	0	8	0	0	4	0	0	0	0	0	0	3	0	0	0	0	0	0	0	0	0	0	1	0	4	0	0	0	0	0	0	0	0	0	0	0	0	0	0	2	0	0	0	0	0	0	0
AT1G04430	3098	3080	2615	3179	2818	6534	2023	1684	2180	981	814	1167	1395	1143	861	1756	1894	1372	1537	1519	1534	1644	1375	1073	774	824	1047	3282	3613	3068	1473	1536	1555	1037	1076	879	764	817	787	614	567	1449	1052	812	1399	1508	1617	1525	835
AT1G04433	0	5	2	0	0	0	0	0	0	2	0	4	0	1	0	0	0	0	10	0	0	3	0	10	11	8	4	0	6	5	6	1	1	0	0	5	0	3	4	0	0	0	2	4	0	9	0	3	2
AT1G04437	0	0	0	7	0	5	0	0	0	0	0	3	0	0	0	0	0	0	0	0	2	0	0	0	0	0	0	0	0	0	0	0	0	0	0	0	0	0	2	0	0	0	0	0	0	3	0	0	0
AT1G04440	1954	2019	2147	1637	1948	3365	1847	1480	1723	957	1188	1051	1366	954	703	924	840	1105	692	674	866	1152	1191	988	1501	1475	1659	1886	2344	2141	1352	1556	1384	774	950	871	946	909	767	824	1065	1299	984	997	866	1418	1337	1413	1407
AT1G04443	0	0	0	0	0	0	0	0	0	0	0	0	0	0	0	0	0	0	0	0	0	0	0	0	0	0	0	0	0	0	0	0	0	0	0	0	0	0	0	0	0	0	0	0	0	0	0	0	0
AT1G04445	19	32	25	15	24	54	38	3	17	12	18	16	9	7	9	5	3	1	2	4	7	3	0	0	4	2	9	16	16	25	15	3	6	17	5	10	1	6	12	4	5	13	0	0	0	4	1	9	7
AT1G04447	0	0	0	0	0	0	0	0	0	0	0	0	0	0	0	0	0	0	0	0	0	0	0	0	0	0	0	0	0	0	0	0	0	0	0	0	0	0	0	0	0	0	0	0	0	0	0	0	0
AT1G04450	0	0	0	0	0	0	0	0	0	0	0	0	0	0	0	0	0	0	0	0	0	0	0	0	0	0	0	0	0	0	0	0	0	0	0	0	0	0	0	0	0	0	0	0	0	0	0	0	0
AT1G04453	0	0	0	0	0	0	0	0	0	0	0	0	0	0	0	0	0	0	0	0	0	0	0	0	0	0	0	0	0	0	0	0	0	0	0	0	0	0	0	0	0	0	0	0	0	0	0	0	0
AT1G04455	0	0	0	0	0	0	0	0	0	0	0	0	0	0	0	0	0	0	0	0	0	0	0	0	0	0	0	0	0	0	0	0	0	0	0	0	0	0	0	0	0	0	0	0	0	0	0	0	0
AT1G04463	7	9	0	0	6	8	3	0	12	0	7	3	32	11	20	10	6	20	13	11	21	16	8	0	8	4	4	2	0	0	23	21	16	2	15	28	13	12	9	7	9	17	5	0	13	1	11	6	10
AT1G04467	0	0	0	0	0	0	0	0	0	10	0	1	10	0	0	0	0	6	0	6	4	0	0	0	0	1	0	0	0	2	0	0	0	0	5	1	1	0	3	0	7	0	0	0	0	0	0	0	0
AT1G04470	0	0	0	0	0	0	0	0	0	0	0	0	0	2	0	0	0	0	0	0	0	2	0	0	3	0	0	0	0	0	1	3	0	58	39	9	78	55	46	50	58	59	26	27	24	3	0	0	0
AT1G04473	0	0	0	0	0	0	0	0	0	0	0	0	3	0	0	0	0	1	0	0	0	0	0	0	0	0	0	0	0	6	0	0	0	0	3	0	0	0	0	0	0	0	0	0	0	0	0	0	1
AT1G04477	0	10	5	12	6	11	0	16	6	0	0	0	6	2	11	6	5	3	3	0	4	7	17	0	0	11	5	9	2	0	0	0	4	0	8	0	6	2	5	5	5	5	5	6	0	5	10	6	5
AT1G04480	5205	4946	3160	4889	3769	8261	4535	5370	5718	6616	6557	6920	17509	8208	7592	9209	9876	7032	9429	8210	8627	5037	5533	5537	3300	3265	3102	5003	4904	4510	4762	4703	5437	6086	5873	4993	7962	8442	6971	7144	7841	14005	7588	7946	12052	6872	7460	5764	4391
AT1G04483	0	0	0	0	0	0	0	0	5	6	0	0	2	0	1	0	0	0	0	1	0	0	0	0	0	8	0	0	0	0	2	0	0	0	0	0	4	0	0	0	0	0	0	0	0	0	8	0	0
AT1G04487	0	0	0	0	3	0	0	0	0	0	0	0	0	0	0	0	0	1	0	0	0	0	10	0	0	4	0	0	0	1	1	0	0	2	0	0	0	0	0	0	2	0	0	4	0	2	0	0	0
AT1G04490	72	87	41	48	68	93	32	26	29	21	42	15	8	5	0	0	0	0	1	0	2	13	0	0	3	6	9	50	52	39	25	38	23	3	24	31	8	0	1	0	3	5	0	0	0	15	13	10	2
AT1G04493	0	0	0	0	0	0	0	0	0	0	0	0	0	0	0	0	0	0	0	0	0	0	0	0	0	0	4	0	0	0	0	0	0	0	0	0	0	0	0	0	0	0	0	0	0	2	0	0	0
AT1G04497	0	0	0	0	0	0	0	0	0	0	0	0	5	0	0	0	1	0	0	3	0	0	0	0	0	0	0	1	0	0	0	0	0	0	0	0	1	0	0	3	0	0	2	10	0	2	10	7	0
AT1G04500	0	0	0	0	0	0	0	9	0	0	0	0	0	0	0	0	0	0	0	0	0	0	0	0	0	0	0	0	0	0	2	0	0	0	0	0	0	0	0	0	0	0	0	0	0	0	0	0	6
AT1G04503	19	5	7	7	7	10	7	0	8	13	0	11	10	3	3	4	9	6	7	3	16	1	4	0	5	2	7	9	6	5	11	13	11	8	12	7	1	1	10	5	10	2	3	5	8	13	13	7	2
AT1G04507	0	0	0	0	1	0	0	0	0	0	0	0	0	5	0	0	0	0	0	5	0	0	0	0	2	0	0	0	0	0	0	0	0	0	0	4	0	0	0	0	0	1	0	0	0	3	0	0	0
AT1G04510	1347	1248	1178	1487	1291	2284	1467	1388	1715	1756	1655	1985	4109	2508	2277	2001	2751	2460	2259	2588	2645	1928	2026	1945	1704	1779	1707	1502	1550	1493	1463	1804	1609	1940	2134	1875	2374	2383	2062	2168	2358	3527	2344	2702	2904	2239	2065	1667	1266
AT1G04513	5	25	6	14	9	30	24	17	48	22	27	42	55	72	34	50	39	45	36	82	63	118	101	69	51	94	28	2	20	14	49	39	34	27	38	31	22	38	26	33	49	50	46	69	70	39	25	31	47
AT1G04517	0	0	0	0	0	0	0	0	0	0	0	0	0	0	0	0	0	0	0	0	0	0	0	0	0	0	0	0	0	0	0	0	0	0	0	0	0	0	0	0	0	0	0	0	0	0	0	0	0
AT1G04520	319	329	293	460	373	521	378	235	365	291	358	237	1121	727	534	630	602	392	1230	737	711	673	1058	916	1260	1081	999	518	454	481	698	712	613	822	865	667	1068	1167	940	767	876	1172	813	925	1044	666	585	564	655
AT1G04523	0	0	0	0	0	0	0	0	0	0	0	0	0	0	0	0	0	0	0	0	0	0	0	0	0	0	0	0	0	0	0	0	0	0	0	0	0	0	0	0	0	0	0	0	0	0	0	0	0
AT1G04527	0	0	0	0	0	0	0	0	0	0	0	0	0	0	2	0	0	0	0	0	0	0	0	0	0	0	0	0	0	0	0	0	0	0	0	0	0	0	0	0	0	0	0	0	0	0	0	0	0
AT1G04530	556	596	535	401	445	808	570	532	596	425	483	528	1163	582	446	644	587	549	772	592	654	638	936	942	1027	1098	1073	536	553	553	522	528	376	529	725	545	711	515	681	651	757	949	666	668	861	798	834	711	796
AT1G04533	0	0	0	0	0	0	0	0	0	0	0	0	0	0	0	0	0	0	0	0	0	0	0	0	0	0	0	0	0	0	0	0	0	0	0	0	0	0	0	0	0	0	0	0	0	0	0	0	0
AT1G04537	14	7	3	8	2	3	0	0	4	0	6	0	25	0	0	4	5	0	1	0	0	2	0	28	6	2	1	1	2	2	13	1	3	4	0	1	3	0	0	0	3	9	2	0	0	4	6	3	9
AT1G04540	10	0	6	4	10	6	3	11	0	0	4	7	0	7	0	0	0	0	0	0	0	0	4	0	3	0	0	10	7	4	4	6	0	0	0	0	0	0	0	0	1	0	0	0	0	0	0	0	2
AT1G04543	0	6	3	6	3	0	0	5	0	6	0	0	5	0	0	0	0	2	0	0	0	0	4	0	0	2	0	4	4	0	0	4	0	0	0	0	6	0	0	1	5	3	1	0	0	2	0	2	0
AT1G04547	0	0	0	0	1	0	0	0	0	0	0	0	0	0	0	0	7	0	0	0	0	0	0	0	0	0	0	0	0	0	0	0	0	0	0	0	0	0	0	0	0	0	0	8	0	0	0	0	0
AT1G04550	335	423	524	369	492	669	450	308	342	286	371	383	670	473	368	287	271	299	322	446	321	489	437	542	1120	1201	979	285	342	362	361	322	351	228	304	286	371	339	333	383	462	522	415	435	527	514	545	391	653
AT1G04555	128	131	97	143	76	211	72	85	104	47	104	63	61	54	22	62	63	69	69	43	69	111	112	69	138	130	101	93	125	104	100	75	130	41	46	52	48	58	42	26	37	43	38	43	68	92	111	81	105
AT1G04557	0	0	0	0	0	0	0	0	0	1	0	0	0	0	0	0	0	0	0	0	0	0	0	0	0	0	0	0	0	0	0	0	0	0	0	0	0	0	0	0	0	0	0	0	0	2	0	0	0
AT1G04560	0	0	0	0	1	0	0	0	0	0	0	0	0	0	0	0	0	0	0	0	0	0	5	0	959	872	1600	0	0	0	0	0	0	0	21	0	2	3	0	0	2	0	0	0	0	0	0	0	66
AT1G04563	5	3	1	2	2	7	0	6	0	6	3	3	6	6	8	3	12	7	7	0	8	4	0	0	3	1	0	6	3	0	10	9	0	10	0	0	5	12	12	17	2	5	10	3	9	2	12	6	4
AT1G04567	0	0	0	0	0	0	4	0	0	0	0	0	0	0	0	0	0	0	0	0	0	0	0	0	0	0	0	0	0	0	0	0	0	0	0	0	0	0	0	0	0	0	0	0	0	0	0	0	0
AT1G04570	26	20	7	17	21	37	36	27	26	14	18	21	0	16	8	17	3	16	0	18	26	39	28	0	31	23	33	33	25	14	37	49	9	31	6	15	8	8	2	4	5	13	2	2	0	5	8	0	14
AT1G04573	0	0	0	0	0	0	0	0	0	0	0	0	0	0	0	0	0	0	0	0	0	0	0	0	0	0	0	0	0	0	0	0	0	0	0	0	0	0	0	0	0	0	0	0	0	0	0	0	0
AT1G04577	0	0	0	0	0	0	0	0	0	0	0	0	0	0	0	0	0	0	0	0	0	0	0	0	0	0	0	0	0	0	0	0	0	0	0	0	0	0	0	0	0	0	0	0	0	0	0	0	0
AT1G04580	0	0	5	2	1	0	0	0	0	0	0	5	17	33	8	2	15	8	13	20	6	17	6	0	86	82	79	0	3	4	0	3	0	23	20	17	6	13	12	9	2	1	6	27	7	10	1	7	30
AT1G04583	0	2	0	0	0	0	0	6	0	9	4	0	0	1	0	0	0	2	0	5	5	1	0	0	0	0	0	0	3	0	0	0	0	0	0	0	0	0	0	1	0	0	0	0	4	4	0	0	0
AT1G04587	2	0	0	0	0	0	0	6	0	0	0	7	0	3	0	0	0	3	0	0	0	0	0	0	0	0	0	0	0	2	0	0	0	0	0	0	0	0	0	3	0	0	0	4	0	0	6	0	0
AT1G04590	603	520	461	599	460	938	543	759	786	605	580	752	1851	995	922	1175	1043	997	1081	1206	1002	1031	1035	1057	810	759	668	526	609	658	507	659	629	513	526	553	858	861	749	1012	998	1631	1133	1051	1628	1206	1003	959	813
AT1G04593	0	0	0	0	0	0	0	0	0	0	0	0	0	0	0	0	0	0	0	0	0	0	0	0	0	0	0	0	0	0	0	0	0	0	0	0	0	0	0	0	0	0	0	0	0	0	0	0	0
AT1G04597	0	0	0	0	0	0	0	0	0	0	0	0	0	0	0	0	0	0	0	0	0	0	0	0	0	0	0	0	0	0	0	0	0	0	0	0	0	0	0	0	0	0	0	0	0	0	0	0	0
AT1G04600	19	27	8	25	16	48	38	9	43	18	54	108	125	120	147	96	65	105	128	186	115	168	211	123	211	224	223	20	23	7	28	51	52	223	304	180	439	330	347	506	662	616	333	489	430	189	127	92	128
AT1G04603	0	0	0	0	0	0	0	0	0	0	0	0	0	0	0	0	0	0	0	0	0	0	0	0	0	0	0	0	0	0	0	0	0	0	0	0	0	0	0	0	0	0	0	0	0	0	0	0	0
AT1G04607	0	0	0	0	0	0	0	0	0	0	0	0	0	0	0	0	0	0	0	0	0	0	0	0	0	0	0	0	0	0	0	0	0	0	0	0	0	0	0	0	0	0	0	0	0	0	0	0	0
AT1G04610	374	295	147	283	239	459	224	203	218	509	507	592	8197	5610	3446	2323	3065	3183	3155	3967	3376	4435	5757	6807	1816	1763	1454	271	337	240	625	574	377	847	864	773	6111	4772	5835	2313	2539	2941	2660	2661	3132	1446	1339	1139	694
AT1G04613	0	3	0	0	0	0	0	0	3	0	0	0	0	0	0	0	0	0	0	0	0	0	0	0	0	0	0	0	3	1	0	0	0	0	0	0	0	0	3	0	4	0	0	0	0	0	1	0	0
AT1G04620	85	91	121	97	116	170	104	129	123	64	118	109	241	144	172	143	147	113	249	205	171	346	451	396	1163	1143	1282	155	157	116	109	97	92	97	91	94	180	122	126	154	193	197	191	214	241	289	310	196	287
AT1G04623	0	0	0	0	0	0	0	0	0	0	0	0	0	0	0	0	0	0	0	0	0	0	0	0	0	0	0	0	0	0	0	0	0	0	0	0	0	0	0	0	0	0	0	0	0	0	0	0	0
AT1G04625	0	0	0	0	0	0	0	0	0	0	0	0	0	0	0	0	0	0	0	0	0	0	0	0	0	4	0	0	0	0	0	0	0	0	0	0	0	0	0	0	1	0	0	0	2	0	0	0	0
AT1G04630	773	754	512	703	515	1096	579	675	680	517	487	510	1159	599	630	551	761	574	665	682	694	500	477	333	403	455	445	671	695	686	539	538	528	449	566	562	808	608	664	472	586	884	597	688	848	700	647	649	575
AT1G04635	87	98	86	77	68	222	86	153	187	216	206	128	410	200	190	198	142	97	310	220	147	100	105	190	88	98	93	98	122	108	161	144	123	198	146	215	303	359	269	249	238	436	201	239	203	154	146	151	86
AT1G04640	109	105	81	128	114	191	120	68	80	114	145	145	333	205	191	188	204	186	279	128	157	157	194	236	156	156	154	85	141	120	96	99	68	123	142	146	201	166	184	184	199	306	193	145	207	130	157	119	134
AT1G04643	0	0	0	0	0	0	1	0	0	0	0	0	0	0	0	0	0	0	0	0	0	0	0	0	0	1	1	0	0	0	0	0	0	1	0	1	0	1	0	0	0	9	0	0	0	0	0	0	0
AT1G04645	0	0	0	0	0	0	0	0	0	0	0	0	0	0	0	0	0	0	0	0	0	0	0	0	0	5	4	0	0	0	0	0	0	0	3	0	3	2	0	0	0	0	0	10	0	1	0	0	0
AT1G04647	25	18	13	16	17	35	17	28	25	16	7	15	15	30	7	15	17	27	22	23	13	8	39	0	3	7	2	4	9	11	5	4	2	17	6	13	26	10	6	8	14	19	3	6	12	17	15	15	15
AT1G04650	85	88	72	74	51	95	97	75	122	128	191	209	324	138	243	269	215	279	271	272	248	99	186	131	216	241	230	71	57	86	85	136	110	220	278	205	313	222	269	261	244	502	217	345	346	249	144	186	218
AT1G04653	0	0	0	0	0	0	0	0	0	0	0	0	0	0	0	0	0	0	0	0	0	0	0	0	0	0	0	0	0	0	0	0	0	0	0	0	0	0	0	0	0	0	0	0	0	0	0	0	0
AT1G04657	2	0	0	0	0	0	0	0	0	0	0	0	0	0	0	0	0	0	0	0	0	0	0	0	0	0	0	0	0	0	0	0	0	0	0	0	0	0	0	0	0	0	0	0	0	0	0	0	0
AT1G04660	1	12	18	13	6	0	0	8	0	0	0	0	0	0	0	0	0	0	0	0	0	63	169	54	11261	14649	16297	7	0	5	0	0	0	0	0	0	0	0	0	29	8	9	0	8	0	95	131	210	20293
AT1G04667	0	0	0	0	0	0	0	0	0	0	0	0	0	0	0	0	0	0	0	0	0	0	0	0	0	0	0	0	0	0	0	0	0	0	0	0	0	0	0	0	0	0	0	0	0	0	0	0	0
AT1G04670	3	4	5	0	0	0	8	0	0	0	0	0	7	0	0	0	5	0	13	0	0	0	0	0	0	0	1	0	0	3	0	0	0	0	0	0	0	0	0	0	0	0	2	1	13	18	15	12	0
AT1G04673	0	0	0	0	0	0	0	0	0	0	0	0	0	0	0	0	0	0	0	0	0	0	0	0	0	0	0	0	0	0	0	0	0	0	0	0	0	0	0	0	0	0	0	0	0	0	0	0	0
AT1G04677	0	0	0	0	0	0	0	0	0	0	0	0	0	0	0	0	0	0	0	0	0	0	0	0	0	0	0	0	0	0	0	4	0	0	0	0	0	0	0	0	0	0	0	0	0	0	0	0	0
AT1G04680	1359	1637	1561	1820	1744	2769	1674	1378	2126	1591	1859	2011	1396	968	741	1240	1496	981	1257	1374	1793	955	1038	444	536	713	814	2013	1791	1900	1344	1297	1092	735	859	837	443	451	374	384	330	1134	1057	1084	1843	1543	1574	1418	790
AT1G04683	0	0	0	0	0	0	0	0	0	0	0	0	0	0	0	0	0	0	0	0	0	0	0	0	0	0	0	0	0	0	1	2	0	0	0	0	0	0	0	0	0	0	0	0	0	0	0	0	0
AT1G04687	0	0	0	0	0	0	0	0	0	0	0	0	0	0	0	0	0	0	0	0	0	0	0	0	0	0	0	0	0	0	0	0	0	0	0	0	0	0	0	0	0	0	0	0	0	0	0	0	0
AT1G04690	2271	2012	1858	2116	1967	3267	1859	1649	2039	1244	1340	1339	2623	1717	1205	2566	2229	1903	2833	2245	2168	2026	2660	2635	2807	2747	3252	2605	2175	2000	1409	1612	1353	862	958	980	977	1165	929	1172	1207	2075	1643	1464	1928	2358	2258	2119	2429
AT1G04693	0	0	0	0	0	0	0	0	0	0	0	0	0	0	0	0	0	0	0	0	0	0	0	0	0	0	0	0	0	0	0	0	0	0	0	0	0	0	0	0	0	0	0	0	0	0	0	0	0
AT1G04697	0	0	0	0	0	0	0	0	0	0	0	0	0	0	0	0	0	0	0	0	0	0	0	0	0	0	0	0	0	0	0	0	0	0	0	0	0	0	0	0	0	0	0	0	0	0	0	0	0
AT1G04700	203	149	130	136	151	135	138	120	174	158	175	178	194	84	97	71	116	83	123	90	92	218	94	169	110	122	77	143	165	153	228	249	200	206	215	202	237	141	187	82	122	108	46	48	61	103	127	74	77
AT1G04703	0	0	0	0	2	0	0	0	0	0	0	0	0	0	0	0	0	0	0	0	0	0	0	0	0	0	0	0	0	0	0	0	0	0	0	0	0	0	0	0	0	0	0	0	0	0	0	0	0
AT1G04707	0	0	6	1	0	0	0	0	0	0	0	0	0	9	1	0	0	0	0	0	0	0	0	0	0	0	0	7	0	0	0	0	0	0	0	2	0	0	8	4	0	0	0	0	0	0	0	2	0
AT1G04710	256	237	249	217	277	396	252	273	325	333	314	367	715	520	435	571	641	496	606	617	560	461	564	682	654	542	620	268	293	251	229	298	255	416	352	359	485	474	331	441	447	870	522	501	548	450	435	357	388
AT1G04713	0	0	0	0	0	0	0	0	0	0	0	0	10	0	5	2	0	4	0	4	1	0	0	0	6	0	0	2	0	0	1	0	0	3	0	3	2	0	6	3	2	2	0	0	3	2	0	0	0
AT1G04717	0	0	0	0	0	0	0	0	0	0	0	0	0	0	0	0	0	0	0	0	0	0	0	0	0	0	0	0	0	0	0	0	0	0	0	0	0	0	0	0	0	0	0	0	0	0	0	0	0
AT1G04720	0	0	0	0	0	0	0	0	0	0	0	0	0	0	0	0	0	0	0	0	0	0	0	0	0	0	0	0	0	0	0	0	0	0	0	0	0	0	0	0	0	0	0	0	0	0	0	0	0
AT1G04723	6	1	3	0	0	0	0	0	0	0	0	0	0	0	0	0	4	0	0	4	0	0	0	0	0	0	7	0	0	0	3	0	0	0	0	1	0	2	0	0	0	0	0	0	0	4	0	0	0
AT1G04730	237	227	145	134	175	336	226	176	330	275	392	339	568	458	516	506	454	457	457	524	474	363	374	399	362	456	357	184	234	153	330	256	291	351	483	421	677	475	479	619	671	899	495	541	742	530	463	310	356
AT1G04733	0	0	0	0	0	0	0	0	0	0	0	0	0	0	0	0	0	0	0	0	0	0	0	0	0	0	0	0	0	0	0	0	0	0	0	0	0	0	0	0	0	0	0	0	0	0	0	0	0
AT1G04737	2	7	16	15	14	30	21	0	12	2	16	8	8	11	6	7	7	9	4	10	13	0	0	0	1	5	1	8	8	4	5	11	10	2	4	9	11	2	5	8	16	5	2	7	3	3	6	10	8
AT1G04743	8	0	8	6	4	12	4	0	11	0	7	1	0	2	2	4	0	6	0	4	0	0	0	0	0	2	0	2	0	12	7	2	0	11	4	7	3	5	4	5	6	2	2	13	6	0	0	2	0
AT1G04747	0	0	0	0	0	0	0	0	0	0	0	0	0	0	0	0	0	0	0	0	0	0	0	0	0	0	0	0	0	0	0	0	0	0	0	0	0	0	0	0	0	0	0	0	0	0	0	0	0
AT1G04750	2339	2452	2284	2410	2237	4616	2188	2221	2529	2710	2472	2396	4406	2351	2156	2860	2573	2214	3724	2700	2402	2638	2771	3486	2655	2611	2604	2493	2335	2407	2222	2360	2265	2289	2481	2168	2458	2527	2173	2657	2802	4502	2345	2769	3453	2782	2819	2234	1812
AT1G04753	0	0	0	0	0	1	0	0	0	0	0	0	0	0	0	0	0	0	0	0	0	0	0	0	0	0	0	0	0	0	0	0	0	0	0	0	0	0	0	0	0	0	0	0	0	0	0	0	0
AT1G04760	77	98	60	110	102	69	65	103	49	243	249	312	661	224	285	156	232	268	196	322	289	162	123	167	171	236	184	103	63	93	88	139	95	320	232	288	240	173	158	316	318	440	245	248	356	229	221	171	269
AT1G04763	0	0	0	0	0	0	0	0	0	0	0	0	0	0	0	0	0	0	0	0	0	0	0	0	0	0	0	0	0	0	0	0	0	0	0	0	0	0	0	0	0	0	0	0	0	0	0	0	0
AT1G04767	5	0	1	0	0	1	4	0	0	0	0	0	0	0	4	0	0	0	0	3	0	0	0	0	0	6	1	0	1	0	1	3	0	1	3	0	3	0	1	4	2	1	3	2	0	0	0	0	0
AT1G04770	882	757	820	765	956	1915	881	852	687	352	236	326	510	418	305	438	407	344	358	291	358	602	580	806	556	677	817	794	814	749	691	789	829	223	187	273	428	378	348	301	440	499	304	323	397	584	601	561	677
AT1G04773	0	5	0	2	2	21	0	2	0	0	0	0	0	0	0	0	0	0	3	7	0	0	13	26	13	4	0	0	2	2	0	0	0	0	0	1	3	11	2	2	6	12	1	0	0	12	0	4	10
AT1G04778	25	47	56	32	48	66	35	28	40	34	20	12	0	1	0	12	0	3	2	5	3	0	0	0	7	5	1	29	59	30	52	11	27	4	3	12	8	0	2	0	3	0	0	0	0	0	0	0	0
AT1G04780	1076	1168	1170	1015	969	2005	1270	1094	1177	828	871	927	1002	867	685	979	955	1200	997	1000	1067	1141	1090	1162	900	921	818	1044	1288	1165	1036	1080	992	659	782	826	855	800	726	743	1009	1599	941	1098	1070	1549	1504	1133	795
AT1G04783	0	0	0	0	0	0	0	0	0	0	0	0	0	0	6	0	0	0	0	0	0	0	0	0	0	0	0	3	0	0	0	0	0	0	0	0	0	0	0	1	0	0	0	0	4	0	4	0	0
AT1G04787	0	0	0	0	0	0	0	0	0	0	0	0	0	0	0	0	0	0	0	0	0	0	0	0	0	0	0	0	0	0	0	0	0	0	0	0	0	0	0	0	0	0	0	0	0	0	0	0	0
AT1G04790	275	360	325	298	252	399	334	231	295	323	284	359	638	563	365	438	446	558	533	738	562	602	589	567	612	586	585	337	321	377	278	263	258	352	355	370	550	560	510	527	689	917	521	659	718	676	561	481	422
AT1G04793	0	0	0	0	0	0	0	0	0	0	0	0	0	0	0	0	0	0	0	0	0	0	0	0	0	0	0	0	0	0	0	0	0	0	0	0	0	0	0	0	0	0	0	0	0	0	0	0	0
AT1G04797	0	0	0	0	0	0	0	0	0	0	0	0	0	0	0	0	0	0	0	0	0	0	0	0	0	0	0	0	0	0	0	0	0	0	0	0	0	0	3	0	0	0	4	0	0	0	0	0	0
AT1G04800	0	1	11	0	3	2	0	5	0	0	0	0	2	0	7	0	0	0	0	0	2	0	0	0	10	7	20	0	2	0	2	4	3	0	1	0	0	1	2	0	0	0	0	0	0	0	0	0	8
AT1G04803	0	4	1	0	3	0	0	7	0	0	0	0	5	0	0	0	0	10	0	0	0	20	0	0	0	0	0	4	4	2	0	3	0	0	0	0	2	0	1	0	0	0	0	3	0	1	0	2	0
AT1G04807	0	0	0	0	0	0	0	0	0	0	0	0	0	0	0	0	0	0	0	0	0	0	0	0	0	0	0	0	0	0	0	0	0	0	0	2	2	0	6	2	0	0	0	0	0	0	0	0	0
AT1G04810	1657	1531	1660	1468	1586	2566	1674	1416	1920	1604	1582	1831	2784	1810	1625	1576	1822	2015	1667	1519	1863	1521	1376	1465	928	1134	1189	1889	1828	1667	1723	2002	1640	2252	2390	1806	2229	2397	2099	1742	2317	3501	1671	1894	2356	1651	1593	1192	1131
AT1G04813	0	0	0	0	0	0	0	0	0	0	0	0	0	0	0	0	0	0	0	0	0	0	0	0	0	0	0	0	0	0	0	0	0	0	0	0	0	0	0	0	0	0	0	0	0	0	0	0	0
AT1G04817	0	0	0	0	0	0	0	0	0	0	0	0	0	0	0	0	0	0	0	0	0	0	0	0	0	0	0	0	0	0	0	0	0	0	0	0	0	0	0	0	0	0	0	0	0	0	0	0	0
AT1G04820	10019	9353	7549	9605	8817	17626	8121	8149	9835	11039	11138	11916	19890	11600	10595	10425	11953	10535	11347	11709	12471	9263	10531	10012	8880	9128	9392	10979	10397	9747	7595	8793	7801	11121	11599	9037	9056	9258	7963	9820	10945	16613	10227	11924	13345	11241	10788	9282	8593
AT1G04823	7	2	3	11	7	10	0	10	0	3	0	16	9	0	2	6	8	12	0	4	6	0	0	17	2	4	0	5	0	1	3	3	3	0	1	3	4	2	3	0	4	15	9	15	6	2	0	2	3
AT1G04827	0	0	1	4	0	10	0	0	0	2	0	0	0	0	0	0	0	0	0	0	0	0	0	0	0	1	0	0	2	0	0	0	4	0	0	0	1	2	0	0	0	0	0	0	0	4	0	0	0
AT1G04830	535	428	441	425	413	703	325	237	387	273	259	315	514	455	318	276	358	365	355	389	426	381	pXG01	309	460	382	570	414	373	434	336	335	251	326	291	252	456	340	431	282	310	483	335	373	430	329	303	316	362
AT1G04833	0	6	4	6	4	5	9	0	1	6	8	0	3	4	0	0	2	3	4	4	4	5	4	0	0	5	1	6	6	4	5	9	18	2	0	5	2	13	7	0	5	7	0	3	0	1	6	4	0
AT1G04837	36	21	8	18	20	30	21	31	14	9	13	7	31	15	12	16	26	18	15	4	5	11	14	10	0	5	2	16	20	13	24	21	15	30	11	14	16	15	7	16	13	15	16	7	28	15	16	13	10
AT1G04840	45	40	50	47	35	54	72	47	49	51	62	77	79	46	73	54	47	80	72	53	57	38	99	83	33	73	18	29	42	26	54	29	30	95	55	33	71	85	50	58	75	145	34	53	111	58	36	38	28
AT1G04847	0	0	0	0	0	0	0	0	0	0	0	0	0	0	0	0	0	0	0	0	0	0	0	0	0	0	0	0	0	0	0	0	0	0	0	0	0	0	0	0	0	0	0	0	0	0	0	0	0
AT1G04850	3598	3456	3175	3306	3441	6025	2951	3017	3354	3151	3482	3672	5462	3055	2778	4168	4231	3293	4541	3956	3562	3081	3579	3564	2955	2656	3017	3553	4196	3547	3254	2860	3451	3391	3188	2945	4131	3301	2992	3036	3488	5936	3339	3561	4029	3598	3210	3018	2440
AT1G04853	6	0	0	1	0	8	0	0	0	0	0	0	0	0	0	0	0	0	0	0	0	0	0	14	2	1	0	0	0	4	0	0	0	0	0	2	0	0	0	0	0	0	0	0	0	0	0	0	0
AT1G04857	0	0	0	0	0	0	0	0	0	0	0	0	0	0	0	0	0	0	0	0	0	0	0	0	0	0	0	0	0	0	0	0	0	0	0	0	0	0	0	0	0	0	0	0	0	0	0	0	0
AT1G04860	633	644	677	617	741	1140	742	534	739	740	790	670	968	741	619	726	624	771	622	643	582	595	578	625	474	508	641	820	836	676	684	745	700	672	752	603	863	786	653	638	862	1238	652	637	713	672	628	500	389
AT1G04863	0	0	0	0	0	0	0	0	0	0	0	0	0	0	0	0	0	0	0	0	0	0	0	0	0	0	0	0	0	0	0	0	0	0	0	0	2	0	0	0	0	0	0	0	0	0	0	0	0
AT1G04867	0	0	0	0	0	0	0	0	0	0	0	0	0	0	0	0	0	0	0	0	0	0	0	0	0	0	0	0	0	0	0	0	0	0	0	0	0	0	0	0	0	0	0	0	0	0	0	0	0
AT1G04870	1181	1184	881	1071	980	2207	1354	1379	1596	1917	1843	2227	3821	2229	2052	2665	2742	2224	2848	2561	2326	1837	1906	2686	1011	975	853	1194	1017	1173	1387	1590	1633	1718	2069	1626	2287	2650	1944	1921	2268	3319	2251	2347	2895	1851	1756	1369	1012
AT1G04873	0	0	0	0	1	0	0	0	0	0	0	0	0	0	0	0	0	0	0	0	6	0	0	0	6	2	0	0	0	0	0	0	0	3	0	0	0	0	1	0	3	0	0	0	14	0	13	1	0
AT1G04877	0	0	0	0	3	0	0	0	0	0	0	0	0	0	0	0	0	0	0	0	0	0	0	0	0	0	0	0	0	0	0	0	0	0	0	0	0	0	0	0	0	0	0	0	0	0	0	0	0
AT1G04880	19	15	34	3	12	4	13	6	0	28	12	23	100	56	40	26	41	37	22	98	21	0	0	13	100	100	76	1	11	16	20	16	1	522	517	339	603	353	399	1118	1127	1388	431	651	663	203	152	95	168
AT1G04883	0	0	0	0	0	0	0	0	0	0	0	0	0	0	2	0	0	0	3	0	0	0	0	0	0	0	0	0	0	0	0	0	0	0	0	0	0	0	0	0	0	0	0	0	0	0	0	0	0
AT1G04887	2	0	3	0	3	0	0	0	0	0	0	0	0	2	0	0	0	0	0	0	0	0	0	0	0	0	0	0	0	0	0	0	0	0	0	0	0	0	0	0	0	0	0	0	0	0	0	0	0
AT1G04890	0	0	0	0	0	0	0	0	0	0	0	0	0	0	0	0	0	0	0	0	0	0	0	0	0	0	0	0	0	0	0	0	0	0	0	0	0	0	0	0	0	0	0	0	0	0	0	0	0
AT1G04893	0	0	0	0	0	0	0	0	0	0	0	0	0	5	0	0	0	0	3	0	4	0	0	0	0	0	2	0	0	0	0	0	0	1	0	0	4	0	2	0	1	0	0	1	0	0	0	0	0
AT1G04895	0	0	0	0	0	0	0	0	0	0	0	0	0	0	0	0	0	0	0	0	0	0	0	0	0	0	0	0	0	0	0	0	0	0	0	0	0	0	0	0	0	0	0	0	0	0	0	0	0
AT1G04897	0	0	0	0	7	0	0	0	0	0	0	0	0	0	0	0	3	0	0	0	0	0	0	0	0	0	0	0	0	0	0	0	0	0	0	0	2	0	1	0	0	0	0	0	0	0	0	0	0
AT1G04900	415	429	330	397	403	799	434	431	547	593	459	489	924	504	567	820	867	682	926	748	785	677	689	794	478	443	324	318	491	451	379	420	381	512	409	404	573	457	491	560	665	1173	829	919	919	792	611	600	350
AT1G04903	0	0	0	0	0	0	0	0	0	0	0	0	0	0	0	0	0	0	0	0	0	0	0	0	0	0	0	0	0	0	0	0	0	0	0	1	0	0	2	0	0	0	0	0	0	0	0	0	4
AT1G04907	15	3	1	1	0	4	0	0	0	0	3	0	0	3	0	0	0	0	0	0	3	2	0	8	0	0	5	3	6	2	4	0	0	0	0	2	2	0	0	4	1	4	0	0	17	2	0	0	2
AT1G04910	822	835	720	771	669	1298	629	489	717	297	570	448	809	441	408	649	545	526	621	425	453	667	904	723	731	578	793	861	965	835	591	616	542	483	531	471	515	436	424	457	601	841	427	525	672	620	665	578	457
AT1G04913	0	0	0	0	0	0	0	0	0	0	0	3	0	0	0	0	0	0	0	0	0	0	0	0	0	0	0	0	1	0	0	0	0	0	0	0	0	3	0	0	4	0	0	0	4	0	0	0	0
AT1G04917	0	0	0	3	0	0	3	4	0	0	0	2	0	0	0	4	8	0	3	4	5	5	0	0	9	3	0	0	0	3	1	0	0	0	9	2	1	10	1	8	2	0	0	18	0	3	5	0	2
AT1G04920	3	25	0	5	12	0	4	3	10	4	0	25	3	3	10	2	0	14	0	5	1	4	14	0	70	50	97	4	0	9	6	6	4	1	16	7	8	0	4	9	13	24	4	11	19	6	7	0	1
AT1G04923	3	0	0	0	0	2	0	0	0	0	0	0	0	0	0	0	0	0	0	0	0	0	0	0	0	0	0	0	1	0	0	0	1	0	0	0	0	0	0	0	0	0	0	0	0	0	0	0	0
AT1G04927	8	3	0	0	0	2	0	0	0	0	1	0	0	0	0	1	0	0	0	4	2	0	0	0	0	0	0	0	0	0	10	2	0	1	6	0	4	0	0	0	0	0	0	2	0	0	14	1	2
AT1G04930	135	95	113	104	77	143	101	110	125	139	147	95	312	171	170	130	147	137	114	171	130	186	174	248	151	183	101	100	65	81	81	138	76	154	160	147	212	148	166	245	284	349	227	244	326	218	252	186	147
AT1G04933	25	12	19	18	32	26	4	5	20	21	10	18	0	12	4	10	27	5	0	1	3	0	0	0	3	0	0	16	28	30	35	50	6	18	30	31	4	31	17	6	8	7	5	18	7	3	3	9	1
AT1G04937	0	0	0	0	0	0	0	0	0	0	0	0	0	0	0	0	0	0	0	0	0	0	0	0	0	0	0	0	0	0	0	0	0	0	0	0	0	0	0	0	0	0	0	0	0	0	0	0	0
AT1G04940	66	78	57	68	62	104	74	66	94	145	125	62	237	122	98	82	185	67	84	91	73	69	83	133	135	143	163	63	62	93	51	75	98	97	81	53	97	85	29	88	150	126	120	86	160	122	135	93	109
AT1G04943	0	0	0	0	0	0	0	0	0	0	0	0	0	0	0	0	0	0	0	0	0	0	0	0	0	0	0	0	0	0	0	0	0	0	0	0	0	0	0	0	0	0	0	0	0	0	0	0	0
AT1G04945	233	298	171	234	222	356	225	306	361	466	367	403	821	582	407	346	474	402	382	371	403	351	355	355	305	273	275	228	249	205	281	303	296	408	400	288	506	599	492	416	555	688	408	559	566	390	424	310	249
AT1G04947	0	0	0	0	0	0	0	0	0	0	0	0	0	0	0	0	0	0	0	0	0	0	0	0	0	0	0	0	0	0	0	0	0	0	0	0	0	0	0	0	0	0	0	0	0	0	0	0	0
AT1G04950	378	368	356	333	273	558	353	445	356	419	410	401	801	691	562	568	706	643	622	711	736	902	623	827	950	1031	1038	421	400	488	376	341	289	464	445	449	689	620	680	748	842	1160	731	918	1049	942	790	638	835
AT1G04953	0	0	0	0	2	0	0	0	4	6	0	0	0	0	0	0	0	1	0	0	0	0	0	0	0	0	0	0	1	6	0	0	0	0	12	0	1	2	2	0	0	0	0	0	2	0	2	0	0
AT1G04957	0	0	0	0	0	0	0	0	0	0	0	0	0	0	0	0	0	0	0	0	0	0	0	0	0	0	0	0	0	0	0	0	0	0	0	0	0	0	0	0	0	0	0	0	0	0	0	0	0
AT1G04960	673	837	794	641	721	1125	597	630	613	396	623	657	645	369	404	487	417	364	456	384	432	381	371	353	423	424	348	661	693	732	713	692	611	736	634	574	655	540	546	475	536	848	421	426	554	474	380	379	345
AT1G04963	0	0	0	0	0	0	0	0	0	0	0	0	0	0	0	0	0	0	0	0	0	0	0	0	0	0	0	0	0	0	0	0	0	0	0	0	0	0	0	0	0	0	0	0	0	0	0	0	0
AT1G04967	0	0	0	0	0	0	0	0	0	0	0	0	0	0	0	0	0	0	0	0	0	0	0	0	0	0	0	0	0	0	0	0	0	0	0	0	0	0	0	0	0	0	0	0	0	0	0	0	0
AT1G04970	892	898	1140	831	766	1308	818	938	818	616	552	572	818	443	389	597	465	597	438	486	512	549	626	688	688	803	871	828	915	1051	749	970	826	718	796	583	624	624	541	747	940	1038	534	798	548	762	585	477	773
AT1G04973	0	0	0	0	0	0	0	0	0	0	0	0	0	4	0	0	0	0	0	0	0	0	0	0	0	0	0	0	0	0	0	0	4	0	3	2	0	0	0	3	0	0	0	0	0	0	1	0	0
AT1G04977	0	5	0	9	2	0	7	0	12	4	4	3	2	9	7	0	4	2	0	2	2	5	3	0	2	1	0	4	1	4	0	2	4	0	0	4	8	16	8	3	5	2	0	4	4	7	0	1	11
AT1G04980	1113	1110	812	922	800	1566	907	823	992	570	580	623	866	545	369	1108	963	692	708	668	755	420	547	473	456	426	577	1361	1410	1136	869	868	825	487	441	348	271	337	217	358	379	747	437	370	636	490	551	491	344
AT1G04983	0	0	0	0	0	0	0	0	0	0	0	0	0	0	0	0	0	0	0	0	0	0	0	0	0	0	0	0	0	0	0	0	0	0	0	0	0	0	0	0	0	0	0	0	0	0	0	0	0
AT1G04985	406	522	475	457	438	801	449	554	488	396	443	395	707	488	386	500	462	454	622	570	550	546	599	518	579	669	521	440	479	467	pXG01	419	427	358	397	317	553	530	461	507	619	947	623	595	663	622	642	458	541
AT1G04987	0	0	0	0	0	0	0	0	0	0	0	0	0	0	0	0	0	0	0	0	0	0	0	0	0	0	0	0	0	0	0	0	0	0	0	0	0	0	0	0	0	0	0	0	0	0	0	0	0
AT1G04990	684	675	586	736	762	1298	540	369	579	249	288	234	413	319	254	593	536	526	386	397	448	584	517	496	600	682	901	798	752	692	504	479	409	234	291	249	315	305	232	340	329	628	560	465	619	658	522	491	533
AT1G04997	0	0	0	0	0	0	0	0	0	0	0	0	0	0	0	0	0	0	0	0	0	0	0	0	3	0	0	0	0	0	0	0	0	0	0	0	0	0	0	0	0	0	0	0	0	0	0	0	0
AT1G05000	922	1381	1653	1384	1450	1584	1116	1008	740	680	639	509	419	235	183	228	235	189	137	143	157	205	120	93	1007	930	857	1137	1169	1176	1035	1196	1125	328	380	536	92	146	134	40	103	147	56	64	67	403	316	406	518
AT1G05003	0	0	0	0	0	0	0	0	0	0	0	0	0	0	0	0	0	0	0	0	0	0	0	0	0	0	0	0	0	0	0	0	0	0	0	0	0	0	0	0	0	0	0	0	0	0	0	0	0
AT1G05005	0	0	2	5	0	0	0	3	0	0	0	0	0	0	0	0	0	0	0	0	0	0	0	0	0	0	8	0	0	0	0	0	2	0	0	0	0	0	0	0	0	0	0	0	0	3	0	0	0
AT1G05007	0	0	0	0	0	0	0	0	0	0	0	0	0	0	0	0	0	0	0	0	0	0	0	0	0	0	0	0	0	0	0	0	0	0	0	0	0	0	0	0	0	0	0	0	0	0	0	0	0
AT1G05010	280	427	589	457	712	507	442	485	567	369	462	540	542	407	313	1337	876	939	1138	693	909	1802	2103	1382	1423	1349	1301	444	397	465	651	748	458	880	995	837	1443	1255	1199	489	739	874	435	375	427	1582	1228	1245	1386
AT1G05013	0	0	3	0	0	0	0	13	0	0	0	0	0	0	0	0	0	0	0	0	0	0	0	0	0	0	0	0	0	0	0	0	0	0	0	0	0	0	0	0	0	0	0	0	0	0	0	0	0
AT1G05017	2	2	0	0	0	0	0	0	0	4	4	0	0	3	0	0	0	0	0	0	4	3	0	0	1	3	0	3	0	0	0	0	0	5	0	0	2	0	0	0	2	0	2	2	0	2	0	0	0
AT1G05020	16	23	7	14	15	7	18	8	27	9	0	9	15	0	7	0	4	6	0	0	0	0	3	0	0	5	0	36	26	37	11	12	3	2	11	4	18	15	3	11	9	2	7	17	3	11	13	15	2
AT1G05023	0	0	0	0	0	0	0	0	0	0	0	5	0	0	0	0	5	0	0	0	0	0	0	0	0	1	0	0	1	4	0	0	0	0	0	0	1	3	0	1	0	0	0	6	1	5	6	0	4
AT1G05027	0	0	0	0	0	0	0	0	0	0	0	0	0	0	0	0	0	0	0	0	0	0	0	0	0	0	0	0	0	0	0	0	0	0	0	0	0	0	0	0	4	0	0	0	0	0	0	0	0
AT1G05030	196	170	189	188	273	328	188	123	207	143	158	132	198	168	122	102	230	168	149	172	159	141	174	164	194	242	217	150	179	194	200	292	121	128	211	139	157	160	168	173	172	242	175	136	232	192	187	161	182
AT1G05033	20	16	17	22	6	7	0	18	2	0	19	5	0	4	0	3	7	0	1	0	1	2	0	11	19	16	23	10	12	6	6	9	16	1	0	14	0	1	4	2	3	0	0	4	0	0	9	13	27
AT1G05035	0	0	0	0	0	0	0	0	0	0	0	0	0	0	0	0	0	0	0	0	0	0	0	0	0	0	0	0	0	0	0	0	0	0	0	0	0	0	0	0	0	0	0	0	0	0	0	0	0
AT1G05037	0	0	0	0	0	0	0	0	0	0	0	0	0	0	0	0	0	0	0	0	0	0	0	0	0	0	0	0	0	0	0	0	0	0	0	0	0	0	0	0	0	0	0	0	0	0	0	0	0
AT1G05040	0	0	0	0	0	0	0	0	0	0	0	0	0	0	0	0	0	0	0	0	2	0	6	0	0	4	0	1	0	0	0	0	0	0	0	0	3	1	0	6	0	0	0	0	0	0	0	0	0
AT1G05043	28	21	13	9	6	22	18	13	5	13	0	6	13	9	7	2	0	8	12	0	12	0	7	14	6	4	0	10	9	1	15	9	17	7	11	8	4	3	6	21	10	0	4	10	11	22	3	8	12
AT1G05047	0	3	0	0	0	2	7	0	5	5	0	0	0	4	0	0	6	6	0	0	0	2	0	0	4	0	3	1	0	1	0	0	0	0	0	0	2	1	5	1	2	0	0	2	0	0	0	5	0
AT1G05053	0	0	0	0	0	0	0	0	0	0	0	0	0	0	0	0	0	0	0	0	0	0	0	0	0	0	0	0	0	0	2	0	0	0	0	0	0	0	0	0	0	0	0	0	0	0	0	0	0
AT1G05055	343	314	318	388	346	592	316	306	406	353	507	484	796	541	445	491	444	403	513	495	521	486	494	505	412	443	351	355	351	360	263	314	307	413	429	355	504	471	478	478	550	715	519	415	621	497	428	340	338
AT1G05057	0	0	0	0	0	0	0	0	0	0	0	0	0	0	0	0	0	0	0	0	0	0	0	0	0	0	0	0	0	0	0	0	0	0	0	0	0	0	0	0	0	0	0	0	0	0	0	0	0
AT1G05060	272	317	410	210	269	353	281	244	333	188	248	246	325	181	148	197	138	170	196	153	144	214	254	238	355	272	367	213	259	309	309	279	303	390	300	286	358	313	254	212	284	326	198	133	186	189	273	175	218
AT1G05063	0	0	0	0	0	0	0	0	0	0	0	0	0	0	0	0	0	0	0	0	0	0	0	0	0	0	0	0	0	0	0	0	0	0	0	0	0	0	0	0	0	0	0	0	0	0	0	0	0
AT1G05065	8	22	34	45	23	32	13	42	14	58	5	0	38	44	21	6	21	16	13	21	24	24	11	39	10	17	15	14	43	13	19	8	19	0	16	11	7	23	29	27	19	20	9	7	7	38	23	18	26
AT1G05067	0	0	0	0	0	0	0	0	0	0	0	0	0	0	0	0	0	0	0	0	0	0	0	0	0	0	0	0	0	0	0	0	0	0	0	0	0	0	0	0	0	0	0	0	0	0	0	0	0
AT1G05070	312	279	240	241	324	464	210	261	357	329	319	268	570	264	303	395	334	275	569	353	380	458	686	598	593	479	567	360	249	282	260	272	302	334	378	355	367	341	343	435	442	616	494	512	543	474	412	444	417
AT1G05073	0	0	0	0	0	0	0	0	0	0	0	0	0	0	0	0	0	0	0	0	0	0	0	0	0	0	0	0	0	0	0	0	0	0	0	0	0	0	0	0	0	0	0	0	0	0	0	0	0
AT1G05077	0	0	0	0	0	6	0	0	0	0	0	0	0	0	0	0	0	0	0	0	0	0	0	0	0	0	0	0	0	0	0	0	0	0	0	0	0	0	0	0	0	0	0	0	0	0	0	0	0
AT1G05080	0	0	0	0	0	0	0	0	0	0	0	0	0	0	0	0	0	0	0	0	0	0	0	0	0	0	0	0	0	0	0	4	0	0	0	0	2	0	0	3	1	0	0	0	0	0	0	0	0
AT1G05083	0	0	0	0	1	0	0	0	0	0	0	0	0	0	0	0	0	1	0	0	0	0	0	0	1	0	0	0	0	2	0	0	0	0	0	0	0	0	0	0	1	0	0	0	4	0	0	0	0
AT1G05085	0	0	0	0	0	0	0	0	0	0	0	0	0	0	0	0	0	0	0	0	0	0	0	0	0	0	0	0	0	0	0	0	0	0	0	0	0	0	0	0	0	0	0	0	0	0	0	0	0
AT1G05087	14	7	11	10	7	22	11	9	19	11	9	19	1	12	14	11	24	15	5	18	16	26	13	3	18	24	26	15	9	4	11	29	10	12	15	2	21	3	17	13	19	12	16	11	5	1	17	5	13
AT1G05090	6	7	12	1	8	3	3	11	25	8	4	5	9	4	14	15	9	6	3	31	21	18	3	51	14	10	13	13	10	15	17	7	23	8	4	24	6	19	7	15	13	14	7	13	0	21	20	13	24
AT1G05093	0	0	0	0	0	0	0	0	0	0	0	0	0	0	0	0	0	0	0	0	0	0	0	0	0	0	0	0	0	0	0	0	0	0	0	0	0	0	0	0	0	0	0	0	0	0	0	0	0
AT1G05097	0	0	0	0	0	0	0	0	0	0	0	0	0	0	0	0	0	0	0	0	0	0	0	0	0	0	0	0	0	0	0	0	0	0	0	0	0	0	0	0	0	0	0	0	0	0	0	0	0
AT1G05100	42	28	30	57	73	72	4	4	27	24	5	5	0	0	4	16	14	2	1	0	3	13	23	0	16	7	34	39	35	21	22	31	25	15	5	16	12	13	10	5	5	6	0	12	0	9	5	11	32
AT1G05103	0	0	0	0	0	0	0	0	0	0	0	0	0	0	0	0	0	0	0	0	0	0	0	0	0	3	0	0	0	0	0	0	0	0	0	0	0	0	0	0	0	0	0	0	0	0	0	0	0
AT1G05107	0	0	0	0	0	0	0	0	0	0	0	0	0	0	0	0	0	0	0	0	0	0	0	0	0	2	0	0	0	0	0	0	0	0	0	0	0	0	0	0	0	0	0	0	0	2	0	0	0
AT1G05113	0	0	0	0	0	0	0	0	0	0	0	0	0	0	0	0	0	0	0	0	0	0	0	0	0	0	0	0	0	0	0	0	0	0	0	0	0	0	0	0	0	0	0	0	0	0	0	0	0
AT1G05117	0	0	0	0	0	0	0	0	0	0	0	0	0	0	0	0	0	0	0	0	0	0	0	0	0	0	0	0	0	0	0	0	0	0	0	0	0	0	0	0	0	0	0	0	0	0	0	0	0
AT1G05120	706	610	687	659	673	868	827	633	893	729	792	966	1650	1086	878	1016	1018	1233	1096	1242	1172	1407	1487	1466	1315	1633	1418	623	786	636	797	1051	859	1219	1180	1076	1783	1388	1408	1531	1615	2406	1349	1438	1604	1251	1092	881	871
AT1G05123	1	0	2	0	3	8	0	5	0	0	0	0	10	0	4	4	0	8	0	14	0	0	0	16	0	0	0	5	5	3	0	6	0	0	3	0	0	3	0	3	2	0	3	4	3	6	5	0	7
AT1G05127	0	0	0	0	0	0	0	0	0	0	0	0	0	0	0	0	0	0	0	0	0	0	0	0	0	0	0	0	0	0	0	0	0	0	0	0	0	0	0	0	0	0	0	0	0	0	0	0	0
AT1G05133	0	0	0	0	0	0	0	0	0	0	0	0	0	0	0	0	0	0	0	0	0	0	0	0	0	0	0	0	0	0	0	0	0	0	0	0	0	0	0	0	0	0	0	0	0	0	0	0	0
AT1G05136	0	0	0	0	0	0	0	0	0	0	0	0	0	0	0	0	0	0	0	0	0	2	0	0	0	0	0	0	2	0	0	0	0	0	0	0	0	0	0	0	0	0	0	0	0	0	0	0	0
AT1G05137	0	0	0	0	0	0	0	0	0	0	0	0	0	0	0	0	0	0	0	0	0	0	0	0	0	0	0	0	0	0	0	0	0	0	0	0	0	0	0	0	0	0	0	0	0	0	0	0	0
AT1G05140	177	175	222	200	137	311	155	203	132	158	126	99	221	104	118	103	100	132	121	77	98	217	285	166	354	410	342	195	161	189	156	185	100	77	115	124	73	68	92	107	117	136	140	118	111	152	159	139	363
AT1G05143	0	0	0	0	0	0	0	0	0	0	0	0	0	0	0	0	0	0	0	0	1	0	0	0	0	0	0	0	0	0	0	3	0	0	0	0	0	0	0	0	0	0	0	0	0	0	0	0	0
AT1G05147	5	0	0	0	0	6	0	0	0	4	7	10	0	1	0	0	0	2	0	0	0	0	0	0	6	2	0	0	0	0	2	0	0	11	6	0	2	0	0	2	0	4	0	0	0	4	0	1	8
AT1G05150	791	812	847	622	759	1386	680	489	537	491	438	552	843	777	522	600	620	798	939	902	938	1136	1179	984	1249	1200	1312	834	900	964	471	591	492	422	483	436	561	497	664	392	388	707	516	637	669	878	777	687	749
AT1G05153	12	6	29	19	29	50	23	18	31	34	46	56	94	95	15	79	75	51	158	108	109	180	209	220	42	40	48	28	19	8	67	33	81	56	19	86	28	17	10	18	28	31	59	44	124	38	75	53	29
AT1G05157	0	0	0	8	0	24	0	11	0	0	0	0	0	0	0	0	0	0	0	0	0	0	0	0	0	0	0	4	0	0	0	0	0	0	0	0	0	0	0	0	0	0	0	0	0	0	0	0	0
AT1G05160	169	200	135	132	163	220	291	183	288	185	215	324	492	246	272	428	288	441	449	472	456	534	500	629	856	973	1046	181	223	113	268	283	187	351	371	302	424	312	323	461	569	721	599	642	727	512	538	424	412
AT1G05163	0	0	0	0	3	0	0	0	0	0	0	3	0	0	0	0	0	0	0	0	0	0	0	0	0	0	0	0	0	0	0	0	0	0	0	0	0	0	0	0	0	0	0	0	0	0	0	0	0
AT1G05167	0	0	0	0	0	0	0	0	0	0	0	0	0	0	0	0	0	0	0	0	0	0	0	0	0	0	0	0	0	0	0	0	0	0	0	0	0	0	0	0	0	0	0	0	0	0	0	0	0
AT1G05170	539	643	479	518	453	1063	439	516	459	161	191	218	284	195	142	346	280	291	540	422	334	594	417	462	319	297	305	437	449	435	235	300	279	123	111	148	140	175	143	163	124	290	325	265	385	295	252	281	241
AT1G05173	0	0	0	0	0	0	0	0	0	0	0	0	0	0	0	0	0	0	0	0	0	0	0	0	0	0	0	0	0	0	0	0	0	0	0	0	0	0	0	0	0	0	0	0	0	0	0	0	0
AT1G05177	0	0	0	0	0	0	0	0	0	0	0	0	0	0	0	0	0	0	0	0	0	0	0	0	0	6	2	0	0	0	0	0	0	0	0	0	0	0	0	0	0	0	0	0	0	0	2	1	0
AT1G05180	933	1049	1011	872	887	2081	993	1063	1059	933	1096	1044	2196	1295	1006	1623	1331	1338	1787	1377	1374	1114	1284	1100	871	985	799	975	1137	959	860	974	917	1020	1075	907	1186	1164	1142	1148	1284	1989	1361	1407	1806	1305	1109	914	757
AT1G05183	6	13	3	1	1	5	3	0	3	8	2	10	16	2	10	3	4	0	6	12	17	6	8	18	1	8	15	4	8	2	3	12	0	7	13	4	18	4	5	15	7	0	0	13	3	3	13	10	27
AT1G05187	0	3	1	3	6	0	2	6	1	7	4	6	8	18	7	4	6	2	2	0	7	3	0	0	3	5	11	0	0	3	0	0	7	2	0	8	4	4	2	5	4	14	1	4	0	5	5	1	18
AT1G05190	223	303	264	299	260	400	285	368	220	256	377	422	913	428	406	480	470	440	771	619	635	627	779	846	1586	1476	1526	316	319	290	234	164	169	323	289	325	641	505	574	746	934	1140	673	980	857	754	731	754	1396
AT1G05193	0	0	0	0	0	0	0	0	0	0	0	0	0	0	0	0	0	0	0	0	0	0	0	0	0	0	0	0	0	0	0	0	0	0	0	0	0	0	0	0	0	0	0	0	0	0	0	0	0
AT1G05197	0	0	0	0	0	0	0	0	0	0	0	0	0	0	0	0	0	0	0	0	0	0	0	0	0	0	0	0	0	5	0	0	0	0	0	0	0	0	0	0	0	0	0	0	0	0	0	0	0
AT1G05200	278	287	263	250	342	545	247	215	113	59	119	64	54	72	25	51	59	54	35	64	77	45	82	87	46	91	108	341	382	340	239	335	219	62	70	81	63	79	66	49	71	72	55	72	56	53	38	66	68
AT1G05203	13	5	0	1	2	0	0	0	2	1	0	0	18	4	5	0	2	0	11	5	6	3	9	0	0	0	0	11	3	7	4	4	3	4	10	3	9	2	0	9	2	4	3	9	3	3	2	0	0
AT1G05205	615	546	452	545	519	836	482	592	774	701	664	815	1542	746	631	823	713	679	649	693	721	383	309	387	305	366	291	575	667	588	553	515	710	533	655	583	641	648	624	711	840	1518	766	753	1271	863	892	862	662
AT1G05207	0	0	0	0	0	0	0	0	0	0	0	0	9	0	0	0	0	2	0	9	0	2	0	0	5	9	13	3	0	0	0	0	0	0	12	0	1	2	1	7	3	6	0	0	0	7	0	3	1
AT1G05210	288	248	208	249	234	528	242	180	359	133	141	235	519	202	200	209	240	208	375	268	287	214	176	303	185	124	170	312	307	307	263	214	206	173	225	146	184	200	154	179	216	366	236	301	294	303	249	217	201
AT1G05213	36	35	17	38	17	27	22	23	27	23	5	8	11	2	5	7	4	2	0	0	5	3	7	0	7	14	4	30	17	27	13	26	23	13	8	3	4	7	6	1	11	1	0	0	0	4	4	0	14
AT1G05217	0	0	0	0	0	0	0	0	0	0	0	0	0	0	0	0	0	0	0	0	0	0	0	0	0	0	0	0	0	0	0	0	0	0	0	0	0	0	0	0	0	0	0	0	0	0	0	0	0
AT1G05220	58	37	28	12	20	86	67	52	53	5	55	32	43	27	4	37	46	17	84	40	39	42	90	39	35	51	29	44	46	34	38	70	10	12	10	12	5	23	7	26	20	68	34	28	20	48	28	32	46
AT1G05223	0	0	0	0	0	0	0	0	0	0	0	0	0	0	0	0	0	0	0	0	0	0	0	0	0	0	0	0	0	0	0	0	0	0	0	0	0	0	0	0	0	0	0	0	0	0	0	0	0
AT1G05227	0	0	0	0	0	0	0	0	0	0	0	0	0	3	0	0	0	0	0	0	0	0	0	0	0	0	0	0	0	0	0	0	0	0	0	0	0	0	0	0	0	0	0	0	0	0	0	0	0
AT1G05230	38	17	42	7	28	70	22	42	35	15	16	16	22	0	6	18	9	14	29	0	15	8	3	17	36	50	61	59	24	35	33	15	19	15	19	23	25	21	18	32	16	40	9	4	22	32	19	14	85
AT1G05233	0	0	0	0	0	0	0	0	0	0	0	0	0	0	0	0	0	0	0	0	0	0	0	0	0	0	0	0	0	0	0	0	0	0	0	0	0	0	0	0	0	0	0	0	0	0	0	0	0
AT1G05237	0	0	0	0	0	0	0	0	0	0	0	0	0	0	0	0	0	0	0	0	0	0	0	0	0	0	0	0	0	0	0	0	0	0	0	0	0	0	0	0	0	0	0	0	0	0	0	0	0
AT1G05240	5	17	1	7	6	33	15	13	12	7	4	0	0	0	0	0	0	1	0	2	0	0	0	0	0	0	0	16	19	15	8	15	4	4	0	6	0	0	2	2	2	0	0	3	0	1	0	10	0
AT1G05243	0	1	4	0	4	0	0	0	0	0	0	0	7	4	5	2	0	3	0	0	0	6	0	0	0	0	0	3	3	6	5	0	0	5	0	1	1	0	5	0	4	0	0	0	0	7	0	0	0
AT1G05247	0	0	0	0	0	0	0	0	0	0	0	0	0	0	0	0	0	0	0	0	0	0	0	0	0	0	0	0	0	0	0	0	0	0	0	0	0	0	0	0	0	0	0	0	0	0	0	0	0
AT1G05250	3	10	9	18	12	17	5	6	7	2	1	0	0	0	0	0	0	1	0	0	0	0	0	0	0	0	0	26	26	33	12	11	13	6	1	4	0	0	0	0	0	0	0	0	0	6	2	3	0
AT1G05253	3	0	7	0	5	7	2	5	0	2	0	0	0	0	0	0	0	3	0	1	0	2	0	0	0	3	8	3	4	5	0	2	5	1	0	3	8	0	3	0	2	0	0	0	0	0	0	6	0
AT1G05257	0	0	0	0	0	0	0	0	0	0	0	0	0	0	0	0	0	0	0	0	2	0	0	0	1	0	0	0	0	0	0	0	10	0	0	3	2	0	0	0	0	0	0	0	0	1	0	0	0
AT1G05260	3652	4036	3395	3844	2805	6817	4799	4328	4360	1578	2120	1897	369	134	369	32	74	52	31	28	25	120	100	24	639	535	492	4655	5378	4324	1681	1277	1428	673	673	751	38	210	48	2	3	12	0	0	0	539	542	695	811
AT1G05263	0	0	0	0	0	0	0	0	0	0	0	0	0	0	0	0	0	0	0	0	0	0	0	0	0	0	0	0	0	0	0	0	0	0	0	0	0	0	0	0	0	0	0	0	0	0	0	0	0
AT1G05267	0	0	0	0	3	0	0	0	0	0	0	0	3	1	0	0	0	1	5	0	0	4	0	0	3	0	0	1	0	0	0	0	0	0	0	0	0	0	0	0	5	0	0	0	8	0	7	3	0
AT1G05270	921	833	784	812	884	1389	741	719	764	575	561	602	975	490	552	638	697	549	722	557	538	631	754	715	686	577	654	741	974	905	665	879	714	629	576	604	550	554	542	472	503	908	488	508	642	679	594	466	397
AT1G05273	10	17	23	12	7	21	6	14	7	9	7	1	0	3	0	0	13	3	6	3	2	3	25	0	13	11	2	3	4	11	11	0	15	8	6	6	4	0	0	6	5	7	6	8	0	5	2	3	11
AT1G05277	6	1	0	9	0	4	7	0	0	0	0	0	11	0	0	0	4	4	0	6	0	4	2	23	5	1	0	0	4	5	0	3	7	10	2	1	2	0	0	1	7	0	3	0	0	10	0	3	3
AT1G05280	264	269	162	248	187	461	142	97	108	69	36	48	74	89	35	26	62	36	16	23	61	109	54	104	10	10	4	279	263	240	112	67	55	82	87	59	59	48	73	45	36	75	49	57	131	17	24	37	24
AT1G05283	0	0	0	0	0	0	0	0	0	0	0	0	0	0	0	0	0	0	0	0	0	0	0	0	0	0	0	0	0	0	0	0	0	0	0	0	0	0	0	0	0	0	0	0	0	0	0	0	0
AT1G05287	0	0	3	0	5	5	4	0	0	0	4	0	0	0	0	1	0	1	6	0	5	0	0	0	0	0	0	0	0	2	1	0	3	0	6	1	3	0	0	0	2	8	1	1	0	2	5	4	2
AT1G05290	0	0	0	0	0	0	0	0	0	0	0	0	0	0	0	0	0	0	0	0	0	0	0	0	0	0	0	0	0	0	0	0	0	0	0	0	0	0	0	0	0	0	0	0	0	0	0	0	0
AT1G05291	0	0	0	0	0	0	0	0	0	0	0	0	0	0	0	0	0	0	0	0	0	0	0	0	0	0	0	0	0	0	0	0	0	0	0	0	0	0	0	0	0	0	0	0	0	0	0	0	0
AT1G05293	16	0	0	6	2	14	0	0	6	3	2	0	6	0	0	0	2	2	5	3	1	0	0	0	0	5	3	8	0	2	0	0	0	7	7	0	2	0	3	2	2	0	3	0	0	7	0	3	0
AT1G05297	0	0	0	0	0	0	0	0	0	0	0	0	0	0	3	0	0	1	0	0	0	0	0	0	0	0	0	0	0	0	0	0	0	0	0	0	0	0	0	0	0	0	0	0	0	2	0	0	0
AT1G05300	278	346	306	192	231	389	277	302	203	114	83	51	90	61	41	24	29	52	43	67	68	51	50	76	225	267	375	353	289	199	207	283	267	121	162	144	64	19	81	53	39	67	95	97	146	232	207	157	408
AT1G05303	0	0	0	0	0	0	0	0	0	0	0	0	0	0	0	0	0	0	0	0	0	0	0	0	0	0	0	0	0	0	0	0	0	6	5	0	0	0	0	0	0	0	0	0	4	0	0	0	0
AT1G05307	0	0	0	0	0	0	0	0	0	0	0	0	0	0	0	0	0	0	0	0	0	0	0	0	0	0	0	0	0	0	0	0	0	0	0	0	0	0	0	0	0	0	0	0	0	0	0	0	0
AT1G05310	132	37	90	64	89	150	39	48	56	14	28	31	7	0	0	0	0	0	0	0	0	3	0	0	9	15	10	55	71	94	59	37	93	26	37	21	2	0	9	0	0	0	0	0	0	0	0	3	2
AT1G05313	0	0	0	0	0	0	0	0	0	0	0	0	0	0	0	0	0	0	0	0	0	0	0	0	0	0	0	0	0	0	0	0	0	0	0	0	0	0	0	0	0	0	0	0	0	0	0	0	0
AT1G05317	0	4	2	0	4	8	0	0	0	0	0	0	0	0	0	1	0	0	0	0	0	0	0	0	0	0	0	1	7	0	0	11	0	2	0	1	0	0	0	0	0	3	0	0	0	0	1	1	0
AT1G05320	688	719	609	558	702	1044	453	490	561	245	330	258	124	71	84	52	146	93	83	82	88	35	60	42	96	112	88	690	865	829	458	589	650	281	236	175	67	87	78	54	72	93	75	45	79	284	180	264	194
AT1G05323	0	0	0	0	0	0	0	0	0	0	0	0	0	0	0	0	0	0	0	0	0	0	0	0	0	0	0	0	0	0	0	0	0	0	0	0	0	0	0	0	0	0	0	0	0	0	0	0	0
AT1G05327	0	0	0	0	0	0	0	0	0	0	0	0	0	0	0	0	0	0	0	0	0	0	0	0	0	0	0	0	2	0	0	0	0	0	0	0	0	0	0	0	0	0	0	0	0	0	0	0	0
AT1G05330	0	0	0	0	5	7	10	6	0	0	0	0	0	0	0	0	0	1	0	0	0	0	0	0	0	0	0	0	0	0	0	0	0	0	0	7	0	0	1	1	0	0	0	7	0	0	0	3	10
AT1G05333	5	0	0	2	0	0	0	0	0	0	0	0	0	0	0	0	0	0	0	0	0	0	0	0	45	45	63	0	0	0	0	0	0	0	0	0	0	0	0	0	0	0	2	0	0	0	0	0	8
AT1G05337	0	0	0	0	0	0	0	0	0	0	0	0	0	0	4	0	0	0	0	0	0	0	0	0	0	0	0	0	0	0	0	0	0	0	0	0	0	0	0	0	2	0	0	0	0	0	0	0	0
AT1G05340	349	550	532	408	427	192	319	307	211	123	99	36	135	38	17	31	12	24	15	15	11	20	9	50	71	54	78	596	446	341	363	610	445	61	49	106	21	22	38	3	10	27	5	0	28	12	22	37	125
AT1G05343	0	0	0	0	0	0	0	0	0	0	0	0	5	0	0	0	0	2	0	3	0	0	0	0	0	1	0	0	0	0	0	0	0	0	0	0	0	5	0	0	0	0	0	0	0	0	0	0	0
AT1G05347	66	82	118	95	36	212	60	59	54	31	32	65	27	7	5	16	20	23	21	13	33	16	8	0	0	0	0	59	53	89	92	71	61	37	23	35	16	17	21	13	17	29	15	7	25	9	3	8	5
AT1G05350	1030	791	724	846	735	1711	834	857	851	635	768	805	1699	879	721	993	1150	980	981	870	912	1074	1119	1174	1511	1508	1435	937	923	865	770	785	750	1087	994	872	1129	841	809	1092	1299	1836	1026	1215	1166	939	932	780	930
AT1G05353	0	0	0	0	0	0	0	0	0	0	0	0	0	0	0	0	0	0	0	0	0	0	2	0	0	0	0	0	0	0	0	0	0	0	0	0	0	0	0	0	0	0	0	0	0	0	0	0	0
AT1G05357	0	0	0	0	0	0	0	0	0	0	0	0	0	0	0	0	0	0	0	0	0	0	0	0	0	0	0	0	0	0	0	0	0	0	0	0	0	0	0	0	0	0	0	0	0	2	0	0	0
AT1G05360	596	526	315	471	435	630	506	417	517	308	500	529	1132	614	652	706	738	626	867	721	659	839	869	983	1275	1047	1182	541	514	497	460	495	427	540	467	372	693	574	582	692	758	1108	823	958	878	915	906	698	654
AT1G05363	1	0	0	0	0	0	0	0	0	0	0	0	0	0	0	0	0	0	0	0	0	0	0	15	0	1	0	0	0	0	0	0	0	0	0	0	0	0	0	6	0	0	3	0	0	0	0	0	0
AT1G05367	0	0	0	0	0	0	0	0	0	0	0	0	0	0	0	0	0	0	0	0	0	0	0	0	0	0	0	0	0	0	0	0	0	0	0	0	0	0	0	0	0	0	0	0	0	0	0	0	0
AT1G05370	20	28	27	41	82	58	109	170	113	461	403	439	1138	516	736	439	544	660	501	611	710	460	410	379	355	359	287	35	17	38	23	28	42	103	44	44	107	124	63	138	203	260	350	381	357	237	327	192	65
AT1G05373	0	0	0	0	0	0	0	0	0	0	0	0	0	0	0	0	0	0	0	0	0	0	0	0	0	0	0	0	0	0	0	0	0	0	0	0	0	0	0	0	0	0	0	0	0	0	0	0	0
AT1G05377	0	0	0	0	0	0	0	0	0	0	0	0	0	0	0	0	0	0	0	0	0	0	0	0	0	0	0	0	0	0	0	0	0	0	0	0	0	0	0	0	0	0	0	0	0	0	0	0	0
AT1G05380	773	753	798	745	723	1223	804	582	832	586	681	773	1074	804	879	832	996	1137	775	1140	1049	1247	1144	1066	982	1058	1098	785	793	712	795	849	611	809	1033	666	1082	1000	940	1075	1414	1824	1013	1150	1163	1338	975	730	674
AT1G05383	0	0	0	3	0	0	0	0	0	0	0	0	0	0	0	0	0	0	0	0	0	0	0	0	0	0	0	0	0	0	0	0	0	0	0	0	0	0	0	0	0	0	0	0	0	0	0	0	1
AT1G05385	69	60	49	71	37	78	55	50	20	36	26	29	61	20	16	33	48	27	24	19	26	54	77	67	82	68	112	47	57	74	22	41	12	27	20	28	45	27	22	28	13	41	45	63	35	53	65	51	89
AT1G05387	0	0	0	0	0	0	0	0	0	0	0	0	0	0	0	0	0	0	0	0	0	0	0	0	0	0	7	0	0	0	0	0	0	0	0	0	0	0	0	0	0	0	0	0	0	0	0	0	0
AT1G05390	0	0	0	0	0	0	0	0	0	0	0	0	0	0	0	0	0	0	0	0	0	0	0	0	0	0	0	0	0	0	0	0	0	0	0	0	0	0	0	0	0	0	0	0	0	0	0	0	0
AT1G05397	0	4	6	11	5	5	0	9	0	0	7	0	15	6	25	1	31	10	11	23	3	15	28	93	29	35	37	11	2	0	3	20	18	0	1	9	5	4	9	26	9	21	15	31	21	13	34	6	21
AT1G05400	48	53	76	60	50	68	38	33	57	48	49	11	59	64	40	29	30	28	34	39	28	42	34	6	14	10	25	60	51	32	63	45	44	19	49	48	40	55	28	31	40	62	18	78	38	29	41	22	57
AT1G05407	0	0	0	0	0	0	0	0	0	0	0	0	0	0	0	0	0	0	0	0	0	0	0	0	0	0	0	0	0	0	0	0	0	0	0	0	0	0	0	0	0	0	0	0	0	0	0	0	0
AT1G05410	369	278	272	323	302	635	402	385	392	589	589	664	1395	858	731	645	717	724	967	787	746	719	1069	803	1136	1086	1294	304	254	417	488	527	507	833	919	664	1018	890	872	1159	1409	1651	837	1091	1006	896	654	578	715
AT1G05413	0	0	0	0	0	0	0	0	0	0	0	0	0	0	0	0	0	0	0	0	0	0	0	0	0	0	0	0	0	0	0	0	0	0	0	0	0	0	0	0	0	0	0	0	0	0	0	0	0
AT1G05417	0	0	0	0	0	0	0	0	0	0	0	0	0	0	0	0	0	0	0	0	0	0	0	0	0	0	0	0	0	0	0	0	0	0	0	0	0	0	0	0	0	0	0	0	0	0	0	0	0
AT1G05420	36	11	10	19	17	11	9	4	1	23	23	20	83	37	65	13	48	51	29	76	62	15	15	0	36	50	21	29	12	8	13	14	27	34	38	14	13	18	15	35	38	45	73	101	94	61	60	56	26
AT1G05423	0	0	0	0	0	0	0	0	0	0	0	0	0	0	0	0	0	0	0	0	0	0	0	0	0	0	0	0	0	0	0	0	0	0	0	0	0	0	0	0	0	0	0	0	0	0	0	0	0
AT1G05427	0	0	0	0	0	0	0	0	0	0	0	0	0	0	0	0	0	0	0	0	0	0	0	0	0	0	0	0	0	0	0	0	0	0	0	0	0	0	0	0	0	0	0	0	0	0	0	0	0
AT1G05430	320	365	344	420	324	667	368	427	402	440	465	527	1238	550	528	697	616	553	1314	747	698	579	784	1069	922	673	693	373	365	385	356	381	429	530	577	476	659	583	488	673	795	1101	711	668	849	728	761	545	507
AT1G05433	0	0	0	0	0	0	0	0	0	0	0	0	0	0	0	0	0	0	0	0	0	0	0	0	0	0	0	0	0	0	0	0	0	0	0	0	0	0	0	0	0	0	0	0	0	0	0	0	0
AT1G05440	56	54	25	63	59	119	51	50	99	127	162	220	402	274	211	199	222	222	386	365	252	119	185	167	247	176	150	101	45	66	64	70	130	188	151	138	217	207	205	220	217	513	307	252	372	217	226	135	148
AT1G05443	0	0	0	0	0	0	0	0	0	0	0	0	0	0	0	0	0	0	0	0	0	0	0	0	0	0	0	0	0	0	0	0	0	0	0	0	0	0	0	0	0	0	0	0	0	0	0	0	0
AT1G05447	0	4	0	3	3	6	0	0	5	0	0	0	0	1	0	0	5	0	0	0	0	0	0	0	0	0	0	0	1	0	1	0	0	2	0	4	3	0	1	0	2	0	0	4	0	0	0	0	0
AT1G05450	52	48	10	19	48	156	28	16	17	2	19	0	21	6	13	13	0	3	9	13	7	8	14	36	26	16	26	26	82	30	20	81	28	19	16	13	2	7	0	1	0	0	0	0	0	16	35	40	24
AT1G05453	0	0	4	0	0	0	0	8	0	0	4	0	0	7	0	8	0	1	0	0	3	7	2	0	0	0	0	0	3	0	7	0	0	10	5	2	8	2	4	5	6	4	0	3	0	1	0	0	0
AT1G05460	228	201	175	177	187	288	249	164	201	216	209	315	732	481	367	371	437	508	441	574	574	635	636	630	808	963	1082	263	259	279	187	230	202	493	548	384	694	604	541	776	870	1061	568	748	853	654	556	452	546
AT1G05463	0	1	1	4	0	6	0	0	0	0	5	0	9	1	0	1	2	6	5	0	13	5	6	17	1	4	8	1	1	4	0	0	0	0	6	0	0	4	4	2	2	0	4	8	0	10	5	1	0
AT1G05467	0	0	0	2	0	4	0	0	0	0	0	0	4	0	0	9	0	0	0	0	0	0	10	0	0	0	0	0	3	0	0	0	0	0	6	0	0	0	2	1	0	5	0	1	0	3	0	0	0
AT1G05470	288	329	402	315	298	458	198	124	155	124	114	101	255	294	199	94	102	108	125	217	138	147	182	215	302	294	235	310	337	390	174	210	185	265	203	226	171	256	220	173	221	125	98	143	156	201	171	191	175
AT1G05473	0	0	0	0	0	0	0	0	0	0	0	0	0	0	0	0	0	0	0	0	0	0	0	0	0	0	0	0	0	0	0	0	0	0	0	0	0	0	0	0	0	0	0	0	0	0	0	0	0
AT1G05477	0	0	0	0	0	0	0	0	0	0	0	0	0	0	0	0	0	0	0	0	0	0	0	0	0	0	0	0	0	0	0	0	0	0	0	0	0	0	0	0	0	0	0	0	0	0	0	0	0
AT1G05483	0	0	0	0	0	0	0	0	0	0	0	0	0	0	0	0	0	0	0	0	0	0	0	0	0	0	0	0	0	0	0	0	0	0	0	0	0	0	0	0	0	0	0	0	0	0	0	0	0
AT1G05487	3	0	0	0	0	0	2	0	0	0	0	0	0	0	0	0	0	0	0	0	0	0	0	0	0	0	0	0	0	0	0	0	0	0	0	0	0	0	0	0	0	0	0	0	0	0	0	0	0
AT1G05490	23	18	15	23	29	62	122	75	111	121	111	94	333	242	222	113	106	120	141	130	152	91	107	239	238	281	297	14	44	23	21	36	23	33	54	26	116	92	116	196	331	385	156	317	157	107	101	75	101
AT1G05493	0	0	0	0	0	0	0	0	0	0	0	0	0	0	0	0	0	0	0	0	0	0	0	0	0	0	0	0	0	0	0	0	0	4	0	0	0	0	0	0	0	0	0	0	0	0	0	4	0
AT1G05497	0	0	0	0	0	0	0	0	0	0	0	0	0	0	0	0	0	0	0	0	0	0	0	0	0	0	0	0	0	0	0	0	0	0	0	0	0	0	0	0	0	0	0	0	0	0	0	0	0
AT1G05500	1349	1388	1412	1379	1634	2844	1483	1401	1470	1261	1163	1163	1672	1137	981	1284	1379	1068	1580	1257	1080	1373	1590	1836	1617	1415	1346	1518	1641	1469	1321	1463	1423	1164	1190	1043	1244	1123	996	1078	1316	1889	1040	1227	1152	1147	1049	961	803
AT1G05503	39	57	30	45	50	57	33	50	50	67	30	27	0	0	4	9	0	0	0	0	0	0	0	0	5	15	42	59	24	62	56	26	43	17	17	22	0	3	1	0	5	0	0	3	0	0	0	0	0
AT1G05507	0	0	0	0	0	0	0	0	0	0	0	0	0	0	0	0	0	0	0	0	0	0	0	0	0	0	0	0	0	0	0	0	0	0	0	0	0	0	0	0	0	0	0	0	0	0	0	0	0
AT1G05510	0	0	0	0	0	0	0	0	0	0	0	0	0	0	0	0	0	0	0	0	0	0	0	0	246	141	376	0	0	0	0	0	0	0	0	0	0	0	0	0	0	0	0	0	0	0	0	0	4
AT1G05517	0	0	0	4	0	8	0	0	0	0	3	0	0	6	0	0	0	0	0	0	0	0	0	0	0	0	0	0	0	0	0	0	0	0	3	2	3	0	2	2	0	3	0	0	0	0	0	0	0
AT1G05520	1289	1356	1419	1335	1538	2393	1249	810	1635	896	1059	1161	1566	1102	1136	887	976	1282	770	1050	1174	1219	1070	1098	971	1043	1001	1728	1726	1529	1393	1434	1108	884	1008	923	1038	1208	981	876	1095	1555	1037	1113	1313	1236	1015	859	798
AT1G05523	13	12	12	14	14	41	11	7	14	24	2	11	40	24	16	8	39	13	10	23	14	20	6	16	1	13	32	0	6	10	3	1	3	2	5	0	3	7	1	4	4	10	5	5	7	7	4	7	0
AT1G05527	0	2	0	0	0	0	0	0	0	0	0	0	0	0	0	0	0	0	0	0	0	0	0	0	0	0	0	0	0	0	0	0	0	0	0	1	0	0	0	0	0	0	0	0	0	0	0	0	0
AT1G05530	152	103	92	79	121	191	50	18	37	0	0	6	0	0	0	0	0	0	0	0	0	0	0	0	0	4	0	102	119	121	0	21	0	0	0	0	0	0	0	0	0	0	0	0	0	3	5	7	9
AT1G05533	0	2	0	0	0	4	8	0	5	0	0	0	0	0	0	0	0	0	0	0	0	0	0	0	0	0	0	0	0	0	0	0	0	0	0	0	0	2	0	0	0	0	0	0	0	0	0	0	4
AT1G05537	0	0	0	0	0	0	0	0	0	0	0	0	0	0	0	0	0	0	0	0	0	0	0	0	0	0	0	0	0	0	0	0	0	0	0	0	0	0	0	0	0	0	0	0	0	0	0	0	0
AT1G05540	15	23	6	11	8	26	13	4	10	1	0	10	10	0	2	2	0	2	5	0	0	0	13	0	1	1	3	13	19	9	4	2	0	0	0	0	2	0	0	0	3	4	12	0	0	0	3	0	6
AT1G05543	0	0	0	0	0	0	0	0	0	0	0	0	0	0	0	0	0	0	0	0	0	0	0	0	0	0	0	0	0	0	0	0	0	0	0	0	0	0	0	0	0	0	0	0	0	0	0	0	0
AT1G05547	0	0	0	0	0	0	0	0	0	0	0	0	0	0	0	0	0	0	0	0	0	0	0	0	0	0	0	0	0	0	0	0	0	0	0	0	0	0	0	0	0	0	0	0	0	0	0	0	0
AT1G05550	0	0	0	0	0	0	0	0	0	0	0	0	0	3	0	0	0	3	0	0	0	0	0	0	13	2	0	0	0	0	0	0	0	8	2	0	21	20	31	54	45	37	7	13	5	2	0	0	4
AT1G05553	0	2	0	0	0	0	0	0	0	5	0	0	0	0	0	2	0	0	0	0	0	0	0	0	0	0	0	1	0	1	0	0	0	6	0	0	4	0	0	0	2	0	0	0	0	0	0	0	0
AT1G05557	42	31	27	27	42	74	39	51	32	24	33	15	76	48	41	44	13	42	53	103	43	109	92	216	199	191	240	67	58	53	7	27	30	28	12	17	40	31	21	42	34	77	61	33	74	82	76	81	118
AT1G05560	712	1002	1709	562	733	319	891	1148	742	98	121	148	8	13	6	43	28	17	21	35	24	2	11	29	196	162	286	1282	859	871	667	874	862	47	70	61	16	51	10	0	14	50	2	4	11	9	12	11	145
AT1G05562	8	34	27	18	30	0	16	19	20	8	11	0	0	6	3	0	10	0	2	0	6	1	0	0	30	19	93	16	4	31	14	11	29	2	6	0	1	0	0	6	1	0	0	0	0	0	0	3	47
AT1G05563	0	0	0	0	0	0	0	0	0	0	0	0	0	0	0	0	0	0	0	0	0	0	0	0	0	0	0	0	0	0	0	0	0	0	0	0	0	0	0	0	0	0	0	0	0	0	0	0	0
AT1G05567	0	0	0	0	0	0	0	0	0	0	0	0	0	0	0	0	0	0	0	0	0	0	0	0	0	0	0	0	0	0	0	0	0	0	0	0	0	0	0	0	0	0	0	0	0	0	0	0	0
AT1G05570	2112	2272	2043	2231	1755	4802	1939	1623	2225	1251	1500	1562	1218	888	753	754	735	1148	678	659	817	1028	933	983	3367	3141	3448	1751	2487	2653	1689	2054	1189	1344	1450	1341	700	946	833	496	866	1031	529	415	530	2399	2174	1996	1831
AT1G05575	79	63	85	40	45	40	70	48	67	23	5	44	32	0	5	53	19	54	18	2	8	2	23	8	15	17	19	63	87	104	28	65	92	42	26	18	7	29	17	14	28	37	5	6	8	34	33	41	26
AT1G05577	22	22	15	6	13	15	281	420	456	900	992	1032	1473	528	614	584	506	360	469	520	469	496	683	986	321	368	259	0	13	21	761	868	626	1006	1034	875	356	351	556	286	319	419	186	179	174	276	344	242	110
AT1G05580	0	0	0	0	0	0	0	0	0	0	0	0	0	0	0	0	0	0	0	0	0	0	0	0	0	0	0	0	0	0	0	0	0	0	0	0	0	0	0	0	0	0	0	0	0	0	0	0	0
AT1G05583	0	0	0	0	0	0	0	0	0	0	0	0	0	0	0	0	0	0	0	0	0	0	0	0	0	0	0	0	0	0	0	0	0	0	0	0	0	0	0	0	0	0	0	0	0	0	0	0	0
AT1G05587	0	0	0	0	0	0	0	0	0	0	0	0	0	0	0	0	0	0	0	0	0	0	0	0	0	0	0	0	0	0	0	0	0	0	0	0	0	0	0	0	0	0	0	0	0	0	0	0	0
AT1G05590	207	318	207	217	235	395	284	226	266	157	241	212	271	213	178	183	208	178	355	295	242	433	663	581	619	542	602	213	279	282	155	232	109	188	273	152	186	199	242	284	306	341	216	332	343	449	440	385	445
AT1G05593	0	0	0	0	0	0	0	0	0	0	0	0	0	0	0	0	0	0	0	0	0	0	0	0	0	0	0	0	0	0	0	0	0	0	0	0	0	0	0	0	0	0	0	0	0	0	0	0	0
AT1G05597	0	0	0	0	0	0	0	0	0	0	0	0	0	0	0	0	0	0	0	0	0	0	0	0	0	0	0	0	0	0	0	0	0	0	0	0	0	0	0	0	0	0	0	0	0	0	0	0	0
AT1G05600	97	100	85	80	81	185	58	76	79	88	109	58	205	114	107	133	146	197	173	95	141	248	208	177	202	215	177	78	114	94	82	104	77	114	126	57	157	179	129	176	189	252	228	201	242	216	248	137	154
AT1G05603	0	0	0	0	0	0	0	0	0	0	0	0	0	0	0	0	0	0	0	0	0	0	0	0	0	0	0	0	0	0	0	0	0	0	0	0	0	0	0	0	0	0	0	0	0	0	0	0	0
AT1G05607	0	0	2	0	0	0	0	0	0	0	6	0	0	0	0	0	0	0	0	0	0	0	0	0	0	0	0	1	0	0	0	0	0	0	0	1	0	0	1	0	0	0	0	0	0	0	0	0	0
AT1G05610	28	20	23	12	20	35	7	20	14	1	2	21	0	0	0	0	0	3	0	0	2	3	0	0	17	31	13	16	11	11	7	0	9	0	5	16	10	1	0	0	0	0	1	0	0	10	9	24	6
AT1G05613	0	0	0	0	0	0	0	0	0	0	0	0	0	0	0	0	0	0	0	0	0	0	0	0	0	0	0	0	0	0	0	0	0	0	0	0	0	0	0	0	3	0	0	0	0	0	0	0	0
AT1G05615	0	0	0	0	0	0	0	0	0	0	0	0	0	0	0	0	0	0	0	0	0	0	0	0	0	0	0	0	0	0	0	0	0	0	0	0	0	0	0	0	0	0	0	0	0	0	0	0	0
AT1G05617	0	0	0	0	0	0	0	0	0	0	0	0	0	0	0	0	0	0	0	0	0	0	0	0	0	0	0	0	0	0	0	0	0	0	0	0	0	0	0	0	0	0	0	0	0	0	0	0	0
AT1G05620	1178	1072	924	1028	1054	1481	935	796	919	517	570	619	965	502	423	616	668	522	627	522	615	686	687	694	342	317	343	1189	1545	1134	734	1013	692	592	633	605	443	475	464	515	444	817	393	457	600	867	640	662	502
AT1G05623	0	0	0	0	0	0	0	0	0	0	0	0	0	0	0	0	0	0	0	0	0	0	0	0	0	0	0	0	0	0	0	0	0	0	0	0	0	0	0	0	0	0	0	0	0	0	0	0	0
AT1G05630	197	273	214	228	193	550	277	189	292	305	289	336	267	284	338	453	426	486	511	421	507	297	154	203	401	432	375	260	312	278	256	278	157	391	357	284	335	320	311	386	434	776	353	381	431	342	258	210	248
AT1G05633	0	0	0	0	0	0	0	0	0	0	0	0	0	0	0	0	0	0	0	0	0	0	0	0	0	0	0	0	0	0	0	0	0	0	0	0	0	0	0	0	0	0	0	0	0	0	0	0	0
AT1G05640	74	109	105	68	122	211	83	86	112	107	58	109	209	157	101	188	210	174	290	190	211	305	277	414	263	257	252	142	101	176	148	136	146	98	104	89	97	110	108	91	78	140	172	149	208	200	193	126	136
AT1G05643	0	0	0	0	0	0	0	0	0	0	0	0	0	0	0	0	0	0	0	0	0	0	0	0	0	0	0	0	0	0	0	0	0	0	0	0	0	0	0	0	0	0	0	0	0	0	0	0	0
AT1G05647	0	0	0	0	0	0	0	0	0	0	0	0	0	0	0	0	0	0	0	0	0	0	0	0	0	0	0	0	0	0	0	0	0	0	0	0	0	0	0	0	0	0	0	0	0	0	0	0	0
AT1G05650	189	147	165	157	144	1445	37	36	58	4	0	10	0	0	0	0	0	0	0	0	0	0	0	0	0	0	0	178	147	138	0	2	1	2	0	0	0	0	0	0	3	0	0	0	0	9	0	5	6
AT1G05653	0	0	0	0	0	0	0	0	0	0	0	0	0	0	0	0	0	0	0	0	0	0	0	0	0	0	0	0	0	0	0	0	0	0	0	0	0	0	0	0	0	0	0	0	0	0	0	0	0
AT1G05657	0	0	0	0	0	0	0	0	0	0	0	0	0	0	0	0	0	0	0	0	0	0	0	0	0	0	0	0	0	0	0	0	0	0	0	0	0	0	0	0	0	0	0	0	0	0	0	0	0
AT1G05660	683	670	691	602	514	1459	341	287	274	38	3	23	0	0	0	0	0	0	0	0	0	0	2	0	0	0	0	837	852	564	17	6	11	0	0	0	0	0	0	2	3	0	0	0	0	1	6	7	0
AT1G05663	0	0	0	0	0	0	0	0	0	0	0	0	0	0	0	0	0	0	0	0	0	0	0	0	0	0	0	0	0	0	0	0	0	0	0	0	0	0	0	0	0	0	0	0	0	0	0	0	0
AT1G05667	0	0	0	0	0	0	0	0	0	0	0	0	0	0	0	0	0	0	0	0	0	0	0	0	0	0	0	0	0	0	0	0	0	0	0	0	0	0	0	0	0	0	0	0	0	0	0	0	0
AT1G05670	147	157	164	145	190	221	184	190	229	159	178	202	319	357	206	271	281	261	244	360	287	351	484	566	333	344	260	135	248	153	220	148	128	145	178	184	313	276	218	315	366	409	289	305	327	403	261	197	150
AT1G05673	0	0	0	0	0	0	0	0	0	0	0	0	0	0	0	0	0	0	0	0	0	0	0	0	0	0	0	0	0	0	0	0	0	0	0	0	0	0	0	0	0	0	0	0	0	0	0	0	0
AT1G05675	15	5	1	0	0	0	12	28	5	6	1	0	0	0	2	39	7	5	0	0	4	0	7	0	0	0	0	7	9	0	18	12	8	11	0	3	0	0	0	2	4	0	0	0	0	0	2	0	0
AT1G05680	610	533	749	631	1039	732	1469	1003	1028	365	309	313	37	20	39	82	22	42	22	16	22	6	0	19	12	4	8	694	719	355	1321	1439	838	14	18	23	54	46	36	20	6	83	12	1	10	20	33	27	22
AT1G05683	0	0	0	0	0	0	0	0	0	0	0	0	0	0	0	0	0	0	0	0	0	0	0	0	0	0	0	0	0	0	0	0	0	0	0	0	0	0	0	0	0	0	0	0	0	0	0	0	0
AT1G05687	0	9	4	0	4	0	0	10	0	5	11	13	0	5	0	6	6	9	0	0	9	2	0	0	2	4	6	10	1	6	2	0	12	1	12	7	5	10	5	4	3	20	10	0	17	3	8	0	4
AT1G05690	52	33	53	39	23	94	49	99	31	32	11	6	9	3	0	27	13	4	22	12	24	18	0	0	29	34	2	43	43	42	16	26	40	7	8	1	8	19	10	18	16	14	30	9	32	5	1	11	19
AT1G05693	0	0	0	0	0	0	0	0	0	0	0	0	0	0	0	0	0	0	0	0	0	0	0	0	0	0	0	0	0	0	0	0	0	0	0	0	0	0	0	0	0	0	0	0	0	0	0	0	0
AT1G05697	0	0	0	0	0	0	0	0	0	0	0	0	0	0	0	0	0	0	0	0	0	0	0	0	0	0	0	0	0	0	0	0	0	0	0	0	0	0	0	0	0	0	0	0	0	0	0	0	0
AT1G05700	1164	803	1541	620	403	3367	883	700	1137	621	626	499	381	118	245	317	314	405	160	172	229	14	11	23	9	2	0	644	839	1012	884	612	1269	597	527	715	143	294	233	130	192	325	175	84	86	123	95	66	28
AT1G05703	0	0	5	1	2	0	0	0	0	0	4	0	0	4	2	0	0	0	0	4	1	0	0	0	0	0	0	2	4	1	1	11	0	0	0	3	1	1	4	0	1	0	1	9	0	0	0	0	0
AT1G05707	0	0	0	0	0	0	0	0	0	0	0	0	0	0	0	0	2	0	0	0	0	0	0	0	0	0	0	0	0	0	0	0	0	0	0	0	0	0	0	1	1	0	0	0	0	0	1	0	0
AT1G05710	320	393	347	469	395	576	449	514	631	611	661	904	1698	914	831	853	994	887	898	955	1040	859	756	1137	1256	1159	1170	345	pXG01	364	415	438	403	547	535	538	392	401	330	476	582	655	360	399	509	800	773	652	810
AT1G05713	0	0	1	0	0	0	0	0	0	0	0	0	0	0	0	0	0	0	0	0	0	0	0	0	0	0	0	0	0	0	0	0	0	0	0	0	0	0	0	0	0	0	0	0	0	0	0	0	0
AT1G05717	0	0	0	0	0	0	0	0	0	0	0	0	0	0	0	0	0	0	0	0	0	0	0	0	0	0	0	0	0	0	0	0	0	0	0	0	0	0	0	0	0	0	0	0	0	0	0	0	0
AT1G05720	510	652	570	675	565	999	533	608	732	477	453	513	1201	626	495	634	787	530	642	795	676	757	756	755	930	879	879	691	583	722	503	542	604	531	453	433	628	585	574	562	692	954	647	872	879	917	897	846	665
AT1G05723	0	0	0	0	0	0	0	0	0	0	0	0	0	0	0	0	0	0	2	0	0	0	7	0	2	6	4	2	0	0	0	0	0	0	3	0	0	0	0	0	0	0	0	0	0	0	7	0	1
AT1G05727	0	0	0	1	0	1	0	0	0	0	0	0	0	0	0	0	0	0	0	0	0	0	0	0	0	0	0	0	0	0	0	0	0	0	0	0	0	0	0	0	0	0	0	0	0	0	0	0	0
AT1G05730	126	96	45	66	75	162	154	79	61	148	176	130	404	195	151	200	137	163	270	203	171	108	168	136	121	102	91	76	78	86	131	93	87	207	164	120	389	309	249	208	350	481	227	256	288	235	178	128	83
AT1G05733	0	0	0	0	0	0	0	0	0	0	0	0	0	0	0	0	0	0	0	0	0	0	0	0	3	16	9	0	0	0	0	0	0	0	0	0	0	0	0	0	0	0	0	0	0	5	6	1	7
AT1G05737	0	0	0	0	0	0	0	0	0	0	0	0	0	0	0	0	0	0	0	0	0	0	0	0	0	0	0	0	0	0	0	0	0	0	0	0	0	0	0	0	0	0	0	0	0	0	0	0	0
AT1G05740	0	6	0	0	3	9	9	0	12	9	4	0	2	6	12	19	0	1	7	0	0	0	0	0	0	1	0	0	2	0	0	4	9	10	6	4	16	3	12	2	5	5	5	0	5	0	0	3	0
AT1G05747	0	0	5	5	0	0	0	6	0	6	5	5	0	2	0	0	0	3	0	0	0	0	0	0	0	0	0	0	12	0	5	24	0	0	0	0	0	0	6	6	0	1	0	0	0	0	0	0	1
AT1G05750	100	130	91	65	95	93	114	96	105	118	125	122	178	210	134	137	191	135	155	158	176	195	155	258	218	148	119	84	86	104	51	114	99	140	116	129	207	150	132	109	193	257	137	146	286	163	120	124	121
AT1G05753	8	8	6	3	2	0	10	11	0	0	3	0	0	1	2	4	0	1	6	0	0	0	0	0	0	1	1	4	5	4	0	5	0	4	0	3	2	1	0	0	3	0	0	0	0	4	0	2	1
AT1G05757	0	0	0	0	0	0	0	0	0	0	0	3	0	0	0	0	0	0	0	0	0	0	0	0	0	2	0	0	1	0	0	0	0	0	0	0	0	0	0	0	0	0	0	0	0	0	0	0	0
AT1G05760	109	87	138	139	57	159	84	90	93	86	79	80	14	5	15	0	6	3	6	0	1	0	5	0	30	48	102	48	105	108	95	75	121	46	46	54	3	5	14	8	2	7	0	17	10	4	12	4	29
AT1G05763	0	0	0	0	0	0	0	0	0	0	0	0	0	0	0	0	0	0	0	0	0	0	0	0	0	0	0	0	0	0	0	0	0	0	0	0	0	0	0	0	0	0	0	0	0	0	0	0	0
AT1G05767	0	0	0	0	0	0	0	0	0	0	0	0	0	0	0	0	0	0	0	0	0	0	0	0	0	0	0	0	0	0	0	0	0	0	0	0	0	0	2	0	0	0	0	0	0	0	0	0	0
AT1G05770	69	23	46	20	23	24	14	34	41	34	16	28	8	0	0	0	0	0	0	0	0	0	0	0	32	2	14	34	35	49	18	3	38	22	27	6	10	6	3	1	0	1	6	0	0	0	0	0	9
AT1G05773	18	17	14	12	11	17	7	26	6	12	9	2	18	0	11	13	12	13	17	5	14	15	1	0	5	1	0	14	13	14	2	9	4	10	11	7	13	10	4	5	12	6	6	10	3	7	0	4	0
AT1G05777	7	0	0	4	0	7	0	0	0	1	0	8	8	0	0	0	1	0	0	0	0	3	0	11	0	2	0	1	0	0	2	0	0	0	0	1	0	2	0	8	0	1	0	0	0	4	0	6	4
AT1G05780	89	117	72	103	54	150	85	71	112	50	36	67	171	51	29	91	63	78	50	60	61	81	101	134	130	107	154	108	119	116	62	71	58	32	66	49	79	65	58	54	73	121	69	108	112	183	177	129	101
AT1G05783	20	3	4	10	8	18	19	0	5	3	8	5	0	11	2	3	9	7	10	21	6	10	21	0	38	11	27	4	9	9	22	13	4	24	12	20	24	18	7	1	22	24	21	17	10	18	7	1	11
AT1G05785	215	231	270	333	265	536	239	257	276	201	306	330	476	201	189	180	182	184	231	222	207	247	261	200	275	294	234	282	316	266	268	299	249	194	246	255	192	171	148	219	234	322	280	289	241	195	259	214	243
AT1G05787	0	0	2	0	0	0	0	0	0	0	0	6	0	0	0	0	0	0	0	0	2	0	0	0	26	14	12	0	0	0	0	0	0	0	0	0	0	0	0	0	3	0	0	0	0	0	0	0	6
AT1G05790	334	356	352	259	307	578	286	230	335	182	226	215	353	265	176	241	251	297	226	325	274	359	318	318	380	413	370	388	374	353	336	394	297	292	358	249	299	258	287	299	289	469	263	253	356	392	299	333	274
AT1G05793	0	0	0	0	0	0	0	0	0	0	0	0	0	0	0	0	0	0	0	0	0	0	0	0	0	0	0	0	0	0	0	0	0	0	0	0	0	0	0	0	0	0	0	0	0	0	0	0	0
AT1G05797	0	0	0	0	0	0	0	0	0	0	0	0	0	6	0	0	0	0	0	0	0	0	0	0	0	0	0	0	6	4	1	0	0	0	0	0	0	0	0	0	0	0	0	0	0	0	0	0	0
AT1G05800	0	0	0	0	0	0	0	0	0	0	0	0	0	0	0	0	0	0	2	0	0	0	0	0	0	0	0	0	0	0	0	0	0	0	0	0	3	0	0	0	0	4	2	0	0	0	0	0	0
AT1G05803	0	0	0	0	3	0	0	0	0	0	0	0	0	0	0	0	0	0	0	0	0	0	0	0	0	0	0	0	0	0	0	0	0	0	0	0	0	0	0	0	0	0	0	0	0	0	0	0	0
AT1G05805	309	337	356	400	355	623	267	299	188	95	127	107	116	104	72	83	138	133	126	186	164	479	362	305	412	312	343	371	468	397	183	298	197	82	123	135	109	98	98	155	184	280	247	237	226	629	502	563	531
AT1G05807	0	0	0	0	1	0	0	0	0	0	0	0	0	0	0	0	0	0	0	0	0	0	0	0	0	0	0	0	0	0	0	0	0	0	0	0	0	0	0	0	0	0	0	0	0	0	0	0	0
AT1G05810	421	342	224	357	275	581	257	182	192	65	59	48	173	48	47	73	26	28	87	67	82	51	105	97	36	46	38	374	347	349	126	130	217	62	113	58	49	58	39	22	40	48	47	40	64	79	83	113	69
AT1G05813	0	0	0	0	1	0	7	0	0	0	0	0	0	0	0	0	0	0	0	0	0	0	0	0	0	0	0	0	0	0	0	0	0	0	0	0	0	0	0	0	0	0	0	0	0	0	0	0	0
AT1G05817	0	0	0	0	0	0	0	0	0	0	0	0	0	0	0	0	0	0	0	0	0	0	0	0	0	0	0	0	0	0	0	0	0	0	0	0	0	0	0	0	0	0	0	0	0	0	0	0	0
AT1G05820	63	61	51	47	41	78	50	81	55	34	60	76	65	27	19	32	55	38	34	76	41	71	51	134	111	88	103	67	65	63	84	58	46	77	101	78	104	70	53	85	81	83	37	75	89	73	71	38	51
AT1G05823	0	0	0	0	0	0	0	0	0	0	0	0	0	0	0	0	0	0	0	0	0	0	0	0	0	0	0	0	0	0	0	0	0	0	0	0	0	0	0	0	0	0	0	0	0	0	0	0	0
AT1G05827	0	0	0	0	0	0	0	0	0	0	0	0	0	0	0	0	0	0	0	0	0	0	0	0	0	0	0	0	0	0	0	0	0	0	0	0	0	0	0	0	0	0	0	0	0	0	0	0	0
AT1G05830	780	683	736	682	684	1156	796	650	808	641	699	774	1092	760	884	1005	945	1151	1044	1173	1143	1249	1283	1369	1367	1546	1403	760	739	656	721	920	682	798	1063	765	1214	1008	1041	1145	1324	1904	992	1238	1535	1370	1231	1057	933
AT1G05833	0	0	3	6	1	2	2	2	3	1	4	0	11	0	0	0	1	0	7	4	7	3	19	0	4	4	0	2	0	6	5	0	4	4	1	3	3	0	2	2	4	2	4	1	0	2	2	6	6
AT1G05835	12	38	2	9	18	51	13	1	24	43	18	6	54	48	28	18	12	17	20	11	31	159	71	116	125	132	155	34	34	38	25	10	29	21	13	7	17	7	14	9	13	19	46	52	32	60	60	88	498
AT1G05837	0	10	1	8	5	10	0	2	15	6	4	5	0	0	0	2	6	2	0	0	0	0	1	0	0	0	0	0	6	0	4	8	0	6	0	0	4	6	0	2	2	7	0	3	4	4	0	6	0
AT1G05840	510	533	550	546	384	720	499	398	485	408	262	361	735	379	366	516	476	533	575	640	438	745	585	715	857	871	911	468	475	499	472	383	424	347	359	389	408	409	397	542	536	835	492	582	612	609	562	425	664
AT1G05843	0	0	0	0	0	0	0	0	0	0	0	0	0	0	0	0	0	0	0	0	0	0	0	0	0	2	0	0	0	0	0	0	0	0	0	0	0	0	0	0	0	0	0	0	0	0	0	0	0
AT1G05847	0	0	0	0	0	0	0	0	0	0	0	0	0	0	0	0	0	0	0	0	0	0	0	0	0	0	0	0	0	0	0	0	0	0	0	0	0	0	0	0	0	0	0	0	0	0	0	0	0
AT1G05850	8082	8081	8459	9573	9359	19256	6690	6527	7427	5286	5803	5016	5619	3316	2919	2619	2920	2712	1650	1667	2070	1459	1771	1255	2324	2258	2994	8615	9210	9336	6902	7173	6846	5413	5544	5539	2694	3771	2788	1756	2149	3003	1544	1382	1650	2484	2185	2358	2627
AT1G05853	0	0	0	0	0	0	0	0	0	0	0	0	0	0	0	0	0	0	0	0	0	0	0	0	0	0	0	0	0	0	0	0	0	0	0	0	0	2	0	0	0	0	0	0	0	0	0	0	0
AT1G05857	0	0	0	0	0	0	0	0	0	0	0	0	0	0	0	0	0	0	0	0	0	0	0	0	0	0	0	0	0	0	0	0	0	0	0	0	0	0	0	0	0	0	0	0	0	0	0	0	0
AT1G05860	163	213	184	173	151	363	192	231	235	197	272	240	627	327	207	246	234	302	244	369	299	349	247	416	328	280	230	226	248	149	173	195	167	327	221	287	398	313	299	318	459	569	347	325	362	311	295	250	269
AT1G05863	0	0	0	0	0	0	0	0	0	0	0	0	0	0	0	0	0	0	0	0	0	0	0	0	0	0	0	0	0	0	0	0	0	0	0	0	0	0	0	0	0	0	0	0	0	0	0	0	0
AT1G05867	0	1	4	5	1	3	0	0	4	6	7	0	6	2	0	0	0	3	0	3	0	0	6	0	0	4	0	2	4	10	10	3	4	0	4	1	1	2	0	0	0	0	0	3	0	7	0	0	0
AT1G05870	703	692	539	750	672	1201	551	624	618	542	516	490	932	519	430	735	622	589	946	665	615	1012	1226	1188	821	865	776	714	806	683	505	432	520	397	523	377	561	495	449	512	554	896	599	771	869	987	867	841	667
AT1G05873	6	6	0	2	0	12	0	3	0	0	6	0	14	3	0	0	0	6	5	3	4	0	0	0	8	0	8	1	1	0	0	0	0	10	11	1	2	0	5	0	4	0	0	3	12	1	1	0	0
AT1G05880	0	0	0	0	0	1	0	0	0	0	0	9	9	0	1	17	0	2	3	7	3	0	0	0	0	0	5	0	4	0	4	0	0	18	12	11	18	2	3	3	5	16	2	9	20	2	1	0	0
AT1G05887	0	0	0	0	0	0	0	0	0	0	0	0	0	0	0	0	0	0	0	0	0	0	0	0	0	0	0	0	0	0	0	0	0	0	0	0	0	0	0	0	0	0	0	0	0	0	0	0	0
AT1G05890	1301	1358	1706	1211	1253	2070	1350	1114	1215	829	1089	1345	2157	1292	1268	1880	1pXG01	1725	1727	1831	1581	2302	2193	2208	2593	2146	2328	1079	1298	1351	1303	1251	1188	1502	1584	1358	2561	1969	1939	1989	2073	3131	1896	1777	2356	2084	1879	1474	1573
AT1G05893	0	0	0	0	0	0	0	0	0	0	0	0	0	0	0	0	0	0	0	0	0	0	0	0	0	0	0	0	0	0	0	0	0	0	0	0	0	0	0	0	0	0	0	0	0	0	0	0	0
AT1G05894	10	11	2	6	3	19	9	19	16	2	10	8	28	15	3	8	15	5	0	9	9	6	14	12	20	7	16	17	12	16	18	4	4	10	11	15	19	10	14	10	22	22	12	7	14	8	16	11	7
AT1G05897	0	0	0	0	0	0	0	0	0	0	0	0	0	0	0	0	0	0	0	0	0	0	0	0	0	0	0	0	0	0	0	0	0	0	0	0	0	0	0	0	0	0	0	0	0	0	0	0	0
AT1G05900	140	163	154	161	170	339	165	156	159	149	142	90	296	214	132	98	191	110	157	166	114	209	171	132	211	197	204	187	221	232	178	188	183	112	118	99	226	160	229	149	177	225	118	184	180	183	201	129	189
AT1G05903	0	0	0	0	0	0	0	0	0	0	0	0	0	0	0	0	0	0	0	0	0	0	0	0	0	0	0	0	0	0	0	0	0	0	0	0	0	0	0	0	0	0	0	0	0	0	0	0	0
AT1G05907	0	0	1	0	0	0	0	0	0	0	0	0	0	0	0	0	0	0	0	0	0	0	0	0	0	0	0	0	0	0	0	0	0	0	0	0	0	0	0	0	0	0	0	0	0	0	0	0	0
AT1G05910	705	801	716	664	720	1611	728	818	863	889	885	1383	1838	1303	1325	1369	1269	1593	1481	1417	1290	1279	1588	1836	1993	2236	2160	738	869	892	816	1056	975	1200	1222	1050	1547	1544	1427	1481	1642	2551	1442	1636	1799	1400	1394	989	1206
AT1G05913	0	0	0	0	0	0	0	0	0	0	0	0	0	0	0	0	0	0	0	0	0	0	0	0	0	0	0	0	0	0	0	0	0	0	0	0	0	0	0	0	0	0	0	0	0	0	0	0	0
AT1G05917	0	0	0	0	0	0	0	0	0	0	0	0	0	0	0	0	0	0	0	0	0	0	0	0	0	0	0	0	0	0	0	0	0	0	0	0	0	0	0	0	0	0	0	0	0	0	0	0	0
AT1G05920	0	0	1	0	0	0	0	0	0	0	0	5	0	0	0	0	0	0	0	0	0	5	2	0	0	0	0	0	0	0	0	0	1	0	4	0	0	0	1	0	0	0	0	3	0	0	0	0	0
AT1G05927	0	0	0	1	0	0	0	0	0	0	0	0	0	0	1	0	0	3	0	0	3	0	0	0	0	1	0	3	4	0	0	0	0	0	0	3	0	2	7	0	3	0	0	0	0	4	0	0	2
AT1G05930	0	0	0	0	0	0	0	0	0	0	0	0	0	0	0	0	0	0	0	0	0	0	0	0	0	0	0	0	0	0	0	0	0	0	0	0	0	0	0	0	0	0	0	0	0	0	0	0	0
AT1G05933	0	0	0	1	0	0	0	0	0	0	0	0	0	0	0	0	0	0	0	0	0	0	0	0	0	0	0	0	0	0	0	0	0	0	0	0	0	0	0	0	2	0	1	0	0	0	0	0	0
AT1G05937	0	2	0	4	0	0	2	0	0	0	0	0	0	0	0	4	8	0	0	5	0	2	0	11	38	35	50	0	0	0	0	2	0	0	0	0	0	0	0	0	0	0	0	0	0	6	13	4	11
AT1G05940	807	775	890	895	810	1410	780	644	735	619	601	564	1267	655	667	538	646	807	534	780	635	720	509	676	669	609	679	830	835	1052	665	792	738	700	853	778	708	683	740	677	821	1113	625	732	688	602	655	581	499
AT1G05943	0	0	0	0	0	0	0	0	0	0	0	0	0	0	0	0	0	0	0	0	0	0	0	0	0	0	0	0	0	0	0	0	0	0	0	0	0	0	0	0	0	8	0	0	0	0	0	0	0
AT1G05947	0	0	0	0	0	0	0	0	0	0	0	0	0	2	0	0	0	0	0	0	0	0	0	0	0	0	0	0	0	0	0	0	0	0	0	0	0	0	2	0	0	0	0	0	0	0	0	0	0
AT1G05950	210	144	172	155	106	304	205	160	298	273	349	442	794	410	426	360	416	343	540	503	485	400	475	625	881	803	873	138	121	89	252	264	197	606	586	505	741	597	583	661	767	973	649	616	782	549	471	338	477
AT1G05953	0	0	0	0	0	0	0	0	0	0	0	0	0	0	0	0	0	0	0	0	0	0	0	0	0	0	0	0	0	0	0	0	0	0	0	0	0	0	0	0	0	0	0	0	0	0	0	0	0
AT1G05957	0	0	0	0	0	0	0	0	0	0	0	0	0	0	0	0	0	0	0	0	0	0	0	0	0	0	0	0	0	0	0	0	0	0	0	0	0	0	0	0	0	0	0	0	0	0	0	0	0
AT1G05960	1660	1625	1706	1531	1559	2863	2596	2000	2575	1340	1446	1655	1222	963	870	1061	1030	1232	920	970	1010	1187	1000	973	1547	1549	1715	1626	1785	1751	2178	2362	1935	987	1237	1030	795	943	721	975	1232	1558	957	961	1300	1566	1431	1448	1398
AT1G05963	0	0	0	0	0	0	0	0	0	0	0	0	0	0	0	0	0	0	0	0	0	0	0	0	0	0	0	0	0	0	0	0	0	0	0	0	0	0	0	0	0	0	0	0	0	0	0	0	0
AT1G05967	0	0	0	0	0	0	0	0	0	0	0	0	0	0	0	0	0	0	0	0	0	0	0	0	0	0	0	0	0	0	0	0	0	0	0	0	0	0	0	0	0	0	0	0	0	0	0	0	0
AT1G05970	167	83	105	158	95	169	80	90	102	152	97	174	380	328	240	257	205	231	357	222	230	303	387	520	493	421	312	102	83	157	67	124	116	181	205	115	330	269	258	347	407	427	337	324	428	335	360	263	384
AT1G05973	0	0	0	0	0	0	0	0	0	0	0	0	0	0	0	0	0	0	0	0	0	0	0	0	0	0	0	0	0	0	0	0	0	0	0	0	0	0	0	0	0	0	0	0	0	0	0	0	0
AT1G05977	3	0	3	0	0	0	0	0	0	0	0	0	4	0	0	0	0	0	5	0	0	0	0	0	0	3	0	0	0	0	0	0	0	0	0	0	0	0	0	0	2	0	1	0	0	2	0	0	0
AT1G05980	0	0	0	0	0	0	0	0	0	0	0	0	0	0	0	0	0	0	0	0	0	0	0	0	0	0	0	0	0	0	0	0	0	0	0	0	0	0	0	0	0	0	0	0	0	0	0	0	0
AT1G05983	0	0	0	0	0	0	0	0	0	0	0	0	0	0	0	0	0	0	0	0	0	0	0	0	0	0	0	0	0	0	0	0	0	0	0	0	0	0	0	0	0	0	0	0	0	0	0	0	0
AT1G05987	0	0	0	0	0	0	0	0	0	0	0	0	0	0	0	0	0	0	0	0	0	0	0	0	0	0	0	0	0	0	0	0	0	0	0	0	0	0	0	0	0	0	0	0	0	0	0	0	0
AT1G05990	45	25	23	22	48	57	15	12	16	3	4	0	0	0	0	0	0	0	0	0	0	0	0	0	0	0	0	28	62	42	9	7	26	0	0	0	0	0	0	0	0	0	0	0	0	12	3	26	4
AT1G05993	2	4	0	0	0	0	0	5	20	13	0	6	6	3	2	0	2	1	3	0	7	0	0	0	2	1	10	0	0	0	9	0	0	0	1	3	1	0	2	6	0	2	0	0	0	4	0	0	0
AT1G05997	0	2	0	0	2	0	0	0	0	0	0	0	0	0	0	0	0	0	0	0	0	0	0	0	0	0	0	0	0	3	0	0	0	0	0	0	0	0	0	0	0	0	0	0	0	0	0	0	0
AT1G06000	2645	2965	2230	4627	6034	7687	3427	3370	3488	5444	5563	4999	3618	2824	2211	1214	1298	1249	1407	1152	1402	967	950	717	527	638	819	2907	3134	2205	3884	5110	3804	1566	1539	1534	1574	1568	1184	873	972	1210	811	866	926	1632	1551	1587	1250
AT1G06002	171	156	178	251	205	352	114	216	139	167	112	140	173	107	59	58	58	65	86	59	74	54	93	50	66	41	56	149	208	148	157	163	130	34	40	77	55	51	54	66	54	86	51	35	62	132	72	123	107
AT1G06003	0	0	0	0	0	0	0	0	0	0	0	0	0	0	0	0	0	0	3	0	0	0	0	0	0	0	0	0	0	0	0	0	0	0	0	4	0	0	0	0	2	0	0	0	0	0	0	0	0
AT1G06007	0	0	0	0	0	0	0	0	0	0	0	0	0	0	0	0	0	0	0	0	0	0	0	0	0	0	0	0	0	0	0	0	0	0	0	0	0	0	0	0	0	0	0	0	0	0	0	0	0
AT1G06010	294	271	226	306	218	442	251	341	281	287	326	346	936	380	431	517	434	430	534	459	425	496	466	423	522	487	380	183	270	254	324	229	270	337	326	278	599	384	421	517	664	753	470	632	719	510	643	418	507
AT1G06013	0	0	0	0	0	0	0	0	0	0	0	0	0	0	0	0	0	0	0	0	0	0	0	0	0	0	0	0	0	0	0	0	0	0	0	0	0	0	0	0	0	0	0	0	0	0	0	0	0
AT1G06017	3	0	0	0	0	0	0	0	0	0	0	0	0	0	0	0	0	0	1	0	3	0	0	0	0	0	0	0	0	0	0	0	0	0	8	0	3	0	1	0	0	0	0	0	0	0	6	0	0
AT1G06020	0	3	2	2	11	10	3	4	31	0	10	16	27	16	8	3	0	11	8	4	16	0	2	0	0	3	3	11	4	5	20	31	6	19	12	11	9	9	5	12	12	14	3	11	9	20	9	9	5
AT1G06023	0	0	0	0	0	0	0	0	0	0	0	0	0	0	0	0	0	0	0	0	0	0	0	0	0	0	0	0	0	0	0	0	0	0	0	0	0	0	0	0	0	0	0	0	0	0	0	0	0
AT1G06027	0	0	0	0	0	0	0	0	0	0	3	0	0	0	0	0	0	0	0	0	0	0	0	0	0	0	0	0	0	0	0	0	0	0	0	1	0	0	0	0	0	0	0	0	0	0	0	0	0
AT1G06030	0	2	10	14	16	16	11	1	14	3	0	0	5	6	3	0	0	6	2	0	9	0	4	0	0	4	0	15	10	7	4	6	8	7	5	8	9	15	11	2	4	9	10	0	0	3	8	6	1
AT1G06033	15	7	2	27	20	7	22	6	20	17	11	22	64	8	15	39	8	24	30	33	26	16	14	0	19	10	13	15	14	18	6	19	1	13	6	9	25	8	8	15	29	14	7	40	15	22	27	22	22
AT1G06037	0	0	0	0	0	0	0	0	0	0	0	0	0	0	0	0	0	0	0	0	0	0	0	0	0	0	0	0	0	0	0	0	0	0	0	0	0	0	0	0	0	0	0	0	0	0	0	0	0
AT1G06040	1752	1801	1762	1158	1287	2766	1447	1256	1282	805	726	819	1783	1208	848	470	794	797	569	599	716	1430	1294	1071	1606	1601	1808	1932	1877	1812	1674	1771	1766	801	910	721	1051	958	785	723	1099	900	519	772	828	936	878	901	3214
AT1G06043	0	0	0	0	0	0	0	0	0	0	0	0	0	0	0	0	0	0	0	0	0	0	0	0	0	0	0	0	0	0	0	0	0	0	0	0	0	0	0	0	0	0	0	0	0	0	0	0	0
AT1G06045	0	2	0	0	0	0	0	0	0	0	0	0	0	0	0	0	0	0	0	0	0	0	0	0	2	1	0	0	0	0	0	6	7	0	0	0	0	1	0	0	0	0	0	0	0	0	0	0	0
AT1G06047	0	0	0	0	0	0	0	0	0	0	0	0	0	0	0	0	0	0	0	0	0	0	0	0	7	0	0	0	0	0	0	0	0	0	0	0	0	0	0	0	0	0	0	0	0	0	0	0	0
AT1G06050	86	108	96	69	70	227	110	27	61	81	58	81	190	98	47	127	43	64	136	72	89	109	84	118	164	157	210	128	127	140	116	86	191	89	82	89	107	85	94	70	97	111	85	103	96	102	71	85	117
AT1G06053	0	0	0	0	0	0	0	0	0	0	0	0	0	0	0	0	0	0	0	0	0	0	0	0	0	0	0	0	0	0	0	0	0	0	0	0	0	0	0	0	0	0	0	0	0	0	0	0	0
AT1G06057	0	0	0	0	0	0	0	0	0	0	0	0	0	0	0	0	0	0	0	0	0	0	0	0	0	0	0	0	0	0	0	0	0	0	0	0	0	0	0	0	0	0	0	0	0	0	0	0	0
AT1G06060	336	258	314	285	233	488	364	270	425	217	224	223	537	297	271	304	360	263	359	326	323	368	396	276	302	406	313	360	371	294	240	297	259	279	288	274	459	254	335	361	422	559	313	345	396	310	328	304	296
AT1G06063	0	0	0	0	0	0	0	0	0	0	0	0	0	0	0	0	0	0	0	0	0	0	0	0	0	0	0	0	0	0	0	0	0	0	0	0	0	0	0	0	0	0	0	0	0	0	0	0	0
AT1G06067	0	0	0	0	0	0	0	0	0	0	0	0	0	0	0	0	0	0	0	0	0	0	0	0	0	0	0	0	0	0	0	0	0	0	0	0	0	0	0	0	0	0	0	0	0	0	0	0	0
AT1G06070	371	387	378	391	375	706	381	436	385	313	412	483	855	541	514	439	496	613	414	610	587	627	478	554	619	697	684	472	490	482	407	421	322	385	455	446	703	539	473	687	776	981	695	763	878	838	833	691	645
AT1G06073	0	0	0	0	0	0	0	0	0	0	0	0	0	0	0	7	0	0	0	0	0	0	0	0	0	4	0	0	0	0	0	0	0	0	0	0	0	0	0	0	0	0	1	0	0	0	0	0	0
AT1G06080	165	141	102	123	94	235	44	81	88	82	94	147	122	135	135	1108	1029	351	931	679	561	709	1290	1428	4833	4983	4238	136	112	122	71	31	92	149	156	154	64	131	35	145	121	481	703	548	1048	1269	1059	1011	3080
AT1G06083	0	0	0	0	0	0	0	0	0	0	7	0	0	0	0	0	0	0	5	0	0	0	0	0	0	2	3	2	0	0	0	0	0	7	0	0	13	0	0	0	0	6	0	0	1	0	0	0	0
AT1G06087	7	5	0	3	3	2	7	29	0	11	5	1	9	0	0	0	4	3	26	11	2	3	17	11	4	0	0	15	2	0	6	6	10	6	3	13	7	16	7	19	6	11	6	0	9	2	1	6	9
AT1G06090	834	535	534	518	375	1007	399	205	382	142	110	226	27	6	2	0	2	0	0	0	8	82	30	0	160	169	259	689	630	619	254	212	330	115	110	106	17	28	19	10	11	8	2	0	15	37	17	32	214
AT1G06093	0	0	0	0	0	0	0	0	0	0	0	0	0	0	0	0	0	0	0	0	0	0	0	0	0	0	0	0	0	0	0	0	0	0	0	0	0	0	0	0	0	0	0	0	0	0	0	0	0
AT1G06097	0	0	0	0	0	0	0	0	0	0	0	0	0	0	0	0	0	0	0	0	0	0	0	0	0	0	0	0	0	0	0	0	0	0	0	0	0	0	0	0	0	0	0	0	0	0	0	0	0
AT1G06100	0	0	0	0	0	0	0	0	0	0	0	0	0	0	0	0	0	0	0	0	0	0	0	0	6	0	0	0	0	0	0	0	0	0	0	0	3	0	0	0	0	0	0	0	0	0	0	0	0
AT1G06103	0	0	0	0	0	0	0	0	0	0	0	0	0	0	0	0	0	0	0	0	0	0	0	0	0	0	0	0	0	0	0	0	0	0	0	0	0	0	0	0	0	0	0	0	0	0	0	0	0
AT1G06110	779	738	684	754	572	1224	614	550	708	734	694	690	1759	956	770	960	1140	1063	1065	1112	849	1099	1106	1207	980	878	1105	680	712	686	506	701	603	1025	1122	889	1280	1119	1211	1388	1607	2043	1290	1438	1459	1201	959	888	799
AT1G06113	17	26	9	7	9	17	2	8	3	3	9	0	1	15	4	5	16	5	15	6	2	14	42	6	30	37	52	23	13	12	5	0	9	0	0	1	16	19	4	17	10	0	7	8	19	12	28	36	26
AT1G06117	0	4	0	0	1	0	0	0	0	0	0	0	0	0	0	0	0	0	0	0	0	0	0	0	0	0	6	0	4	0	0	0	0	0	0	0	0	0	0	0	0	0	0	0	0	0	0	0	0
AT1G06120	221	198	189	253	195	381	60	45	75	12	23	6	3	2	3	2	0	0	0	0	0	0	0	0	0	0	0	189	221	205	48	10	40	7	0	5	5	4	15	0	7	4	0	0	0	0	0	0	3
AT1G06123	0	0	0	0	0	0	0	0	0	0	0	0	0	0	0	0	0	0	0	0	0	0	0	0	0	0	0	0	0	0	0	0	0	0	0	0	0	0	0	0	0	0	0	0	0	0	0	0	0
AT1G06127	0	0	0	0	0	0	0	0	0	0	0	0	0	0	0	0	0	0	0	0	0	0	0	0	0	0	0	0	0	0	0	0	0	0	0	0	0	0	0	0	0	0	0	0	0	0	0	0	0
AT1G06130	406	317	494	356	287	470	618	494	449	447	503	520	1089	725	594	817	599	865	623	790	745	764	867	1043	787	701	731	415	329	365	527	540	592	513	713	444	770	639	670	806	978	1309	848	1010	991	801	731	699	570
AT1G06133	0	0	0	0	0	0	0	0	0	0	0	0	0	0	0	0	0	0	0	0	0	0	0	0	0	0	0	0	0	0	0	0	0	0	0	0	0	0	0	0	0	0	0	0	0	0	0	0	0
AT1G06135	0	0	0	0	0	0	0	0	2	4	0	0	0	0	0	3	0	1	0	0	0	0	0	0	0	0	0	0	0	0	8	19	20	0	0	0	0	0	0	1	0	0	0	2	1	3	4	0	0
AT1G06137	0	0	0	0	0	0	0	0	0	0	0	0	0	0	0	0	0	0	0	0	0	0	0	0	0	0	0	0	0	0	0	0	0	0	0	0	0	0	0	0	0	0	0	0	0	0	0	2	0
AT1G06140	54	40	41	43	35	72	49	49	62	81	60	59	121	64	65	57	48	134	79	49	70	89	63	50	57	73	64	50	65	80	72	57	83	119	69	94	155	89	132	118	147	207	147	98	83	103	84	51	45
AT1G06143	52	48	45	49	32	100	46	39	92	44	65	40	109	112	56	65	78	83	68	102	133	112	79	163	119	164	104	53	43	40	57	47	32	95	61	45	132	89	67	120	108	154	133	126	89	112	144	102	47
AT1G06147	0	0	0	0	0	0	0	0	0	0	0	0	0	0	0	0	0	0	0	0	0	0	0	0	0	0	0	0	0	0	0	0	0	0	0	0	0	0	0	0	0	0	0	0	0	0	0	0	0
AT1G06148	5	6	0	1	5	0	2	0	0	0	0	0	0	0	0	0	0	3	0	0	0	5	0	0	5	5	36	3	0	12	7	0	6	0	0	0	0	0	0	2	1	1	0	0	0	0	0	0	6
AT1G06150	480	583	500	555	503	774	477	378	558	459	471	564	581	499	543	435	358	490	495	509	469	615	612	425	863	896	1176	469	522	544	482	460	457	466	575	476	674	516	520	551	561	876	558	724	746	626	514	448	487
AT1G06153	11	0	0	0	3	0	0	0	2	0	0	0	0	8	0	0	0	3	11	0	0	0	9	15	7	1	0	6	3	0	4	0	0	0	0	0	0	2	4	0	3	0	0	0	0	8	1	0	5
AT1G06157	0	0	0	0	0	0	0	0	0	0	0	0	0	0	0	0	0	0	0	0	0	0	0	0	0	0	0	0	0	0	0	0	0	0	0	0	0	0	0	0	0	0	0	0	0	0	0	0	0
AT1G06160	34	18	39	25	2	77	33	37	37	16	13	2	0	0	0	22	0	0	5	0	1	0	0	0	25	14	22	39	32	24	43	35	40	5	10	14	0	4	2	0	3	2	5	7	0	17	10	8	20
AT1G06163	0	0	0	0	0	0	0	0	0	0	0	0	0	0	0	0	0	0	0	0	0	0	0	0	0	0	0	0	0	0	0	0	0	0	0	0	0	0	0	0	0	0	0	0	0	0	0	0	0
AT1G06170	5	12	16	21	29	17	14	0	10	10	7	3	21	9	6	3	4	0	0	0	1	0	0	0	0	2	0	18	4	25	6	11	24	64	50	50	41	45	88	30	48	50	13	4	13	0	7	0	12
AT1G06173	0	0	0	0	0	0	0	0	0	0	0	0	0	3	0	0	0	2	0	0	0	2	2	0	0	0	0	0	0	0	0	0	0	1	2	2	2	0	1	0	0	0	0	0	0	0	0	0	0
AT1G06177	0	8	0	3	3	11	2	0	1	0	0	0	0	19	6	26	6	4	6	14	6	7	0	9	24	9	19	7	7	2	7	0	7	15	11	3	27	5	14	10	13	18	9	14	9	7	7	2	6
AT1G06180	178	163	89	203	156	256	134	156	132	118	121	122	302	161	149	153	175	161	255	280	170	336	355	346	241	244	235	248	270	168	79	99	86	133	156	184	333	314	428	308	320	405	214	337	322	329	348	275	253
AT1G06187	0	0	0	0	0	0	0	0	0	0	0	0	0	0	0	0	0	0	0	0	0	0	0	0	0	0	0	0	0	0	0	0	0	0	0	0	0	0	0	0	0	0	0	0	0	0	0	0	0
AT1G06190	319	399	271	326	324	766	270	239	439	435	442	555	1276	784	707	845	714	654	884	847	691	609	741	817	813	848	788	416	396	426	342	372	308	849	767	645	1364	1179	1161	981	1049	1610	838	991	1083	628	521	584	649
AT1G06197	0	0	0	0	0	0	0	0	0	0	0	0	0	0	0	0	0	0	0	0	0	0	0	0	0	0	0	0	0	0	0	0	0	0	0	0	0	0	0	0	0	0	0	0	0	0	0	0	0
AT1G06200	1013	1023	998	1040	825	2030	1027	1075	1263	965	1135	1145	2218	1122	1055	1406	1361	961	1680	1371	1210	1136	1250	1502	1063	961	1045	861	1130	995	998	1095	1057	1000	1031	891	1313	1170	1055	1215	1323	2132	1336	1297	1704	1334	1335	1135	964
AT1G06203	0	0	0	2	0	0	0	0	0	0	0	0	0	0	0	0	0	0	0	0	0	0	0	0	0	0	0	0	0	0	0	0	0	0	0	0	0	0	0	0	0	1	0	0	0	0	0	0	0
AT1G06207	0	2	0	2	1	0	0	0	0	0	0	0	8	0	11	3	0	0	2	0	3	0	0	0	3	1	0	4	0	0	0	0	0	6	0	0	0	2	0	4	1	1	0	0	0	3	0	2	5
AT1G06210	945	726	765	770	759	1596	718	688	791	683	734	839	1547	1042	876	1271	1060	855	1586	1172	1053	1095	1314	1444	1172	1006	1008	747	849	966	660	911	782	971	1093	825	1374	1069	1049	1067	1223	2094	1301	1290	1295	1145	1074	984	637
AT1G06213	2	4	0	5	2	0	3	0	0	0	0	8	6	1	0	0	0	9	4	0	4	6	9	12	9	4	0	2	0	1	5	0	0	1	11	0	2	6	2	6	3	0	0	2	0	6	2	1	2
AT1G06217	0	0	0	0	0	0	0	0	0	0	0	0	0	0	0	0	0	0	0	0	0	0	0	0	0	0	0	0	0	0	0	0	0	0	0	0	0	0	0	0	0	0	0	0	0	0	0	0	0
AT1G06220	1497	1465	1281	1424	1346	2694	1623	1337	1792	1728	1917	2560	4556	2912	2858	2362	2749	2962	2507	2703	2959	2233	2337	2395	1793	2143	1770	1662	1678	1458	1635	2123	1720	2262	2653	2015	3175	3524	2812	2752	3214	4634	2651	3079	3363	2578	2346	1830	1654
AT1G06225	0	0	0	0	0	0	0	0	9	0	0	0	4	0	0	0	0	0	0	0	0	0	0	0	0	0	0	0	0	0	0	0	0	0	0	0	2	6	2	3	0	13	1	0	1	5	5	5	8
AT1G06227	0	2	3	6	4	19	4	11	5	0	0	2	10	3	1	3	10	4	7	0	9	3	10	14	1	3	6	0	0	2	0	0	0	8	0	4	2	8	2	1	6	0	4	1	5	1	0	4	1
AT1G06230	996	963	932	875	1016	1479	1050	785	1126	900	988	1120	1875	1324	1158	1302	1432	1518	1138	1494	1492	1691	1469	1773	2034	2458	2299	940	1143	1101	1004	1093	945	1246	1230	1016	1881	1574	1642	1874	2272	3095	1800	2094	2224	2206	2038	1666	1592
AT1G06233	28	32	44	27	19	90	25	26	23	18	9	40	22	22	33	19	42	33	16	23	24	28	21	48	21	13	49	24	31	18	34	12	17	17	36	25	35	14	41	23	23	34	31	11	12	27	19	38	39
AT1G06237	72	59	16	28	46	77	29	65	56	38	50	66	72	68	79	47	63	92	37	69	55	77	66	68	25	58	113	23	59	45	53	38	78	41	44	35	53	34	46	37	40	73	27	45	58	59	36	38	53
AT1G06240	167	153	130	135	135	248	166	135	210	93	139	126	399	217	296	299	272	236	239	273	350	271	275	334	223	259	258	197	129	165	161	178	98	199	172	139	269	220	222	290	307	394	333	323	373	299	262	243	226
AT1G06243	82	55	48	91	46	168	115	95	111	84	74	63	179	73	96	132	147	85	62	84	91	110	127	208	80	62	153	80	99	46	66	110	78	33	71	37	63	65	64	73	61	89	84	35	64	84	91	72	57
AT1G06247	2	38	17	11	10	64	26	27	44	25	36	9	18	52	41	47	22	19	36	39	38	32	20	76	21	21	10	26	9	35	20	13	15	9	15	13	33	34	23	19	25	37	22	12	36	56	18	18	24
AT1G06250	1	1	0	0	0	0	0	6	0	0	0	0	0	0	9	0	0	2	0	0	9	0	0	0	0	1	0	0	0	0	0	0	0	0	0	2	3	13	0	0	0	2	0	6	10	2	0	0	2
AT1G06253	0	0	0	0	0	0	0	0	0	0	0	0	0	0	0	0	0	0	0	0	0	0	0	0	0	0	0	0	0	0	0	0	0	0	0	0	0	0	0	0	0	0	0	0	0	0	0	0	0
AT1G06257	0	4	7	0	2	4	0	0	0	0	0	3	0	0	0	0	6	2	10	0	0	0	0	0	0	0	0	0	0	5	0	0	0	3	0	0	0	3	0	1	2	6	0	0	0	3	0	0	0
AT1G06260	0	0	0	0	0	0	0	0	0	0	0	0	0	0	0	0	0	0	0	0	0	0	0	24	0	0	0	0	3	0	0	0	0	3	0	0	4	1	1	1	1	0	0	0	0	0	0	0	0
AT1G06263	0	0	0	0	0	0	0	0	0	0	0	0	0	0	0	0	0	0	0	0	0	0	0	0	0	0	0	0	0	0	0	0	0	0	0	0	0	0	0	0	0	0	0	0	0	0	0	0	0
AT1G06265	75	82	37	45	45	93	87	68	31	28	19	77	111	80	121	100	110	106	72	131	98	213	223	134	160	186	125	32	55	41	41	78	34	66	61	74	138	112	108	148	195	226	172	271	154	143	89	92	121
AT1G06267	0	2	11	4	2	20	2	0	9	0	2	0	0	4	0	0	0	5	0	11	3	6	0	0	5	6	0	4	2	14	1	3	0	9	0	2	7	7	3	1	1	0	2	0	2	2	0	8	3
AT1G06270	114	100	88	137	117	242	142	85	196	130	183	200	406	198	156	247	280	246	161	141	176	195	180	173	156	182	135	147	172	152	138	185	166	106	127	178	293	176	195	246	227	326	190	308	284	203	166	150	96
AT1G06273	19	2	8	3	11	2	3	0	15	0	4	0	0	4	4	0	4	1	0	0	8	6	0	0	5	7	2	7	17	6	4	4	7	1	16	6	11	1	7	3	6	8	4	7	10	4	0	0	0
AT1G06277	2	11	4	7	2	3	0	4	0	0	0	2	0	6	5	0	0	0	0	0	3	0	8	0	0	6	8	14	3	8	0	2	0	0	1	13	8	2	2	2	1	5	0	0	0	0	0	3	2
AT1G06280	0	0	0	0	0	0	0	0	0	0	0	0	0	0	0	0	0	0	0	0	0	0	0	0	0	0	0	0	0	0	0	0	0	0	0	0	0	0	0	0	0	0	0	0	0	0	0	0	0
AT1G06283	0	9	6	7	13	23	7	0	19	3	0	8	12	0	18	1	2	2	0	2	5	5	6	0	12	2	1	3	0	3	0	5	20	11	3	4	3	10	0	13	16	4	4	23	7	2	0	3	5
AT1G06287	0	0	0	0	0	0	0	0	0	0	0	0	0	2	0	4	0	0	2	0	0	0	0	0	0	1	0	0	0	0	1	0	0	0	0	0	0	0	1	0	2	4	0	0	0	0	6	0	0
AT1G06290	1212	1414	1442	1328	1380	2853	1505	1059	1477	818	766	1034	1003	748	613	1310	1036	1081	955	781	1174	1153	1115	965	1036	927	1071	1610	1903	1625	1444	1559	1266	1171	1108	1006	804	803	665	830	1015	1471	827	922	1198	1310	1180	1072	856
AT1G06293	0	0	0	0	0	0	0	0	0	0	0	0	0	0	0	0	0	0	0	0	0	0	0	0	0	0	0	0	0	0	0	0	0	0	0	0	0	0	0	0	0	0	0	0	0	0	0	0	0
AT1G06297	0	0	0	0	0	0	0	0	0	0	0	0	0	0	0	0	0	0	0	0	0	0	0	0	0	0	0	0	0	0	0	0	0	0	0	0	0	0	0	0	0	0	0	0	0	0	0	0	0
AT1G06303	0	0	0	0	0	0	0	0	0	0	0	0	0	0	0	0	0	0	0	0	0	0	0	0	0	0	0	0	0	0	0	0	0	0	0	0	0	0	0	0	0	0	0	0	0	0	0	0	0
AT1G06307	0	0	0	0	0	0	0	0	0	0	0	0	0	0	0	0	0	0	0	0	0	0	0	0	0	0	0	0	0	0	0	0	0	0	0	0	0	0	0	0	0	0	0	0	0	0	0	0	0
AT1G06310	81	52	45	39	50	67	121	152	149	223	171	255	660	311	271	313	404	304	308	391	331	175	213	138	197	231	123	69	33	64	188	199	132	338	415	242	383	323	358	562	596	855	685	660	886	481	383	315	295
AT1G06313	0	1	0	6	0	0	0	0	0	0	0	0	0	0	0	0	0	0	0	0	0	0	0	0	0	0	0	0	0	0	0	0	0	0	0	0	0	0	0	1	1	1	4	0	0	0	0	0	0
AT1G06317	0	0	0	0	0	0	0	0	0	0	0	0	0	0	0	0	0	0	0	0	0	0	0	0	0	0	0	0	0	0	0	0	0	0	0	0	0	0	0	0	0	0	0	0	0	0	0	0	0
AT1G06320	13	18	4	10	22	42	25	17	26	46	18	51	135	56	24	37	54	35	50	52	25	20	42	0	16	29	22	36	20	11	51	85	41	46	50	41	55	37	42	82	87	135	104	85	177	72	75	53	51
AT1G06323	0	0	0	0	0	0	0	0	0	0	0	0	0	0	0	0	0	0	0	0	0	0	0	0	0	0	0	0	0	0	0	0	0	0	0	0	0	0	0	0	1	0	0	0	0	0	0	0	0
AT1G06327	0	0	0	0	0	0	0	0	0	0	0	0	0	0	0	0	0	0	0	0	0	0	0	0	0	0	0	0	0	0	0	0	0	0	0	0	0	0	0	0	0	0	0	0	0	0	0	0	0
AT1G06330	39	42	17	37	50	112	7	0	21	10	1	10	0	0	8	0	5	0	0	0	0	8	24	27	0	2	3	36	14	20	6	0	7	4	0	0	0	6	0	0	3	5	6	16	15	2	1	13	3
AT1G06333	0	0	0	0	0	0	0	0	0	0	0	0	0	0	0	0	0	0	0	0	0	0	0	0	0	0	0	0	0	0	0	0	0	0	0	0	0	0	0	0	0	0	0	0	0	0	0	0	0
AT1G06337	0	0	0	0	1	7	0	0	3	0	0	3	0	0	0	0	0	0	0	0	0	2	0	0	5	3	5	2	1	0	4	0	6	0	0	1	0	2	2	3	3	4	4	0	0	4	3	2	0
AT1G06340	3	0	0	0	0	0	0	0	0	0	0	0	0	0	0	0	0	0	0	0	0	0	0	0	0	0	0	0	0	0	0	0	0	0	0	0	4	0	0	1	0	0	0	0	0	0	0	0	0
AT1G06343	0	0	0	0	0	0	0	0	0	0	0	0	0	0	0	0	0	0	0	0	0	0	0	0	0	0	0	0	0	0	0	0	0	0	0	0	0	0	0	2	0	0	0	0	0	0	0	0	0
AT1G06347	0	0	0	0	0	0	0	0	0	0	0	0	0	0	0	0	0	0	0	0	0	0	0	0	0	0	0	0	0	0	0	0	0	0	0	0	0	0	0	0	0	0	0	0	0	0	0	0	0
AT1G06350	43	44	35	28	6	18	0	11	2	8	6	0	0	4	1	0	0	1	20	33	39	16	16	18	115	138	223	46	22	49	4	0	7	13	9	10	2	6	2	0	0	2	24	33	44	83	103	112	87
AT1G06353	0	0	0	0	0	0	0	0	0	0	0	0	0	0	0	0	0	0	0	0	0	0	0	0	0	0	0	0	0	0	0	0	0	0	0	0	0	0	0	0	0	0	0	0	0	0	0	0	0
AT1G06357	0	0	0	0	0	0	0	0	0	0	0	0	0	0	0	0	0	0	0	0	0	0	0	0	0	0	0	0	0	0	0	0	0	0	0	0	0	0	0	0	0	0	0	0	0	0	0	0	0
AT1G06360	0	0	0	0	0	0	0	0	0	0	0	0	0	0	0	0	0	0	0	0	0	0	0	0	38	81	118	0	0	0	0	0	0	0	0	0	0	0	0	0	0	0	0	0	0	8	0	11	39
AT1G06363	0	0	0	0	0	0	0	0	0	0	0	0	0	0	0	0	0	0	0	0	0	0	0	0	0	0	0	0	0	0	0	0	0	0	0	0	0	0	0	0	0	0	0	0	0	0	0	0	0
AT1G06373	0	0	0	0	0	0	0	0	0	0	0	0	0	0	0	0	0	0	0	0	0	0	0	0	0	0	0	0	0	0	0	0	0	0	0	0	0	0	0	0	0	0	0	0	0	0	0	0	0
AT1G06377	0	0	0	0	0	0	0	0	0	0	0	0	0	0	0	0	0	0	0	0	0	0	0	0	0	0	0	0	0	0	0	0	0	0	0	0	0	0	0	0	0	0	0	0	0	0	0	0	0
AT1G06380	328	349	236	300	259	597	339	296	421	451	442	649	1047	506	538	496	483	350	396	458	422	261	217	298	196	221	220	342	274	258	347	449	521	502	474	379	661	569	528	433	547	768	382	504	513	342	421	311	232
AT1G06383	0	0	0	0	0	0	0	0	0	0	0	0	0	0	0	0	0	0	0	0	0	0	0	0	0	0	0	0	0	0	0	0	0	0	0	0	0	0	0	0	0	0	0	0	0	0	0	0	0
AT1G06387	0	0	0	0	0	0	0	0	0	0	0	0	0	0	0	0	0	0	0	0	0	0	0	0	0	0	0	0	0	0	0	0	0	0	0	0	0	0	0	0	0	0	0	0	0	0	0	0	0
AT1G06390	878	868	1025	896	778	1532	773	713	853	550	744	761	1454	861	841	1252	1072	1127	1533	1369	1184	1896	2071	2146	1972	1819	1980	800	905	850	698	765	683	591	656	594	700	813	707	917	1076	1612	1205	1254	1149	1425	1265	1211	1279
AT1G06393	0	0	0	0	0	0	0	0	0	0	0	0	0	0	0	0	0	0	0	0	0	0	0	0	0	0	0	0	0	0	0	0	0	0	0	0	0	0	0	0	0	0	0	0	0	0	0	0	0
AT1G06397	0	0	0	0	0	0	0	0	0	0	0	0	0	0	0	0	0	0	0	0	0	0	0	0	0	0	0	0	0	0	0	0	0	0	0	0	0	0	0	0	0	0	0	0	0	0	0	0	0
AT1G06400	1072	974	1160	920	849	1312	798	1105	1147	780	769	891	948	600	407	660	712	566	1141	693	677	802	928	1133	1289	1028	1089	930	992	1065	898	931	914	636	740	596	450	397	566	544	613	768	504	511	611	770	940	754	792
AT1G06403	0	0	0	0	0	0	0	0	0	0	0	0	0	0	0	0	0	0	0	0	0	0	0	0	0	0	0	0	0	0	0	0	0	0	0	0	0	0	0	0	0	0	0	0	0	0	0	0	0
AT1G06407	0	0	0	0	0	0	0	0	0	0	0	0	0	0	0	0	0	0	0	0	0	0	0	0	0	0	0	0	0	0	0	0	0	0	0	0	0	0	0	0	0	0	0	0	0	0	0	0	0
AT1G06410	2456	2450	2122	1858	2086	3675	2090	2024	2216	1621	1697	1954	2780	1848	1536	1709	1911	2043	1682	1814	1824	1892	1370	1562	2038	2247	2266	2472	2462	2585	1866	2080	1687	1856	2021	1814	2070	1882	1773	1747	2024	3205	1548	1844	2215	2223	2131	1647	1664
AT1G06413	0	0	0	0	0	0	0	0	0	0	0	0	0	0	0	0	0	0	0	0	0	0	0	0	0	0	0	0	0	0	0	0	0	0	0	0	0	0	0	0	0	0	0	0	0	0	0	0	0
AT1G06417	0	0	0	0	0	0	0	0	0	0	0	0	0	0	0	0	0	0	0	0	0	0	0	0	0	0	0	0	0	0	0	0	0	0	0	0	0	0	0	0	0	0	0	0	0	0	0	0	0
AT1G06420	53	44	49	44	46	35	41	60	46	182	206	243	1173	553	394	302	539	471	540	606	627	714	772	917	903	1105	672	58	39	46	122	75	150	471	334	394	863	421	658	1018	908	1501	1281	1274	1676	1424	1706	1067	643
AT1G06423	0	4	5	2	3	6	4	0	12	3	10	17	8	17	6	14	17	19	6	7	8	0	5	26	4	32	14	2	11	3	4	9	6	10	17	12	8	14	16	15	7	14	2	19	18	10	20	10	8
AT1G06427	0	0	0	0	0	0	0	0	0	0	0	0	0	0	0	0	0	0	0	0	0	0	0	0	0	0	0	0	0	0	0	0	0	0	0	0	0	0	0	0	0	0	0	0	0	0	0	0	0
AT1G06430	595	750	987	870	1206	1432	626	543	457	593	508	426	408	292	251	384	268	292	433	330	277	811	952	1017	2356	2249	2701	816	933	636	737	1015	868	338	332	340	197	185	155	112	150	219	232	154	221	397	409	329	1038
AT1G06433	0	0	0	0	0	0	0	0	0	0	0	0	0	0	0	0	0	0	0	0	0	0	0	0	0	0	0	0	0	0	0	0	0	0	0	0	0	0	0	0	0	0	0	0	0	0	0	0	0
AT1G06437	0	0	0	0	0	0	0	0	0	0	0	0	0	0	0	0	0	0	0	0	0	0	0	0	0	0	0	0	0	0	0	0	0	0	0	0	0	0	0	0	0	0	0	0	0	0	0	0	0
AT1G06440	93	40	43	54	69	128	42	72	95	64	73	88	133	140	79	163	160	154	140	116	85	106	94	136	46	31	33	59	64	40	31	72	42	57	41	68	120	95	74	118	104	222	171	74	126	103	100	88	21
AT1G06443	0	0	0	0	0	0	0	0	0	0	0	0	0	0	0	0	0	0	0	0	0	0	0	0	0	0	0	0	0	0	0	0	0	0	0	0	0	0	0	0	0	0	0	0	0	0	0	0	0
AT1G06447	0	0	0	0	0	0	0	0	0	0	0	0	0	0	0	0	0	0	0	0	0	0	0	0	0	0	0	0	0	0	0	0	0	0	0	0	0	0	0	0	0	0	0	0	0	0	0	0	0
AT1G06450	50	76	88	77	82	189	120	102	131	115	99	215	308	224	293	112	188	188	125	134	175	129	156	71	84	112	92	106	44	90	71	52	80	148	132	105	198	208	152	235	258	339	191	216	214	187	161	167	112
AT1G06453	0	0	0	0	0	0	0	0	0	0	0	0	0	0	0	0	0	0	0	0	0	0	0	0	0	0	0	0	0	0	0	0	0	0	0	0	0	0	0	0	0	0	0	0	0	0	0	0	0
AT1G06457	0	0	0	0	0	0	0	0	0	0	0	0	0	0	0	0	0	0	0	0	0	0	0	0	0	0	0	0	0	0	0	0	0	0	5	0	0	0	0	0	0	0	0	0	0	0	0	0	0
AT1G06460	79	77	58	62	32	173	111	91	207	96	134	122	297	262	158	195	209	296	284	351	326	252	339	126	265	310	265	103	88	94	286	317	199	490	536	392	579	584	585	530	592	713	360	576	459	285	199	213	125
AT1G06463	5	17	5	8	4	18	2	7	5	2	4	6	6	11	5	2	1	4	6	5	4	3	26	20	11	21	4	3	0	0	3	0	5	6	5	12	5	1	4	4	2	9	2	1	6	5	7	1	4
AT1G06467	0	0	0	0	0	0	0	0	0	0	0	0	0	0	0	0	0	0	0	0	0	0	0	0	0	0	0	0	0	0	0	0	0	0	0	0	0	0	0	0	0	0	0	0	0	0	0	0	0
AT1G06470	540	637	654	561	568	1232	585	464	583	307	310	436	487	404	356	453	383	pXG01	539	540	398	443	587	458	472	526	469	665	723	593	545	590	417	383	441	416	570	449	506	372	430	617	438	407	517	502	431	385	403
AT1G06473	1	3	0	0	6	3	5	0	0	0	0	4	6	0	3	0	11	0	0	4	0	5	0	14	25	4	10	0	4	0	9	5	0	6	0	5	0	6	0	5	0	0	0	0	0	5	16	19	10
AT1G06475	61	75	25	102	114	111	88	82	123	367	311	246	465	224	223	194	240	132	384	199	227	97	94	217	67	52	57	57	62	66	61	75	113	97	128	84	112	107	81	69	117	139	102	152	222	107	131	113	48
AT1G06480	0	0	0	0	0	0	0	0	0	0	0	0	0	0	0	0	0	0	0	0	0	0	0	0	0	0	0	0	0	0	0	0	0	0	0	0	0	0	0	0	0	0	0	0	0	0	0	0	0
AT1G06483	0	0	4	0	0	0	0	4	0	0	0	0	0	0	0	0	0	0	0	0	0	0	0	0	0	0	0	0	0	0	0	0	0	0	0	0	0	0	0	0	0	0	0	0	0	0	0	0	0
AT1G06487	0	0	0	0	0	0	0	0	0	0	0	0	0	0	0	0	0	0	0	0	2	0	0	0	0	0	0	0	0	0	0	0	0	0	0	0	0	0	0	0	0	0	0	0	0	0	0	0	0
AT1G06490	272	294	265	223	214	392	228	98	250	155	184	194	110	59	66	58	113	66	108	106	86	63	58	140	113	114	171	242	260	288	206	223	241	232	227	248	105	86	117	82	96	124	43	71	87	75	60	48	39
AT1G06493	0	0	0	0	0	0	0	0	0	0	0	0	0	0	0	0	0	0	0	0	0	0	0	0	0	0	0	0	0	0	0	0	0	0	0	0	0	0	0	0	0	0	0	0	0	0	0	0	2
AT1G06497	0	0	0	0	0	0	0	0	0	0	0	0	0	0	0	0	0	0	0	0	0	0	0	0	0	0	0	0	0	0	0	0	0	0	0	0	6	0	0	0	0	0	0	0	0	0	0	0	0
AT1G06500	143	169	121	193	138	229	222	150	229	239	235	215	431	273	174	259	190	205	246	259	275	299	212	407	392	335	429	129	177	176	121	157	193	187	183	202	317	255	238	249	341	461	297	405	414	344	328	317	429
AT1G06507	0	0	0	0	0	0	0	0	0	0	0	0	0	0	0	0	0	0	0	0	0	0	0	0	0	0	0	0	0	0	0	0	0	0	0	0	0	0	0	0	0	0	0	0	0	0	0	0	0
AT1G06510	70	113	103	88	58	127	72	122	62	68	99	88	168	86	109	104	152	112	168	107	138	139	209	245	221	188	191	93	90	60	48	104	59	67	78	83	135	119	93	111	157	225	124	177	157	180	144	138	154
AT1G06513	0	0	0	0	0	0	0	0	0	0	0	0	0	0	0	0	0	0	0	0	0	0	0	0	0	0	0	0	0	0	0	0	0	0	0	0	0	0	0	0	0	0	0	0	0	0	0	0	0
AT1G06515	505	375	224	379	348	582	227	220	293	237	229	254	641	274	204	297	343	233	281	286	308	353	296	341	510	609	569	454	408	307	230	251	275	159	186	210	221	189	191	270	287	469	317	366	484	467	526	499	507
AT1G06517	0	0	0	0	0	0	0	0	0	0	0	0	0	0	0	0	0	0	0	0	0	0	0	0	0	0	0	0	0	0	0	0	0	0	0	0	0	0	0	0	0	0	0	0	0	0	0	0	0
AT1G06520	2	1	30	5	5	4	1	3	1	3	3	16	469	296	232	51	98	191	87	91	101	348	485	434	1354	1658	1269	16	10	8	31	4	27	96	49	89	339	352	290	357	510	640	476	519	680	1003	794	576	484
AT1G06527	0	0	0	0	0	0	0	0	0	0	0	0	0	0	0	0	0	0	0	0	3	0	0	0	0	0	0	0	0	0	0	0	0	0	0	0	2	0	4	0	0	4	0	6	0	0	0	0	0
AT1G06530	1201	1051	904	1105	916	2045	1140	1240	1153	864	1204	1255	2914	1303	1227	1055	1391	1111	1145	1071	1268	1151	1168	1088	977	965	924	1029	1240	1121	1561	1088	1276	1381	1479	1260	2117	1707	1581	1354	1789	2662	1344	1478	1843	1476	1400	1216	934
AT1G06533	0	0	0	0	0	0	0	0	0	0	0	0	0	0	0	0	0	0	0	0	0	0	0	0	0	0	0	0	0	0	0	0	0	0	0	0	0	0	0	0	0	0	0	0	0	0	0	0	0
AT1G06537	0	6	4	3	1	14	0	3	4	0	0	3	6	3	4	3	0	4	1	2	0	0	0	0	0	3	1	3	3	8	6	0	3	3	6	1	7	3	1	1	0	4	0	6	3	0	3	0	0
AT1G06540	82	93	84	114	139	126	84	109	78	114	162	80	141	51	47	25	64	45	41	45	38	26	35	16	26	26	36	92	82	55	101	126	93	67	63	99	65	68	45	44	65	59	23	35	10	59	61	60	48
AT1G06543	0	0	0	0	0	0	0	0	0	0	0	0	0	0	0	0	0	0	0	0	0	0	0	0	0	0	0	0	0	0	0	0	0	0	0	0	0	0	0	0	0	0	0	0	0	0	0	0	0
AT1G06547	18	14	22	32	23	76	7	16	36	20	52	54	52	26	47	11	16	34	17	10	36	4	31	12	8	0	11	23	22	32	47	23	8	36	15	24	20	24	11	22	16	38	31	17	14	15	23	1	9
AT1G06550	2387	2790	2690	3634	4801	5282	2645	2287	2439	3513	3130	2581	2598	1795	1372	1677	1501	1480	2340	1975	1795	2200	2437	2559	1482	1774	1780	2976	3453	2421	3139	4145	3398	1604	1429	1618	1575	1267	1413	1096	1409	1698	1472	1397	1844	2497	2497	2188	1409
AT1G06553	19	35	16	41	29	22	43	40	46	28	58	72	129	60	31	28	24	24	55	18	37	22	24	0	6	6	12	27	31	23	45	30	17	47	38	45	49	33	14	16	14	34	22	17	57	24	8	26	10
AT1G06557	0	0	0	0	0	0	0	0	0	0	0	0	0	0	0	0	0	0	0	0	0	0	0	0	0	0	0	0	0	0	0	0	0	0	0	0	0	0	0	0	0	0	0	0	0	0	0	0	0
AT1G06560	388	416	321	371	388	596	476	392	559	416	604	756	1410	887	897	965	1066	975	936	991	948	594	613	677	387	436	420	444	521	371	320	512	483	621	685	585	1103	995	845	1066	1279	1899	1048	1212	1287	706	665	508	405
AT1G06567	0	0	0	0	0	0	3	0	0	0	0	0	0	1	0	0	0	0	0	0	0	0	0	0	0	0	0	0	0	0	0	0	0	0	0	0	0	0	0	0	0	0	0	0	0	0	0	0	0
AT1G06570	214	251	220	196	270	311	228	148	132	116	113	116	136	103	105	153	72	137	136	158	108	160	342	111	450	334	452	277	240	189	170	262	122	116	98	106	165	155	149	140	162	330	183	175	172	257	271	220	748
AT1G06573	18	24	24	12	9	34	10	35	11	15	10	25	19	9	12	1	7	3	0	11	15	1	0	11	6	18	21	22	30	19	24	8	21	5	5	9	12	2	10	3	11	4	5	0	0	14	26	20	15
AT1G06577	0	0	0	0	0	0	0	0	0	0	0	0	0	0	0	0	0	0	0	0	0	0	0	0	0	0	0	0	0	0	0	0	0	0	0	0	0	0	0	0	0	0	0	0	0	0	0	0	0
AT1G06580	70	74	33	58	52	48	89	33	91	70	45	82	187	126	93	76	82	125	112	87	89	158	94	116	154	114	176	46	54	59	87	71	79	57	74	64	89	56	69	124	126	206	143	167	133	149	128	104	95
AT1G06583	0	0	0	0	0	0	0	0	0	0	0	0	1	0	3	0	0	0	5	0	0	0	0	0	6	3	0	0	0	0	0	2	0	0	0	2	0	0	0	3	0	0	0	0	0	0	9	0	0
AT1G06587	18	7	13	2	3	0	5	0	3	0	11	9	1	5	16	7	6	13	24	4	19	16	36	9	47	49	56	10	1	4	0	0	6	2	5	5	22	4	13	28	32	35	42	8	27	22	31	14	34
AT1G06590	308	342	279	308	306	581	440	413	495	486	522	595	1002	662	712	656	658	872	820	820	871	708	689	961	740	791	785	410	359	409	456	462	403	722	807	672	713	664	648	862	917	1259	752	886	1017	772	668	435	464
AT1G06593	0	3	10	1	0	0	7	3	0	0	0	0	1	3	0	0	0	0	2	0	0	0	0	0	7	8	0	0	5	1	0	2	0	12	8	1	7	1	3	1	12	2	6	0	8	7	4	4	7
AT1G06603	0	0	0	0	0	0	0	0	0	0	0	0	0	0	0	0	0	0	0	0	0	0	0	0	0	0	0	0	0	0	0	0	0	0	0	0	0	0	0	0	0	0	0	0	0	0	0	0	0
AT1G06607	0	0	0	0	0	6	0	0	0	0	2	0	0	0	0	0	0	0	0	0	0	0	0	0	0	0	0	0	0	0	0	0	0	0	0	0	0	0	0	0	0	0	0	0	0	0	0	0	0
AT1G06610	0	0	0	0	0	0	0	0	0	0	0	0	0	0	0	0	0	0	0	0	0	0	0	0	0	0	0	0	0	0	0	0	0	0	0	0	0	0	0	0	0	0	0	0	0	0	0	0	0
AT1G06613	0	0	0	0	0	0	0	0	0	0	0	0	0	0	0	0	0	0	0	0	0	0	0	0	0	0	0	0	0	0	0	0	0	0	0	0	0	0	0	0	0	0	0	0	0	0	0	0	0
AT1G06617	0	0	0	0	0	0	0	0	0	0	0	0	0	0	0	0	0	0	0	0	0	0	0	0	0	0	0	0	0	0	0	0	0	0	0	0	0	0	0	0	0	0	0	0	0	0	0	0	0
AT1G06620	816	680	866	709	700	1097	710	768	749	392	659	652	579	335	266	396	340	338	342	261	318	514	597	427	234	228	222	813	1211	921	928	857	802	540	661	471	232	312	236	190	303	419	164	125	177	652	262	520	400
AT1G06627	0	0	0	0	0	0	0	0	0	0	0	0	0	0	0	0	0	0	0	0	0	0	0	0	0	0	0	0	0	0	0	0	0	0	0	0	0	0	0	0	0	0	0	0	0	0	0	0	0
AT1G06630	363	275	406	310	358	583	298	173	344	220	290	259	745	433	354	410	403	430	525	471	542	706	611	792	863	787	880	404	359	378	320	296	231	294	317	295	480	393	472	507	607	696	624	616	603	615	621	518	563
AT1G06633	0	0	0	0	0	0	0	0	0	0	0	0	0	0	0	0	0	0	0	0	0	0	0	0	0	0	0	0	0	0	0	0	0	0	0	0	0	0	0	0	0	0	0	0	0	0	0	0	0
AT1G06637	0	0	0	0	0	0	0	0	0	0	0	0	0	0	0	0	0	0	0	0	0	0	0	0	0	0	0	0	0	0	0	0	0	0	0	0	0	0	0	0	0	0	0	0	0	0	0	0	0
AT1G06640	6355	6660	7823	7102	6103	11775	5107	5282	5406	4100	4789	4098	4356	2462	1924	2388	2624	2183	1950	1823	1823	1288	1436	1552	1190	1317	1187	6935	7722	8340	6283	5795	5990	3946	3975	4951	1716	2337	2128	1461	1644	2430	1310	1797	1673	2010	1937	1825	1277
AT1G06645	0	0	0	8	2	0	0	0	4	6	0	0	0	2	3	8	0	1	0	5	0	0	0	0	10	2	24	4	3	7	2	0	0	1	0	2	4	1	3	0	3	3	4	7	0	3	1	2	8
AT1G06650	144	207	291	234	255	439	162	208	119	91	133	122	142	77	94	152	120	206	109	134	140	260	315	270	343	270	359	185	167	216	146	174	158	56	60	138	52	85	49	116	126	154	75	76	91	229	225	265	293
AT1G06657	0	0	0	0	0	0	0	0	0	0	0	0	0	0	0	0	0	0	0	0	0	0	0	0	0	0	0	0	0	0	0	0	0	0	0	0	0	0	0	0	0	0	0	0	0	0	0	0	0
AT1G06660	105	129	82	121	94	175	161	136	189	508	434	498	1027	663	617	614	801	721	797	767	749	336	449	476	247	336	316	166	123	170	203	155	201	671	698	504	607	614	558	750	751	1203	701	778	946	579	505	pXG01	263
AT1G06663	0	0	0	0	0	0	0	0	0	0	0	0	0	0	0	0	0	0	0	0	0	0	0	0	0	0	0	0	0	0	0	0	0	0	0	0	0	0	0	0	0	0	0	0	0	0	0	0	0
AT1G06667	0	3	1	0	4	4	0	0	0	0	0	0	0	0	0	0	0	4	5	0	0	0	1	0	0	2	0	0	2	0	0	0	3	0	0	1	1	0	0	2	0	3	0	0	0	0	0	0	0
AT1G06670	1493	1703	1pXG01	1233	1320	2645	1602	1189	1702	1498	1697	1788	3689	2489	2506	2388	2646	2696	2825	2903	2796	2702	2579	2842	2321	2382	2212	1758	1638	1524	1655	1624	1619	1862	2240	1756	2973	3041	2460	2551	2929	4609	2735	2834	3436	2807	2654	2030	1515
AT1G06673	0	0	0	0	0	0	2	0	0	0	0	0	0	0	0	0	0	0	0	0	0	1	0	0	0	0	0	0	0	0	0	0	0	0	0	0	0	0	0	0	0	0	0	0	0	0	0	0	0
AT1G06677	0	0	0	0	0	0	0	0	0	0	0	0	0	0	0	0	0	0	0	0	0	0	0	0	0	0	0	0	0	0	0	0	0	0	0	0	0	0	0	0	0	0	0	0	0	0	0	0	0
AT1G06680	412	450	473	358	276	524	258	400	346	192	213	166	821	315	229	368	377	381	375	365	307	1235	1537	1577	4928	5255	6297	493	496	655	294	329	231	282	253	290	317	336	281	533	469	810	578	776	613	786	811	723	5397
AT1G06683	0	0	0	0	0	0	0	0	0	0	0	0	0	0	0	0	0	0	0	0	0	0	0	0	0	0	0	0	0	0	0	0	0	0	0	0	0	0	0	0	0	0	0	0	0	0	0	0	0
AT1G06687	0	0	0	0	0	0	0	0	0	0	0	0	0	0	0	0	0	0	0	0	0	0	0	0	0	0	0	0	0	0	0	0	0	0	0	0	0	0	0	0	3	0	0	0	0	0	0	0	0
AT1G06690	175	195	213	267	229	422	246	192	268	278	315	263	579	287	270	283	296	391	329	380	339	354	441	468	290	378	308	243	261	214	297	308	316	167	208	189	322	260	269	280	272	335	256	315	374	340	293	212	427
AT1G06693	0	0	0	0	0	0	0	0	0	0	0	0	0	0	0	0	0	0	0	0	0	0	0	0	0	0	0	0	0	0	0	0	0	0	0	0	0	0	0	0	0	0	0	0	0	0	0	3	0
AT1G06697	0	0	0	0	0	0	0	0	0	0	0	0	0	0	0	0	0	0	0	0	0	0	0	0	0	0	0	0	0	0	0	0	0	0	0	0	0	0	0	0	0	0	0	0	0	0	0	0	0
AT1G06700	1412	1345	1496	1461	1182	2461	1206	1141	1211	831	981	871	1400	1004	682	1473	1126	1042	1606	1262	1104	2005	2409	2152	2346	1910	2613	1433	1588	1670	1089	1154	1064	892	938	767	968	889	895	1050	1120	1517	1076	1169	1255	1319	1204	1156	1403
AT1G06703	0	1	0	0	0	0	0	0	7	0	0	0	0	1	0	0	0	4	0	2	0	0	0	0	0	0	0	0	0	0	8	18	28	19	2	6	6	16	2	1	1	2	3	5	9	1	0	0	0
AT1G06707	0	0	0	0	0	0	0	0	0	0	0	0	0	0	0	0	0	0	0	0	0	0	0	0	0	0	0	0	0	0	0	0	0	0	0	0	0	0	0	0	0	0	0	0	0	0	0	0	0
AT1G06710	139	153	143	107	153	285	168	75	214	202	134	187	375	363	357	396	372	407	441	454	383	427	400	390	361	369	338	148	169	134	141	172	115	283	327	210	369	377	359	396	460	729	405	458	456	303	326	259	248
AT1G06713	0	0	0	0	0	0	0	0	0	0	0	0	0	0	0	0	0	0	0	0	0	0	0	0	0	0	0	0	0	0	0	0	0	0	0	3	3	0	0	0	4	0	0	0	0	0	0	0	0
AT1G06717	0	0	0	0	0	0	4	0	0	0	1	0	0	0	0	0	0	0	0	2	0	0	0	0	0	2	0	8	0	0	1	0	0	0	0	0	2	0	2	0	0	3	4	0	3	0	0	0	0
AT1G06720	1323	1333	1104	1105	1177	2473	1384	1262	1701	1506	2064	2234	3468	2619	2618	2263	2292	2571	2150	2573	2419	1950	1933	2392	1280	1452	1417	1375	1546	1285	1723	1674	1467	2277	2410	2075	3688	3326	2845	2620	3053	4984	2561	2917	3199	2287	2202	1790	1048
AT1G06723	0	0	0	0	0	0	0	0	0	0	0	0	0	0	0	0	0	0	0	0	0	0	0	0	0	0	0	0	0	0	0	0	0	0	0	0	2	0	0	1	0	0	0	0	0	0	0	0	0
AT1G06727	0	0	0	0	0	0	0	0	0	0	0	0	0	0	0	0	0	0	0	0	0	0	0	0	0	0	0	0	0	0	0	0	0	0	0	0	0	1	0	0	0	0	0	0	0	0	0	0	0
AT1G06730	282	282	346	198	246	466	235	341	346	468	325	324	529	349	285	374	365	323	368	408	255	369	314	333	256	349	256	327	334	238	345	307	323	422	418	345	506	400	353	384	410	618	356	459	426	447	394	244	208
AT1G06733	0	0	0	0	0	0	0	0	0	0	0	0	0	0	2	0	0	1	0	0	0	0	0	0	0	0	0	0	0	0	0	0	0	0	3	0	0	0	0	2	0	5	0	0	0	5	3	0	0
AT1G06737	0	0	0	0	0	0	0	0	0	0	0	0	0	0	0	0	0	0	0	0	0	0	0	0	0	0	0	0	0	0	0	0	0	0	0	0	0	0	0	0	0	0	0	0	0	0	0	0	0
AT1G06740	46	85	67	53	69	67	48	40	58	75	56	88	215	148	122	82	161	190	123	143	182	218	247	247	354	396	364	100	44	53	110	125	79	106	92	109	221	231	213	168	254	320	178	196	268	211	124	118	170
AT1G06743	0	0	0	0	0	0	0	0	0	0	0	0	0	0	0	0	0	0	0	0	0	0	0	0	0	0	0	0	0	0	0	0	0	0	0	0	0	0	4	0	1	0	0	0	0	0	0	0	0
AT1G06747	0	0	0	0	0	0	0	0	0	0	0	0	0	0	0	0	0	0	0	0	0	0	0	0	0	0	0	0	0	0	0	0	0	0	0	0	0	0	0	0	0	0	0	0	0	0	0	0	0
AT1G06750	0	0	8	3	1	11	2	0	25	0	9	2	5	5	0	16	0	1	3	10	5	3	0	0	5	11	4	6	2	0	0	0	0	0	0	0	12	7	3	6	20	3	7	3	0	3	6	2	8
AT1G06753	3	0	0	0	2	2	0	0	0	0	2	0	0	0	0	0	0	0	0	0	0	0	4	0	0	0	0	0	4	6	0	0	0	0	0	0	0	1	0	0	0	3	0	0	0	0	0	0	0
AT1G06757	0	0	0	0	1	0	0	0	0	0	0	0	0	0	0	0	0	0	0	0	0	0	9	0	0	0	0	0	0	0	0	0	0	0	0	0	0	0	0	0	4	0	0	0	0	0	0	0	0
AT1G06760	4827	4417	4483	4909	4640	7100	4803	4302	4610	5191	4834	5683	11974	6022	6208	7438	6882	5561	9039	7609	7602	5183	6065	5673	7609	7499	7565	5379	4957	4548	3496	3911	4094	5748	5788	5004	5335	4956	5211	6542	7417	9398	6825	7694	9319	7724	8047	6648	8514
AT1G06763	0	0	0	0	0	0	0	0	0	0	0	0	0	0	0	0	10	0	0	0	0	0	0	0	3	0	0	5	0	0	0	0	0	0	0	0	0	0	0	0	0	0	0	0	5	2	0	0	0
AT1G06770	208	142	176	205	117	325	244	209	323	232	256	292	447	291	251	381	425	283	473	312	321	305	569	498	601	573	509	176	205	219	240	296	257	228	242	246	316	287	208	394	365	507	383	332	426	397	320	259	458
AT1G06773	2	0	0	0	0	0	0	0	0	0	0	0	0	0	0	0	0	0	2	0	0	0	0	0	0	2	0	3	0	0	0	0	0	0	0	0	0	0	0	0	0	0	0	0	0	0	0	3	0
AT1G06777	0	0	0	0	0	0	0	0	0	0	0	0	0	0	0	0	0	0	0	0	0	0	0	0	0	0	0	0	0	0	0	0	0	0	0	0	0	0	0	0	0	0	0	0	0	0	0	0	0
AT1G06780	720	954	859	797	868	1676	830	555	700	386	467	533	505	344	322	357	314	302	282	204	312	373	266	530	364	448	472	885	1066	913	535	697	524	384	425	453	370	340	346	221	309	448	310	293	355	424	386	318	315
AT1G06783	0	0	0	0	0	0	0	0	0	0	0	0	0	0	0	0	0	0	0	0	0	0	0	0	0	0	0	0	0	0	0	0	0	0	0	0	0	0	0	0	0	0	0	0	0	0	0	0	0
AT1G06787	5	0	2	3	3	2	10	0	0	0	0	0	0	0	1	0	0	0	0	3	4	12	0	0	8	4	4	3	1	1	5	0	0	6	0	1	2	1	0	0	0	0	5	0	4	5	14	1	2
AT1G06790	317	318	168	336	232	589	252	343	381	pXG01	391	466	1026	627	615	566	541	421	597	533	554	452	442	639	492	458	410	329	326	253	266	378	289	397	472	365	690	521	502	603	598	837	488	600	611	554	521	414	451
AT1G06797	0	0	0	0	0	0	0	0	0	0	0	0	0	0	0	0	0	0	0	0	0	0	0	0	0	0	0	0	0	0	0	0	0	0	0	0	0	0	0	0	0	0	0	0	0	0	0	0	0
AT1G06800	422	419	543	416	409	667	755	815	905	519	706	581	615	425	285	384	325	341	368	331	490	743	725	660	265	298	253	355	361	407	961	954	679	297	227	393	251	313	251	303	397	453	262	236	346	552	506	487	436
AT1G06810	0	3	0	0	0	0	0	0	0	0	0	0	0	0	0	0	0	0	0	0	0	0	0	0	0	0	0	0	0	0	5	0	0	8	0	0	1	0	0	5	0	1	0	0	0	1	0	0	3
AT1G06817	0	0	0	0	0	0	0	0	0	0	0	0	0	0	0	0	0	0	0	0	0	0	0	0	0	0	0	0	0	0	0	0	0	0	0	0	0	0	0	0	0	0	0	0	0	0	0	0	0
AT1G06820	371	424	343	430	371	613	353	351	301	448	409	487	779	615	488	660	467	592	741	686	550	741	700	1009	885	727	760	495	471	388	402	391	310	669	738	616	826	743	821	769	816	1333	758	760	883	635	620	550	432
AT1G06823	0	0	0	0	0	0	0	0	0	0	0	0	0	0	0	0	0	0	0	0	0	0	0	0	0	0	0	0	0	0	0	0	0	0	0	0	0	0	0	0	0	0	0	0	0	0	0	0	0
AT1G06827	0	0	0	0	0	0	0	0	0	0	0	0	0	0	0	0	0	0	0	0	0	0	0	0	0	0	0	0	0	0	0	0	0	0	0	0	0	0	0	0	0	0	0	0	0	0	0	0	0
AT1G06830	199	119	90	102	37	177	57	88	48	22	17	48	60	30	30	15	6	9	0	0	1	0	0	0	0	0	7	79	141	74	40	58	103	57	67	26	35	48	35	0	2	9	0	0	0	0	0	0	0
AT1G06833	0	0	1	4	0	10	1	0	0	0	0	8	6	6	10	13	13	6	11	17	6	23	40	53	48	38	66	2	11	8	9	0	12	0	3	0	10	11	6	12	10	9	47	18	24	40	45	20	18
AT1G06837	0	0	0	0	0	0	0	0	0	0	0	0	0	0	0	0	0	0	0	0	0	0	0	21	1	2	0	0	0	0	0	4	0	0	0	0	0	0	1	0	0	0	0	0	0	0	1	0	1
AT1G06840	1329	1366	1502	926	1055	2527	987	811	1308	701	653	607	771	653	580	653	633	789	543	538	530	678	676	732	858	852	926	1275	1246	1327	1107	1001	1085	704	785	719	624	702	591	493	655	909	499	544	481	848	683	664	520
AT1G06850	414	381	270	389	317	831	290	284	359	232	248	267	352	234	217	182	239	273	229	205	191	262	320	268	257	269	255	381	472	454	267	272	277	124	188	206	220	196	184	170	212	263	161	263	275	319	381	327	257
AT1G06853	0	0	0	0	0	0	0	0	0	0	0	0	0	0	0	0	0	0	0	0	0	0	0	0	0	0	0	0	0	0	0	0	0	0	0	0	0	0	0	0	0	0	0	0	0	0	0	0	0
AT1G06857	0	0	0	0	0	0	0	0	0	0	0	0	0	0	0	0	0	0	0	0	0	0	0	0	0	0	0	0	0	0	0	0	0	0	0	0	0	0	0	0	0	0	0	0	0	0	0	0	0
AT1G06860	0	0	0	0	0	0	0	0	0	0	0	0	0	0	0	0	0	0	0	0	0	0	0	0	0	0	0	0	0	0	0	0	0	0	0	0	0	0	0	0	0	0	0	0	0	0	0	0	0
AT1G06863	0	0	0	0	0	0	0	0	0	0	0	0	0	0	0	0	0	0	4	0	0	0	0	0	0	0	0	0	0	0	0	0	3	0	0	0	0	3	3	2	0	0	0	0	0	0	2	0	0
AT1G06867	0	4	0	0	0	0	0	0	0	0	4	0	0	0	0	0	0	0	0	0	0	0	0	0	0	0	0	0	0	0	0	0	0	0	0	0	0	0	0	2	0	0	0	0	0	0	0	0	0
AT1G06870	1001	1039	899	1020	896	1439	790	922	936	570	618	776	1236	732	746	806	835	713	700	797	798	632	588	492	438	504	391	1060	1158	916	943	893	717	542	597	472	886	849	835	733	945	1401	836	921	911	839	753	641	421
AT1G06873	0	0	0	0	0	0	0	0	0	0	0	0	0	0	0	0	0	0	0	0	0	0	0	0	0	0	0	0	0	0	0	0	0	0	0	0	0	0	1	0	0	0	0	0	0	0	0	0	0
AT1G06877	0	0	0	0	0	0	0	0	0	0	0	0	0	0	4	0	0	1	0	0	0	0	0	0	0	0	0	0	0	0	0	0	0	0	0	0	0	0	0	0	0	0	0	0	0	0	0	0	0
AT1G06880	0	0	0	0	0	0	0	0	0	0	0	0	0	0	0	0	0	0	0	0	0	0	0	0	0	0	0	0	0	0	0	0	0	0	0	0	0	0	0	0	0	0	0	0	0	0	0	0	0
AT1G06883	0	0	0	0	0	0	0	0	0	0	0	0	0	0	0	0	0	0	0	0	0	0	2	0	0	0	0	0	6	0	0	0	0	0	0	0	0	0	0	0	0	0	0	0	0	0	0	0	0
AT1G06890	1656	1813	1757	1802	1641	3110	1580	1253	1807	1051	1297	1357	1961	1219	1149	1457	1686	1427	1310	1600	1416	1515	1425	1633	1333	1416	1530	1955	2043	1843	1488	1621	1351	1098	1079	1058	1291	1197	1098	1387	1748	2424	1422	1504	1686	1631	1446	1444	1159
AT1G06897	0	0	0	0	0	0	0	0	0	0	0	0	0	0	0	0	0	0	0	0	0	0	0	0	0	0	0	0	0	0	0	0	0	0	0	0	0	0	0	0	0	0	0	0	0	0	0	0	0
AT1G06900	1197	1129	1113	1010	1018	2224	1193	1115	1pXG01	1031	1100	1226	2045	1613	1378	1659	1893	2050	1539	1792	1721	2013	2122	1755	1092	1080	938	1272	1374	1157	1238	1404	1288	1393	1555	1205	1836	1825	1565	1505	1667	2995	1902	1824	2213	1596	1554	1434	979
AT1G06907	0	0	0	0	0	0	0	0	0	0	0	0	0	0	0	0	0	0	0	0	0	0	0	0	0	0	0	0	0	0	0	0	0	0	0	0	0	0	0	0	0	0	0	0	0	0	0	0	0
AT1G06910	94	90	85	91	109	132	92	180	87	142	121	175	278	179	163	215	157	201	254	215	156	190	187	350	280	278	248	136	110	78	143	163	75	158	275	167	261	183	229	213	281	409	193	252	294	313	226	159	180
AT1G06913	0	0	0	0	0	0	0	0	0	0	0	0	0	0	0	0	0	0	0	0	0	0	0	0	0	0	0	0	0	0	0	0	0	0	0	0	0	0	0	0	0	0	0	0	0	0	0	0	0
AT1G06917	0	0	0	0	0	0	0	0	0	0	0	0	0	0	0	0	0	0	0	0	0	0	0	0	0	0	0	0	0	0	0	0	0	0	0	0	0	1	0	0	0	0	0	0	0	0	0	0	0
AT1G06920	0	3	0	0	0	13	0	0	0	0	0	0	0	0	0	10	0	0	0	0	0	0	0	0	0	5	0	0	0	6	0	0	0	0	0	4	0	0	0	0	0	0	0	0	0	0	0	0	0
AT1G06923	93	43	64	36	46	105	37	10	34	0	0	0	1	0	0	0	0	0	0	0	1	0	0	0	1	0	0	50	93	21	22	18	6	0	7	3	0	0	0	0	0	0	0	0	0	9	4	47	8
AT1G06925	0	0	0	0	0	0	0	0	0	0	0	0	0	0	0	0	0	0	0	0	0	0	0	0	0	0	0	0	0	0	0	0	0	0	0	0	0	0	0	0	0	0	0	0	0	0	0	0	0
AT1G06927	0	0	0	0	0	0	0	0	0	0	0	0	0	0	0	0	0	0	0	0	0	0	0	0	0	0	0	0	0	0	0	0	0	0	0	0	0	0	0	0	0	0	0	0	0	0	0	0	0
AT1G06930	117	106	73	64	71	193	42	85	49	40	34	42	23	28	17	8	3	19	11	18	19	22	9	2	20	2	2	96	120	43	31	13	8	1	3	10	16	7	3	13	18	25	19	16	46	61	34	41	19
AT1G06933	0	0	0	0	0	0	0	0	0	0	0	0	0	0	0	0	0	0	0	0	0	0	0	0	0	0	0	0	0	0	0	0	0	0	0	0	0	0	0	0	0	0	0	0	0	0	0	0	0
AT1G06937	0	0	0	0	0	0	0	0	0	0	0	0	0	0	0	0	0	0	0	0	0	0	0	0	0	0	0	0	0	0	0	0	0	0	0	0	0	0	0	0	0	0	0	0	0	0	0	0	0
AT1G06943	0	0	0	0	0	0	0	0	0	0	0	0	0	0	0	0	0	0	0	0	0	0	0	0	0	0	0	0	0	0	0	0	0	0	0	0	0	0	0	0	0	0	0	0	0	0	0	0	0
AT1G06947	0	0	0	0	0	0	0	0	0	0	0	0	0	0	0	0	0	0	0	0	0	0	0	0	0	0	0	0	0	0	0	0	0	0	0	0	0	0	0	0	0	0	0	0	0	0	0	0	0
AT1G06950	1685	1973	1657	1614	1603	3332	1610	1779	1991	2103	2383	2379	3524	2500	2308	1868	1936	2405	1729	2076	2236	1853	1798	1933	2138	2459	2519	1824	2089	1899	1776	1979	1774	2521	2623	2194	2704	2836	2272	2335	2536	3886	2127	2090	2602	2357	2112	1648	1957
AT1G06953	0	0	0	0	0	5	5	0	0	0	0	0	0	0	0	0	0	0	0	0	0	0	0	0	0	0	0	0	0	0	0	0	0	0	0	0	0	0	0	0	0	0	0	0	0	0	0	0	0
AT1G06957	0	0	0	0	0	0	0	0	0	0	0	0	0	0	0	0	0	0	0	0	0	0	0	0	0	0	0	0	0	0	0	0	0	0	0	0	0	0	0	0	0	0	0	0	0	0	0	0	0
AT1G06960	196	215	185	213	191	198	191	172	238	210	237	240	581	399	424	473	563	319	458	500	467	517	577	849	703	667	575	185	192	174	207	192	177	225	253	231	381	288	328	481	475	586	347	543	561	537	577	438	443
AT1G06963	0	12	13	4	8	4	0	5	0	11	2	4	5	1	0	5	0	4	0	4	12	0	4	0	6	4	19	4	6	8	5	0	0	0	3	3	2	4	1	8	6	18	3	6	5	16	3	6	12
AT1G06967	0	0	0	0	0	0	0	0	0	0	0	0	0	0	0	0	0	0	0	0	0	0	0	0	0	0	0	0	0	0	0	0	0	0	0	0	0	0	0	0	0	0	0	0	0	0	0	0	0
AT1G06970	0	16	0	12	0	0	8	0	6	0	0	0	6	4	3	5	0	3	2	3	3	0	3	10	0	0	0	6	0	1	0	0	0	1	3	7	5	0	0	1	4	2	0	4	0	5	0	1	0
AT1G06973	0	0	0	0	0	0	0	0	0	0	0	0	0	0	0	0	0	0	0	0	0	0	0	0	0	0	0	0	0	0	0	0	0	0	0	0	0	0	0	0	0	0	0	0	0	0	0	0	0
AT1G06977	0	0	0	0	0	0	0	0	1	0	0	0	0	0	0	0	0	0	0	1	5	0	0	7	0	0	1	0	0	0	0	0	0	2	0	0	0	0	4	2	0	0	0	3	0	0	0	0	5
AT1G06980	42	19	23	35	26	66	63	132	119	188	170	193	262	136	160	50	101	60	155	64	55	274	296	396	192	128	91	33	27	40	190	258	255	667	747	413	561	435	460	893	1193	1149	434	607	474	206	145	100	77
AT1G06983	17	38	25	10	16	54	14	32	14	5	5	8	13	0	1	25	7	4	11	0	14	3	0	0	1	0	0	15	39	40	25	34	23	5	13	25	9	4	3	7	5	12	1	0	4	0	0	0	6
AT1G06987	0	0	0	0	0	0	0	0	0	0	0	0	0	0	0	0	0	0	0	0	0	0	0	0	0	0	0	0	0	0	0	0	0	0	0	0	0	0	0	0	0	0	0	0	0	0	0	0	0
AT1G06990	0	0	0	4	0	0	0	6	2	0	0	0	11	2	6	9	6	0	2	0	4	0	0	7	0	3	0	0	5	0	3	3	0	0	3	0	10	4	3	5	0	4	1	0	11	0	0	0	6
AT1G06993	1	1	0	0	3	0	5	5	3	0	7	2	0	0	0	0	0	0	6	0	0	0	0	0	0	0	0	0	3	1	0	0	0	0	0	0	0	0	0	0	0	0	0	0	0	2	0	0	0
AT1G06997	0	0	0	0	0	0	0	0	0	0	0	0	0	0	0	0	0	0	0	0	0	0	0	0	0	0	0	0	0	0	0	0	0	0	0	0	0	0	0	0	0	0	0	0	0	0	0	2	0
AT1G07000	451	393	365	328	259	546	505	367	605	287	297	272	263	133	118	358	243	227	188	206	231	247	240	251	196	250	168	371	460	483	402	410	292	215	173	148	115	170	89	97	169	226	103	149	155	287	346	259	149
AT1G07003	0	0	0	0	0	0	0	0	0	0	0	0	0	0	0	0	0	0	0	0	0	0	0	0	0	0	0	0	0	0	0	0	0	0	0	0	0	0	0	0	0	0	0	0	0	0	0	0	0
AT1G07007	0	0	0	0	0	0	0	0	0	0	0	0	0	0	0	0	0	0	0	0	0	0	0	0	0	0	0	0	0	0	0	0	0	0	0	0	0	0	0	0	0	0	0	0	0	0	0	0	0
AT1G07010	9	43	42	62	44	70	20	19	26	11	23	13	89	76	59	38	37	43	27	21	47	80	94	121	304	337	372	17	38	25	22	48	19	48	32	44	70	54	33	77	92	61	51	39	51	90	60	44	321
AT1G07013	0	0	0	0	0	0	0	0	0	0	0	0	0	0	0	0	0	3	0	0	0	0	0	0	0	0	0	0	0	0	0	0	0	0	0	0	0	4	0	0	5	0	0	0	0	0	0	0	0
AT1G07017	0	0	0	0	0	0	0	0	0	0	0	0	0	0	0	0	0	0	0	0	0	0	0	0	0	6	0	0	0	0	0	0	0	0	0	0	0	8	0	0	0	0	0	0	0	0	0	0	0
AT1G07020	462	387	316	356	281	584	276	343	302	247	332	299	555	314	295	373	372	279	372	313	355	496	329	378	315	343	342	327	361	278	233	254	317	240	224	217	290	264	245	284	331	412	364	378	539	548	463	523	295
AT1G07023	0	0	0	0	0	0	0	0	0	6	4	0	0	0	3	0	0	0	0	0	0	0	0	0	0	0	5	2	0	0	0	0	0	0	0	0	0	0	0	3	0	2	0	0	0	0	0	5	0
AT1G07025	0	0	0	0	0	0	0	0	0	0	0	0	0	0	0	0	0	0	0	0	0	0	0	0	0	0	0	0	0	0	0	0	0	0	0	0	0	0	0	0	0	0	0	0	0	0	0	0	0
AT1G07027	0	0	0	0	0	0	0	0	0	0	0	0	0	0	0	0	0	0	0	0	0	0	0	0	0	0	0	0	0	0	0	0	0	0	0	0	0	0	0	0	0	0	0	0	0	0	0	0	0
AT1G07030	1043	899	866	875	761	1491	1163	1033	1005	752	847	781	1736	878	708	1029	997	883	864	895	785	651	942	747	731	738	712	955	988	828	872	1100	916	811	752	689	913	1067	747	972	1095	1475	847	914	914	721	676	542	524
AT1G07040	432	555	539	493	451	756	495	520	438	283	271	213	427	269	225	249	337	404	216	302	310	377	423	327	774	692	885	572	565	531	448	550	438	308	284	329	448	363	333	407	606	887	507	512	540	567	608	482	823
AT1G07050	34	55	15	11	24	55	20	23	27	23	0	0	0	0	4	0	0	0	3	5	4	0	0	0	2	0	1	33	47	37	23	25	1	0	3	2	4	7	5	5	3	4	0	0	6	3	2	1	2
AT1G07060	11	9	0	6	10	23	5	19	11	27	17	15	18	14	44	11	13	29	22	61	20	2	24	7	2	13	0	1	0	0	10	1	4	6	28	24	30	15	33	31	38	52	24	54	27	21	21	20	0
AT1G07070	623	664	459	739	576	1243	530	702	676	753	695	741	1893	1085	892	873	1169	659	721	784	710	475	548	618	377	418	381	714	732	552	588	532	549	673	700	624	890	1027	739	769	830	1396	788	733	1111	787	825	603	481
AT1G07080	1087	1046	1132	1220	1043	1780	947	1144	973	842	1018	1024	1900	845	761	724	924	853	569	776	918	680	699	813	1231	1245	1324	1095	1001	1145	1006	1293	1025	1126	1300	1051	1125	1179	1127	1274	1523	1776	1074	1238	1270	930	948	759	1058
AT1G07090	412	438	700	558	480	853	471	578	462	414	329	401	771	435	399	295	291	372	234	290	378	237	287	250	137	126	168	589	480	597	465	402	485	338	364	325	250	370	267	235	291	405	168	231	223	218	209	166	117
AT1G07100	0	0	0	0	0	0	0	0	0	0	0	0	0	0	0	0	0	0	0	0	0	0	0	0	0	0	0	0	0	0	0	0	0	0	0	0	0	0	0	0	0	0	0	0	0	0	0	0	0
AT1G07110	611	625	604	630	589	954	598	529	638	401	518	421	714	559	482	568	747	717	493	708	626	787	641	632	923	913	1044	594	650	707	516	591	491	512	574	489	648	643	608	690	820	1046	763	763	855	833	671	592	806
AT1G07117	0	0	0	0	0	0	0	0	0	0	0	0	0	0	0	0	0	0	0	0	0	0	0	0	0	0	0	0	0	0	0	0	0	0	0	0	0	0	0	0	0	0	0	0	0	0	0	0	0
AT1G07119	50	66	34	39	26	63	48	21	50	78	53	49	53	58	54	101	68	75	58	97	64	86	51	48	44	82	52	60	33	29	60	49	61	122	92	98	107	57	103	112	145	149	104	95	123	56	48	66	33
AT1G07120	21	5	23	2	17	30	16	10	13	0	20	7	0	4	3	0	3	0	2	0	0	0	0	0	0	0	0	18	12	9	28	2	7	20	9	19	0	2	3	0	1	0	0	0	3	2	0	0	0
AT1G07123	0	0	0	0	0	0	0	0	0	0	0	0	0	0	0	0	0	0	0	0	0	0	0	0	0	0	0	0	0	0	0	0	0	0	0	0	0	0	0	0	0	0	0	0	0	0	0	0	0
AT1G07127	0	0	0	0	0	0	0	0	0	0	0	0	0	0	0	0	0	0	0	0	0	0	0	0	0	0	0	0	0	0	0	0	0	0	0	0	0	0	0	0	0	0	0	0	0	0	0	0	0
AT1G07128	229	164	220	209	187	350	142	270	127	143	113	116	177	113	86	132	146	159	132	153	142	202	313	178	101	99	80	128	133	173	179	170	179	78	76	81	68	71	64	97	144	175	132	103	180	215	217	197	164
AT1G07130	224	155	201	193	165	348	160	208	199	219	193	210	319	139	146	151	161	188	188	140	179	187	191	235	97	99	49	203	159	158	206	265	140	285	285	260	168	135	130	204	210	251	196	228	230	166	185	147	111
AT1G07133	0	0	0	0	0	0	0	0	0	0	0	0	0	0	0	0	0	0	0	0	0	0	0	0	0	0	0	0	0	0	0	0	0	0	0	0	0	0	0	0	0	0	0	0	0	0	0	0	0
AT1G07135	10	22	38	10	30	36	28	26	37	20	53	104	91	38	54	180	160	177	64	73	67	30	29	32	28	41	40	14	9	24	147	151	83	95	69	62	50	60	36	64	50	166	70	86	133	105	93	82	34
AT1G07140	6486	5992	4759	5582	5049	10679	5129	5804	5782	5394	5870	5564	7815	4516	4305	4683	5142	4126	4247	3883	4169	2441	2983	2341	1923	1812	1860	5560	6030	5595	5248	5353	4973	4789	4935	4108	5302	4625	4090	3518	4200	6993	3320	3753	4507	3724	3226	2628	2100
AT1G07143	9	0	1	0	0	0	0	0	0	0	0	0	0	0	3	0	0	0	0	1	2	1	6	0	5	0	0	0	0	1	0	0	0	0	0	0	0	0	0	0	0	7	2	2	0	0	0	0	9
AT1G07147	0	0	0	0	0	0	0	0	0	0	0	0	0	0	0	0	0	0	0	0	0	0	0	0	0	0	0	0	0	0	0	0	0	0	0	0	0	0	0	0	0	0	0	0	0	0	0	0	0
AT1G07150	226	223	185	272	205	446	243	183	186	91	52	73	44	51	46	36	20	62	49	30	38	197	131	119	101	61	84	200	174	174	184	203	123	35	25	25	18	29	30	28	56	43	24	6	21	69	106	51	127
AT1G07157	0	0	0	0	0	0	0	0	0	0	0	0	0	0	0	0	0	0	0	0	0	0	0	0	0	0	0	0	0	0	0	0	0	0	0	0	0	0	0	0	0	0	0	0	0	0	0	0	0
AT1G07160	22	24	29	25	48	35	32	36	44	60	32	68	120	67	36	99	56	46	83	31	93	98	138	152	3	3	2	30	17	48	68	60	63	16	29	37	26	39	11	48	92	75	47	19	47	62	53	40	13
AT1G07163	0	0	0	0	0	0	0	0	0	0	0	0	0	0	0	0	0	0	0	0	0	0	0	0	0	0	0	0	0	0	0	0	0	0	0	0	0	0	0	0	0	0	0	0	0	0	0	0	0
AT1G07167	0	0	0	0	0	0	0	0	0	0	0	0	0	0	0	0	0	0	0	0	0	0	0	0	0	0	0	0	0	0	0	0	0	0	0	0	0	0	0	0	0	0	0	0	0	0	0	0	0
AT1G07170	419	401	361	405	300	660	370	400	402	319	276	407	945	471	416	630	498	416	575	455	441	569	604	709	429	353	348	414	333	345	339	320	269	292	423	312	605	508	430	464	608	840	558	591	616	466	494	443	366
AT1G07173	0	0	0	0	0	0	0	0	0	0	0	0	0	0	0	0	0	0	0	0	0	0	0	0	0	0	0	0	0	0	0	0	0	0	0	0	0	0	0	0	0	0	0	0	0	0	0	0	0
AT1G07175	93	74	65	48	43	191	22	58	40	10	32	4	0	9	0	8	0	0	0	0	2	0	0	0	0	13	6	29	81	33	16	15	14	0	0	1	0	4	0	8	0	7	0	0	0	0	0	2	4
AT1G07177	0	0	0	0	0	0	0	0	0	0	0	0	0	0	0	0	0	0	0	0	0	0	0	0	0	0	0	0	0	0	0	0	0	0	0	0	0	0	0	0	0	0	0	0	0	0	0	0	0
AT1G07180	1	12	2	23	28	20	20	13	0	13	4	7	24	10	24	3	14	0	11	6	2	6	4	0	51	36	33	6	6	7	0	10	0	0	6	0	19	22	17	10	3	12	10	12	22	16	4	2	51
AT1G07183	0	0	0	0	0	0	0	0	0	0	0	0	0	0	0	0	0	0	0	0	0	0	0	0	0	0	0	0	0	0	0	0	0	0	0	0	0	0	0	0	0	0	0	0	0	0	0	0	0
AT1G07187	0	0	0	0	0	0	0	0	0	0	0	0	0	0	0	0	0	0	0	8	0	0	0	0	0	1	0	0	0	0	0	0	3	2	6	2	11	0	10	17	15	9	7	4	0	0	11	3	6
AT1G07190	0	0	0	0	0	0	0	0	0	0	0	0	0	0	0	0	0	0	0	0	0	0	0	0	0	0	0	0	0	0	0	0	0	0	0	0	0	0	0	0	0	0	0	0	0	0	0	0	0
AT1G07193	0	0	0	0	0	0	0	0	0	0	0	0	0	0	0	0	0	0	0	0	0	0	0	0	0	0	0	0	0	0	0	0	0	0	0	0	0	0	0	0	0	0	0	0	0	0	0	0	0
AT1G07197	0	0	0	0	0	0	0	0	0	0	0	0	0	0	0	0	0	0	0	0	0	0	0	0	0	0	0	0	0	0	0	0	0	0	0	0	0	0	0	0	0	0	0	0	0	0	0	0	0
AT1G07200	778	742	930	666	828	1123	744	547	653	389	313	286	246	207	206	273	201	216	201	187	183	521	444	386	973	833	1182	797	558	752	675	626	590	268	280	356	292	314	229	252	331	369	178	212	212	384	443	384	586
AT1G07203	28	15	20	12	30	32	21	11	44	26	26	67	59	19	24	34	12	17	13	73	14	62	105	75	95	138	82	10	46	30	33	11	9	19	11	27	19	16	16	13	27	15	41	53	44	43	55	49	76
AT1G07210	975	948	671	985	842	1550	922	921	1130	942	1092	1056	2448	1465	1232	1533	1590	1303	1549	1386	1461	1228	1391	1261	979	1010	928	1054	1008	893	824	913	844	988	984	900	1526	1413	1379	1385	1570	2514	1575	1916	1947	1439	1347	1168	914
AT1G07220	261	288	339	355	348	658	373	259	350	358	395	453	914	519	458	607	497	598	451	452	629	473	588	412	477	574	401	322	379	324	353	375	392	543	521	476	560	486	477	569	569	979	661	717	714	565	527	356	314
AT1G07230	432	617	645	529	443	871	549	494	564	349	368	420	752	514	442	518	470	596	426	483	682	863	931	630	846	912	1109	488	529	637	639	588	421	502	551	423	598	514	524	650	636	926	727	729	950	856	924	809	731
AT1G07233	0	0	0	0	0	0	0	0	0	0	0	0	0	0	0	0	0	0	0	0	0	0	0	0	0	0	0	0	0	0	0	0	0	0	0	0	0	0	0	0	0	0	0	0	0	0	0	0	0
AT1G07237	0	0	0	0	0	0	0	0	0	0	0	0	0	0	0	0	0	0	0	0	0	0	0	0	0	0	0	0	0	0	0	0	0	0	0	0	0	0	0	0	0	0	0	0	0	0	0	0	0
AT1G07240	982	926	1331	905	709	1623	1001	981	1132	473	374	325	263	196	174	418	325	272	328	285	266	273	309	130	510	421	535	848	969	1020	950	748	683	332	357	421	182	191	165	110	164	282	151	153	245	518	412	421	432
AT1G07247	0	0	0	0	0	0	0	0	0	0	0	0	0	0	0	0	0	0	0	0	0	0	0	0	0	0	0	0	0	0	0	0	0	0	0	0	0	0	0	0	0	0	0	0	0	0	0	0	0
AT1G07250	726	735	546	747	839	1212	448	558	421	313	337	310	393	180	198	229	198	192	182	146	237	351	356	391	386	401	363	668	653	678	531	796	543	299	302	336	312	246	253	250	354	463	231	238	265	422	451	389	495
AT1G07253	0	0	0	0	0	0	0	0	0	0	0	0	0	0	0	0	0	0	0	0	0	0	0	0	0	0	0	0	0	0	0	0	0	0	0	0	0	0	0	0	0	0	0	0	0	0	0	0	0
AT1G07257	0	0	0	0	0	0	0	0	0	0	0	0	0	0	0	0	0	0	0	0	0	0	0	0	0	0	0	0	0	0	0	0	0	0	0	0	0	0	0	0	0	0	0	0	0	0	0	0	0
AT1G07260	403	282	453	413	251	611	618	816	753	655	639	681	842	336	pXG01	310	468	331	517	665	548	1856	1722	2031	1206	1150	1030	348	366	377	631	530	446	300	289	308	114	179	145	77	103	109	115	104	167	681	705	618	560
AT1G07263	0	0	0	0	0	0	0	0	0	0	0	0	0	0	0	0	0	0	0	0	0	0	0	0	0	0	0	0	0	0	0	0	0	0	0	0	0	0	0	0	0	0	0	0	0	0	0	0	0
AT1G07267	0	0	0	0	0	0	0	0	0	0	0	0	11	0	0	0	0	0	0	0	0	0	0	0	0	0	0	0	0	0	0	0	0	0	0	0	0	0	0	4	0	5	0	0	0	0	0	0	0
AT1G07270	37	60	26	45	19	72	27	10	69	59	56	100	160	77	60	65	105	91	87	135	77	28	27	65	41	45	54	74	65	30	31	45	15	76	70	86	90	67	71	83	113	97	86	88	144	73	74	39	80
AT1G07273	0	0	0	0	0	0	0	0	0	0	0	0	0	0	0	0	0	1	0	1	0	0	0	0	4	0	0	0	0	0	5	0	0	0	0	0	1	0	0	3	0	0	0	0	0	0	4	2	0
AT1G07277	0	0	0	0	0	0	0	0	0	0	0	0	0	0	0	0	0	0	0	0	0	0	0	0	1	0	0	0	0	0	0	0	0	0	0	0	0	0	0	0	0	0	0	0	0	0	0	0	0
AT1G07280	54	65	29	61	39	104	23	54	50	15	4	16	21	36	14	14	22	35	17	21	24	356	365	354	202	163	315	82	102	87	17	35	6	27	22	32	94	72	71	25	42	30	32	25	41	52	80	49	212
AT1G07287	0	0	0	0	0	0	0	0	0	0	0	0	0	0	0	0	0	0	0	0	0	0	0	0	0	0	0	0	0	0	0	0	0	0	0	0	0	0	0	0	0	0	0	0	0	0	0	0	0
AT1G07290	169	184	134	125	206	363	168	120	232	67	95	76	149	64	79	75	97	81	86	127	109	156	187	214	90	104	109	193	183	88	73	106	69	98	110	94	99	97	93	98	86	141	74	79	109	60	50	40	50
AT1G07293	0	0	0	0	0	0	0	0	0	0	0	0	0	0	0	0	0	0	0	0	0	0	0	0	0	0	0	0	0	0	0	0	0	0	0	0	0	0	0	0	0	0	0	0	0	0	0	0	0
AT1G07297	0	0	0	0	0	0	0	0	0	0	0	0	0	0	0	0	0	0	0	0	0	0	0	0	0	0	0	0	0	0	0	0	0	0	0	0	0	0	0	0	0	0	0	0	0	0	0	0	0
AT1G07300	73	85	106	111	97	114	49	76	71	34	46	46	56	21	44	43	25	67	16	110	58	100	49	37	70	82	118	86	96	90	41	66	59	28	42	39	63	50	60	87	86	113	129	150	128	63	85	79	69
AT1G07303	0	0	0	0	0	0	0	0	0	0	0	0	0	0	0	0	0	0	0	0	0	0	0	0	0	0	0	0	0	0	0	0	0	0	0	0	0	0	0	0	0	0	0	0	0	0	0	0	0
AT1G07310	738	714	662	746	719	1295	553	591	727	530	652	612	910	507	583	349	475	508	363	461	532	705	599	680	650	750	732	918	649	764	731	872	567	665	591	467	492	612	545	634	760	968	533	604	744	850	697	633	676
AT1G07313	17	12	5	9	0	6	0	0	3	0	0	9	0	1	2	8	16	4	8	14	12	8	5	0	12	14	11	0	0	4	6	14	0	8	5	5	5	11	12	9	14	11	9	8	11	8	2	8	11
AT1G07317	0	0	0	0	0	0	0	0	0	0	0	0	0	0	0	0	0	0	0	0	0	0	0	0	0	0	0	0	0	0	0	0	0	0	0	0	0	0	0	0	0	0	0	0	0	0	0	0	0
AT1G07320	413	455	448	441	419	606	469	433	471	593	587	569	1114	614	607	722	640	575	920	742	827	828	948	970	1851	1652	1923	572	437	494	385	471	356	425	428	431	683	560	579	783	812	1161	827	780	1101	835	765	673	1530
AT1G07323	3	1	4	0	4	4	0	0	0	2	0	3	0	2	0	3	0	1	1	0	0	0	0	0	0	0	0	4	1	3	2	3	0	3	1	0	1	0	5	3	3	6	2	3	0	0	0	4	0
AT1G07327	0	0	0	0	0	0	0	0	0	0	0	0	0	0	0	0	0	0	0	0	0	0	0	0	0	0	0	0	0	0	0	0	0	0	0	0	0	0	0	0	0	0	0	0	0	0	0	0	0
AT1G07330	0	0	0	6	0	0	0	0	0	5	0	0	0	0	0	7	0	1	5	0	0	0	0	0	0	0	0	2	0	0	0	0	0	7	3	0	0	0	5	2	0	0	0	8	6	0	6	0	0
AT1G07333	0	0	0	0	0	0	0	0	0	0	0	0	0	0	0	0	0	0	0	0	0	0	0	0	0	0	0	0	0	0	0	0	0	0	0	0	0	0	0	0	0	0	0	0	0	0	0	0	0
AT1G07337	0	0	0	0	0	0	0	0	0	0	0	0	0	0	0	0	0	0	0	0	0	0	0	0	0	0	0	0	0	0	0	0	0	0	0	0	0	0	0	0	0	0	0	0	0	0	0	0	0
AT1G07340	0	0	0	0	0	0	0	0	0	0	0	0	0	0	0	0	0	0	0	0	0	0	0	0	0	0	0	0	0	0	0	0	0	0	0	0	0	0	0	0	0	0	0	0	0	0	0	0	0
AT1G07343	0	0	0	0	0	0	0	0	0	0	0	0	0	0	0	0	0	0	0	0	0	0	0	0	0	0	0	0	0	0	0	0	0	0	0	0	0	0	0	0	0	0	0	0	0	0	0	0	0
AT1G07347	0	0	0	0	0	0	0	0	0	0	0	0	0	0	0	0	0	0	0	0	0	0	0	0	0	0	0	0	0	0	0	0	0	0	0	0	0	0	0	0	0	0	0	0	0	0	0	0	0
AT1G07350	1766	1685	1634	1555	1525	2358	1846	1952	2288	1356	1505	1507	1924	1211	1076	1104	1113	1001	1236	1054	1142	1179	1161	1201	1576	1496	1423	1485	1656	1689	1692	2167	1480	1275	1353	1322	1190	961	861	1024	1317	1754	1071	1196	1569	1758	1596	1259	1512
AT1G07353	0	0	0	0	0	0	0	0	0	0	0	0	0	0	0	0	0	0	0	0	0	0	0	0	0	0	0	0	0	0	0	0	0	0	0	0	0	0	0	0	0	0	0	0	0	0	0	0	0
AT1G07360	863	862	868	803	859	1538	880	799	1011	927	1169	1249	2379	1467	1307	1221	1489	1475	926	1370	1423	1136	858	1067	915	801	740	863	845	925	971	1072	985	1464	1550	1167	1826	1714	1644	1759	1863	2881	1521	1781	1996	1443	1567	1129	862
AT1G07367	29	18	4	6	78	67	3	9	42	12	43	101	19	5	2	0	0	0	0	5	0	7	0	0	0	0	0	17	28	15	39	41	17	30	6	3	1	0	0	0	0	0	0	0	0	4	8	0	0
AT1G07370	709	688	434	542	513	1410	689	756	966	1229	1464	1467	2962	1191	1417	1261	1466	1114	1575	1369	1477	572	700	710	696	607	544	814	672	735	767	926	971	1966	2109	1371	1487	1500	1316	1387	1551	2260	1380	1517	1831	1145	1028	827	731
AT1G07373	0	0	0	0	0	0	0	0	0	0	0	0	0	0	0	0	0	0	0	0	0	0	0	0	0	0	0	0	0	0	0	0	0	0	0	0	0	0	0	0	0	0	0	0	0	0	0	0	0
AT1G07380	587	599	601	538	487	1022	598	521	594	342	595	503	665	391	283	400	455	462	459	398	408	705	601	708	1132	1077	1193	441	584	531	664	598	631	506	372	482	435	361	360	397	560	651	362	366	453	507	446	365	672
AT1G07383	0	0	0	0	0	0	0	0	0	0	0	0	0	0	0	0	0	0	0	0	0	0	0	0	0	0	0	0	0	0	0	0	0	0	0	0	0	0	0	0	0	0	0	0	0	0	0	0	0
AT1G07390	41	29	33	26	26	62	36	26	27	47	28	45	65	63	86	87	89	106	64	96	98	78	29	64	38	44	50	56	27	59	12	23	78	78	60	38	119	117	97	80	118	152	102	131	88	88	47	50	33
AT1G07393	4	1	2	0	0	13	0	8	4	22	14	0	0	4	6	6	6	9	7	10	1	9	0	9	2	2	5	0	0	2	5	10	6	2	0	1	0	0	1	3	0	5	3	11	2	2	6	2	15
AT1G07397	0	0	0	0	0	0	0	0	0	0	0	0	0	0	0	0	0	0	0	0	0	0	0	0	0	0	0	0	0	0	0	0	0	0	0	0	0	0	0	0	0	0	0	0	0	0	0	0	0
AT1G07400	33	80	40	37	43	134	56	98	91	72	81	78	107	101	55	23	53	65	98	90	53	40	45	43	51	54	53	75	90	66	71	123	83	267	316	197	478	213	111	76	102	174	85	110	138	58	61	71	101
AT1G07407	13	36	11	11	8	34	15	8	11	1	10	0	0	1	3	0	0	0	0	0	0	0	0	0	0	0	0	10	9	23	28	50	4	0	24	16	3	13	17	7	4	4	0	0	0	0	0	0	0
AT1G07410	192	171	171	216	183	352	149	118	200	53	63	78	167	89	50	99	169	73	112	116	58	107	72	116	47	30	54	204	186	138	70	73	86	72	91	64	110	96	87	87	127	147	116	95	145	101	37	76	31
AT1G07413	0	0	0	0	0	1	0	0	0	0	0	0	0	0	0	0	0	2	0	0	1	0	0	0	0	7	0	0	0	0	0	0	0	0	0	0	0	0	0	0	0	0	0	0	0	0	0	1	0
AT1G07417	0	0	0	0	0	0	0	0	0	0	0	0	0	0	0	0	0	0	0	0	0	0	0	0	0	0	0	0	0	0	0	0	0	0	0	0	0	0	0	0	0	0	0	0	0	0	0	0	0
AT1G07420	1191	1220	933	1156	1022	1821	678	554	615	489	496	450	1073	588	488	305	437	529	247	454	390	740	527	563	586	593	722	1235	1336	1131	545	687	640	398	461	525	620	551	632	530	543	743	484	556	553	479	590	446	560
AT1G07423	0	0	0	3	0	0	0	0	0	0	0	0	0	0	0	0	0	0	0	0	0	0	0	0	0	0	0	0	0	0	0	0	0	0	0	0	0	0	0	0	0	0	0	0	0	0	0	0	0
AT1G07430	0	0	0	0	11	0	1	0	19	31	35	98	79	16	43	6	25	12	2	20	16	27	12	9	4	5	4	2	0	0	11	23	6	27	44	49	77	54	49	77	63	119	16	29	14	8	6	0	4
AT1G07433	0	0	0	0	0	0	0	0	0	3	0	0	1	0	0	0	0	0	0	0	0	0	0	0	0	0	0	0	0	0	0	0	0	0	0	0	0	0	0	0	0	0	0	0	0	3	0	0	0
AT1G07437	0	0	0	0	1	0	4	0	4	4	0	0	7	8	0	0	0	2	0	0	10	5	3	14	9	1	6	0	0	0	0	7	0	3	2	8	4	4	1	15	3	10	8	10	5	17	9	11	0
AT1G07440	12	7	2	3	11	4	3	5	7	0	12	0	15	29	7	1	3	7	7	9	1	0	39	0	77	71	89	6	4	0	8	3	5	2	0	0	0	0	0	0	3	0	5	6	0	2	0	11	62
AT1G07443	0	0	0	0	0	0	0	0	0	0	0	0	0	0	0	0	0	0	0	1	0	0	0	0	0	2	0	0	0	0	0	0	0	0	0	0	0	0	0	0	0	0	0	0	0	0	0	0	0
AT1G07447	0	0	0	0	0	0	0	0	0	0	0	0	0	0	0	0	0	0	0	0	0	0	0	0	0	0	0	0	0	0	0	0	0	0	0	0	0	0	0	0	0	0	0	0	0	0	0	0	0
AT1G07450	0	0	0	0	0	0	0	0	0	0	0	0	0	0	0	0	0	0	0	0	0	0	0	0	2	2	0	0	0	0	0	0	0	0	0	0	0	0	0	0	0	0	0	0	0	0	0	0	11
AT1G07453	0	0	0	0	0	0	0	0	0	0	0	0	0	0	0	0	0	0	0	0	0	0	0	0	0	0	0	0	0	0	0	0	0	0	0	0	0	0	0	0	0	0	0	0	0	0	0	0	0
AT1G07457	0	14	7	6	10	3	2	0	2	0	14	0	11	0	0	8	2	0	0	6	4	0	0	0	1	7	0	0	0	11	0	5	0	0	0	0	0	0	0	1	0	0	0	0	0	0	0	0	3
AT1G07460	0	0	0	2	1	0	0	0	0	0	0	0	0	0	0	0	0	0	0	0	0	0	0	0	0	0	0	0	0	0	0	0	0	0	0	0	0	0	0	0	0	0	0	0	0	0	0	0	0
AT1G07463	0	0	0	0	0	6	0	0	0	0	0	0	0	0	0	0	0	0	0	0	0	0	0	0	0	0	0	0	0	0	0	0	0	0	0	0	0	0	0	0	0	0	0	0	0	0	0	0	0
AT1G07467	0	0	0	0	0	0	0	0	0	0	0	0	0	0	0	0	0	0	0	0	0	0	0	0	0	0	0	0	0	0	0	0	0	0	0	0	0	0	0	0	0	0	0	0	0	0	0	0	0
AT1G07470	394	393	259	336	298	620	324	338	307	359	372	430	739	405	294	346	406	390	245	342	345	258	241	247	275	299	271	335	343	353	376	450	362	375	361	415	402	380	384	419	537	568	408	353	525	523	pXG01	319	291
AT1G07473	0	2	0	0	0	0	6	0	0	1	0	0	0	0	0	2	0	1	14	8	0	0	0	0	2	1	0	0	3	0	0	0	0	0	0	0	0	0	0	0	0	0	0	0	0	2	2	2	0
AT1G07476	0	0	0	0	0	0	0	0	0	0	0	0	0	0	0	0	0	0	0	0	0	0	0	0	0	2	0	2	0	0	0	0	0	0	5	0	0	0	0	0	0	0	0	0	0	0	0	0	0
AT1G07477	0	1	0	3	2	0	0	3	7	0	0	0	0	21	0	8	0	0	1	0	0	0	0	0	5	2	0	0	0	9	13	0	0	0	3	0	2	6	3	5	0	2	1	2	8	1	2	7	0
AT1G07480	363	283	237	306	246	321	258	347	347	254	350	257	630	247	298	328	351	367	245	314	402	322	256	253	281	310	346	273	321	269	347	307	278	371	231	297	351	247	278	375	430	664	377	497	525	401	402	391	382
AT1G07483	0	2	0	0	0	0	0	0	0	0	0	0	0	0	0	0	0	0	0	0	0	0	0	0	0	0	0	0	0	0	0	1	0	0	0	0	0	0	0	0	0	0	0	0	0	0	0	0	0
AT1G07485	4	0	0	14	4	12	0	0	4	0	0	8	24	5	14	13	10	7	28	23	22	13	23	17	26	29	20	1	6	8	1	4	0	27	6	24	20	27	17	32	19	21	29	29	30	20	15	22	34
AT1G07487	0	0	0	0	0	0	0	0	0	0	0	0	0	0	0	0	0	0	0	0	0	0	0	0	0	0	0	0	0	0	0	0	0	0	0	0	0	0	0	0	0	0	0	0	0	0	0	0	0
AT1G07490	2	5	2	10	5	3	16	9	3	12	0	6	4	17	16	27	22	9	24	5	40	6	26	7	63	40	24	16	8	6	17	1	9	36	27	29	37	24	37	44	44	43	58	76	115	20	33	26	18
AT1G07493	0	0	0	0	0	0	0	0	0	0	0	0	0	0	0	0	0	0	0	0	0	0	0	0	0	0	0	0	0	0	0	0	0	0	0	0	0	0	0	0	0	0	0	0	0	0	0	0	0
AT1G07497	0	0	0	0	0	0	0	0	0	0	0	0	0	0	0	0	0	0	0	0	0	0	0	0	0	0	0	0	0	0	0	0	0	0	0	0	0	0	0	0	0	0	0	0	0	0	0	0	0
AT1G07500	5	20	41	5	41	31	11	12	25	12	19	25	48	16	14	9	13	8	19	11	9	23	22	24	27	10	24	21	6	11	7	24	5	12	4	13	50	45	41	56	76	64	14	29	14	18	16	17	5
AT1G07503	0	0	0	0	0	0	0	0	0	0	0	0	0	0	0	0	0	0	0	0	0	0	0	0	0	0	0	0	0	0	0	0	0	0	0	0	0	0	0	0	0	0	0	0	0	0	0	0	0
AT1G07507	0	0	0	0	0	0	0	0	0	0	0	0	0	0	0	0	0	0	0	0	0	0	0	0	0	0	0	0	0	0	0	0	0	0	0	0	0	0	0	0	0	0	0	0	0	0	0	0	0
AT1G07510	1087	1171	1060	1251	1324	1735	1144	901	1290	970	969	968	1581	1125	1039	791	1124	1106	909	1171	1231	1301	1325	1211	947	1197	1191	1173	1189	1070	1141	1458	1016	1240	1229	1098	1420	1424	1310	1283	1513	1988	1404	1645	1647	1563	1542	987	987
AT1G07513	3	4	6	4	9	23	2	0	1	0	13	7	5	8	3	5	3	8	8	0	2	8	4	0	3	5	5	1	8	10	10	2	6	9	6	7	12	9	6	6	8	11	7	12	0	15	3	7	13
AT1G07517	0	0	0	0	0	0	0	0	0	0	0	9	0	0	0	0	0	0	0	0	0	0	0	0	3	0	0	0	0	0	0	0	0	0	0	0	2	0	0	0	0	0	0	0	0	0	0	0	0
AT1G07520	356	412	359	367	297	779	426	327	348	256	340	327	445	343	248	410	407	441	496	414	442	636	647	623	599	634	554	329	394	340	391	372	365	224	243	223	240	218	224	173	294	389	250	270	386	488	474	403	306
AT1G07523	0	0	0	0	0	0	0	0	0	0	0	0	0	0	0	0	0	0	0	0	0	0	0	0	0	0	0	0	0	0	0	7	0	0	0	0	0	0	1	0	0	0	0	0	0	0	0	0	0
AT1G07527	0	0	0	0	0	0	0	0	0	0	0	0	0	0	0	0	0	0	0	0	0	0	0	0	0	0	0	0	0	0	0	0	0	0	0	0	0	0	0	0	0	0	0	0	0	0	0	0	0
AT1G07530	599	722	660	499	681	1014	555	348	597	385	340	534	986	576	530	768	818	804	829	803	873	1606	1491	1751	1746	1732	1696	657	617	568	512	586	429	341	303	354	657	505	473	563	696	867	583	646	720	1289	1085	1108	1094
AT1G07533	0	0	0	0	0	0	0	0	0	0	0	0	0	0	0	0	0	0	0	0	0	0	0	0	0	0	0	0	0	0	0	0	0	0	0	0	0	0	0	0	0	0	0	0	0	0	0	0	0
AT1G07537	0	0	0	0	0	0	0	0	0	0	0	0	0	0	0	0	0	0	0	0	0	0	0	0	0	0	0	0	0	0	0	0	0	0	0	0	0	0	0	0	0	0	0	0	0	0	0	0	0
AT1G07540	0	0	0	0	0	0	0	0	0	0	0	0	0	0	0	0	0	0	0	0	0	0	0	0	0	0	0	0	0	0	0	0	0	0	0	0	0	0	0	0	0	0	0	0	0	0	0	0	0
AT1G07543	0	0	0	0	0	0	0	0	0	0	0	0	0	0	0	0	0	0	2	0	0	0	0	0	0	0	0	0	0	0	0	0	0	0	0	1	0	0	0	0	0	0	0	0	0	0	0	0	0
AT1G07547	0	0	3	0	0	3	6	0	0	0	0	0	0	0	0	0	0	0	3	0	0	0	0	0	5	0	0	0	4	0	2	0	0	0	5	0	0	3	0	2	0	0	1	0	0	0	0	0	0
AT1G07550	167	106	126	216	45	189	81	78	130	89	105	46	23	0	17	27	37	7	12	18	20	0	0	0	0	0	0	60	63	173	58	49	192	55	62	96	2	13	16	9	7	16	4	11	0	0	8	0	4
AT1G07553	0	0	0	0	0	0	0	0	0	0	0	0	0	0	0	0	0	0	0	0	0	0	0	0	0	0	0	0	0	0	0	0	0	0	0	0	0	0	0	0	0	0	0	0	0	0	0	0	0
AT1G07557	0	0	0	0	0	0	0	0	0	0	0	0	0	0	0	0	0	0	0	0	0	0	0	0	0	0	0	0	0	0	0	0	0	0	0	0	0	0	0	0	0	0	0	0	0	0	0	0	0
AT1G07560	625	508	827	493	312	1398	562	366	538	367	256	256	87	74	67	164	99	103	67	56	106	6	4	44	16	15	14	401	579	534	439	358	557	228	293	304	55	118	97	60	82	85	39	59	68	42	23	22	27
AT1G07563	0	2	0	0	0	5	4	0	0	0	5	4	0	0	0	0	0	0	0	0	0	0	0	0	0	2	0	0	0	0	0	0	6	0	0	0	3	0	0	1	2	0	0	4	0	6	0	0	6
AT1G07567	2	0	0	0	0	0	0	0	0	0	0	0	0	3	0	0	0	0	2	1	8	0	0	0	0	0	4	0	0	4	0	0	0	0	1	0	0	0	0	0	0	0	0	0	0	0	0	0	0
AT1G07570	137	129	117	124	179	236	84	78	63	91	77	108	123	99	117	164	181	88	340	247	212	406	512	484	1056	1040	1161	148	135	200	75	77	138	75	49	63	28	44	39	24	15	77	61	121	128	245	211	190	682
AT1G07573	0	0	0	0	0	0	0	0	0	0	0	0	0	0	0	0	0	0	0	0	0	0	0	0	0	0	0	0	0	0	0	0	0	0	0	0	0	0	0	0	0	0	0	0	0	0	0	0	0
AT1G07577	0	0	0	0	0	8	0	0	0	0	0	0	0	0	0	0	0	0	0	0	0	0	0	0	0	0	0	0	0	3	0	0	0	8	0	0	0	0	4	1	1	5	2	0	0	0	0	0	0
AT1G07580	0	0	0	0	0	0	0	0	0	0	0	0	0	0	0	0	0	0	0	0	0	0	0	0	0	0	0	0	0	0	0	0	0	0	0	0	0	0	0	0	0	0	0	0	0	0	0	0	0
AT1G07583	0	0	0	0	0	0	0	0	0	0	0	0	0	0	0	0	0	0	0	0	0	0	0	0	0	0	0	0	0	0	0	0	0	0	0	0	0	0	0	0	0	0	0	0	0	0	0	0	0
AT1G07587	4	0	0	0	0	0	0	0	0	0	0	0	0	1	0	0	0	0	2	0	1	6	6	0	1	0	0	0	2	4	0	0	0	0	0	0	0	1	0	0	0	0	0	0	0	0	0	0	0
AT1G07590	46172	46976	42429	47228	45138	100853	36685	50742	47286	50666	44021	41621	41218	15598	15294	18530	17066	13070	22135	10317	11634	7134	9074	9863	8448	6463	6849	39602	47783	47593	43294	62933	45884	29240	28275	28008	19670	22828	18421	8719	14473	19846	8561	6171	7611	7904	8790	10467	22474
AT1G07593	0	1	0	3	0	0	4	0	0	0	0	0	0	0	0	0	0	0	1	0	0	0	0	0	0	0	0	0	0	0	2	0	0	0	0	0	0	0	0	0	0	0	0	0	0	0	0	0	0
AT1G07597	0	0	0	0	0	0	0	0	0	0	0	0	0	0	0	0	0	0	0	0	0	0	0	0	0	0	0	0	0	0	0	0	0	0	0	0	0	0	0	0	0	0	0	0	0	0	0	0	0
AT1G07600	0	0	0	0	0	0	0	0	0	0	0	0	0	0	0	0	0	0	0	0	0	0	0	0	0	0	0	0	0	0	0	0	0	0	0	0	0	0	0	0	0	0	0	0	0	0	0	0	0
AT1G07603	12	8	10	11	6	12	3	0	15	3	13	19	0	5	4	4	2	14	17	2	10	6	1	13	9	13	6	7	1	8	6	1	14	5	2	12	9	4	8	5	6	13	19	18	15	5	4	6	11
AT1G07607	0	10	4	4	2	15	5	0	0	2	0	0	0	0	0	1	0	0	1	0	0	0	0	0	1	1	1	4	0	0	0	4	0	0	0	0	3	1	1	0	0	0	0	0	0	1	0	2	0
AT1G07610	7638	9528	9566	12370	9849	23361	8191	10012	8464	10384	8124	5852	5289	2106	2083	2846	2473	1765	3577	2085	1946	1208	1298	1234	1542	1445	1339	8865	10343	9919	9764	11938	8197	4909	4377	5554	1240	2122	1639	763	1176	2790	1369	956	1404	2751	3080	4200	5696
AT1G07615	221	212	177	212	177	413	272	238	253	313	245	396	763	556	436	493	667	574	595	586	579	606	543	491	344	391	349	216	221	288	246	198	339	268	311	269	614	524	391	562	638	878	596	607	710	475	544	446	372
AT1G07617	0	0	0	0	0	0	0	0	0	0	0	0	0	0	0	0	0	0	0	0	0	0	0	0	0	0	0	0	0	0	0	0	0	0	0	0	0	0	0	0	0	0	0	0	0	0	0	0	0
AT1G07620	80	71	115	99	48	146	64	40	67	84	62	79	35	8	6	32	70	35	38	29	66	1	0	13	23	26	8	35	36	108	58	46	74	75	21	61	21	23	27	17	12	64	30	20	61	20	11	26	19
AT1G07623	0	0	0	0	0	0	0	0	0	0	0	0	0	0	0	0	0	0	0	0	0	0	0	0	0	0	0	0	0	0	0	0	0	0	0	0	0	0	0	0	0	0	0	0	0	0	0	0	0
AT1G07627	0	0	0	0	0	0	0	0	0	0	0	0	0	0	0	0	0	0	0	0	0	0	0	0	0	0	0	0	0	0	0	0	0	0	0	0	0	0	0	0	0	0	0	0	0	0	0	0	0
AT1G07630	702	627	659	563	588	1347	558	501	656	378	407	438	408	323	260	295	390	422	385	234	344	673	659	604	440	415	592	557	709	842	650	606	470	339	340	385	191	302	255	253	330	446	310	333	329	609	477	492	346
AT1G07637	7	4	2	2	1	10	3	0	0	0	0	7	0	0	3	0	0	0	3	3	4	0	0	0	0	4	7	4	1	0	5	0	0	0	0	2	1	0	2	1	1	0	0	8	0	3	0	0	6
AT1G07640	543	524	570	520	661	1038	581	516	476	526	444	438	566	192	264	165	162	135	49	71	106	22	9	7	46	54	52	518	488	549	532	575	459	361	413	395	174	232	225	107	158	257	60	93	94	31	17	7	23
AT1G07645	0	0	0	0	0	2	0	0	0	0	0	0	0	0	0	0	0	0	0	0	0	0	0	0	5	2	9	0	0	0	0	0	0	0	1	0	0	2	0	0	0	0	0	0	0	0	0	0	0
AT1G07647	11	11	1	9	6	8	2	28	13	15	5	6	17	17	18	5	6	12	2	7	11	0	0	8	0	0	0	2	15	4	10	19	13	14	16	16	11	14	11	4	10	11	4	6	0	2	4	4	5
AT1G07650	375	390	401	323	270	599	302	196	281	165	156	216	498	203	245	291	308	276	369	238	253	317	357	467	623	604	516	398	419	435	235	326	248	146	127	200	205	191	152	213	243	345	181	320	323	395	416	265	342
AT1G07653	0	0	0	0	0	0	0	0	0	0	0	0	0	0	0	0	0	1	0	0	0	2	0	0	0	0	0	0	0	0	0	0	3	0	8	0	0	0	0	0	0	0	0	0	3	0	0	0	0
AT1G07657	0	0	0	0	0	0	0	0	0	0	0	0	0	0	0	0	0	0	0	0	0	0	0	0	0	0	0	0	0	0	0	0	0	0	0	0	0	0	0	0	0	0	0	0	0	0	0	0	0
AT1G07660	386	383	256	334	300	442	277	338	477	473	451	463	1027	451	383	420	518	421	515	570	562	546	597	818	793	780	704	324	358	328	280	263	297	432	327	384	489	414	471	574	666	774	550	707	807	727	770	758	649
AT1G07663	4	1	0	1	0	0	0	0	0	4	0	0	0	0	1	0	0	5	0	1	0	2	0	0	0	4	0	2	0	0	0	0	0	5	0	0	4	3	0	1	3	0	3	3	0	0	0	1	0
AT1G07667	0	0	4	0	0	3	0	0	0	0	0	10	0	0	0	0	0	0	0	0	1	0	0	0	1	3	6	5	0	0	2	0	0	2	0	0	3	2	0	0	0	0	0	0	0	0	8	7	0
AT1G07670	2204	2415	2263	1994	2222	4195	1568	1354	1949	1125	917	1348	1547	1160	1059	1592	1709	1567	1286	1414	1487	1326	1405	1149	1301	1395	1288	2724	2801	2637	1259	1536	1336	965	1121	925	1012	1014	786	913	1075	1616	1077	1159	1474	1711	1626	1367	1080
AT1G07673	0	0	0	0	0	0	0	0	0	0	0	0	0	0	0	0	0	0	0	0	0	0	0	0	0	0	0	0	0	0	0	0	0	0	0	0	0	0	0	0	0	0	0	0	0	0	0	0	0
AT1G07680	0	0	2	2	0	0	0	0	0	0	0	0	0	0	0	0	0	0	0	0	0	0	0	0	0	0	0	0	1	0	0	0	3	0	0	0	0	0	0	0	0	0	1	0	0	0	0	0	0
AT1G07683	0	1	0	0	0	0	3	0	0	0	0	0	4	0	0	0	0	0	0	0	0	0	0	0	0	5	0	3	0	6	0	0	0	2	2	0	0	0	3	0	0	0	0	0	0	0	0	0	0
AT1G07690	5	1	0	3	0	0	0	0	0	0	0	0	0	0	0	0	0	0	0	0	0	0	0	0	0	0	0	0	2	5	3	0	0	0	0	1	1	0	0	0	0	3	0	0	0	0	0	0	0
AT1G07693	2	3	0	0	0	0	4	0	0	0	0	0	9	3	2	15	4	1	3	4	2	0	0	0	0	2	3	2	1	0	0	10	3	1	7	2	2	10	1	7	4	5	3	4	8	6	1	10	2
AT1G07697	1	0	0	0	0	0	0	0	0	0	0	0	0	0	0	0	0	0	0	0	0	0	0	0	0	0	0	0	0	0	0	0	0	0	0	0	0	0	2	0	0	0	0	0	0	0	0	0	0
AT1G07700	180	156	168	198	180	451	102	141	201	185	174	161	271	136	91	134	155	161	127	179	137	171	107	171	289	277	376	141	151	212	158	179	111	201	162	164	151	143	115	164	220	243	194	181	162	184	192	146	391
AT1G07702	0	0	0	0	1	0	0	0	0	2	0	0	0	0	0	0	0	0	4	0	0	0	0	0	0	0	0	0	0	0	3	0	0	0	0	2	0	0	0	1	2	0	0	0	0	1	0	0	0
AT1G07703	0	0	1	0	0	0	0	4	0	0	0	0	0	0	0	0	0	0	0	0	0	0	0	0	0	0	0	0	0	0	0	0	0	0	0	0	0	0	0	4	0	0	0	0	0	0	0	0	0
AT1G07705	372	401	408	444	408	811	553	538	465	376	473	576	1075	724	801	785	937	898	631	813	833	598	655	726	569	656	589	482	533	463	593	601	459	731	815	639	913	916	829	972	1123	1803	1068	1101	1220	860	738	607	503
AT1G07707	0	1	12	0	10	0	0	0	7	0	0	6	0	0	0	0	0	0	0	0	0	0	0	0	0	0	0	5	0	7	1	0	8	0	3	0	1	0	0	0	0	0	0	0	0	0	0	0	0
AT1G07710	46	41	36	56	31	86	52	26	10	54	28	26	218	104	98	225	193	176	260	220	179	51	82	386	36	43	18	52	45	31	43	25	11	31	22	12	38	33	42	34	39	88	53	84	60	57	102	49	20
AT1G07717	0	0	0	0	0	0	0	0	0	0	0	0	0	0	0	0	0	0	0	0	0	0	0	0	0	0	0	0	0	0	0	0	0	0	0	0	0	0	0	0	0	0	0	0	0	0	0	0	0
AT1G07720	14	12	11	16	8	11	8	1	18	3	9	18	0	0	0	21	4	4	7	4	13	15	20	0	67	88	75	33	12	31	9	3	31	2	0	17	3	2	3	0	0	4	9	9	18	82	85	45	44
AT1G07723	0	0	0	0	0	0	0	0	0	0	0	0	0	0	0	0	0	0	0	0	0	0	0	0	0	0	0	0	0	0	0	0	0	0	0	0	0	0	0	0	0	0	0	0	0	0	0	0	0
AT1G07725	0	4	0	0	7	9	1	0	4	0	0	0	5	2	7	4	0	6	0	0	3	3	0	0	5	10	14	5	17	4	0	1	0	6	1	12	19	9	1	6	5	4	2	2	5	8	9	0	0
AT1G07728	262	316	241	348	262	408	290	272	276	176	153	226	347	266	288	159	278	236	169	187	220	320	269	139	292	278	270	352	274	232	216	234	198	172	211	211	229	175	207	202	271	383	216	276	351	337	208	294	243
AT1G07730	0	0	0	0	0	0	0	0	0	0	0	0	0	0	0	0	0	0	0	0	0	0	0	0	0	0	0	0	0	0	0	0	0	0	0	0	0	0	0	0	0	0	0	0	3	0	0	0	0
AT1G07733	0	0	0	1	1	4	0	0	0	0	5	6	0	10	0	0	0	0	0	4	0	0	1	0	0	0	0	7	2	0	1	0	4	0	3	0	0	3	0	0	1	0	4	0	2	4	0	0	5
AT1G07737	0	0	0	0	0	0	0	0	0	0	0	0	0	0	0	0	0	4	0	0	0	0	0	0	0	1	0	0	0	0	0	0	0	0	0	0	0	0	0	0	0	0	0	0	0	0	0	0	0
AT1G07740	35	57	62	77	47	106	38	48	80	102	59	125	104	131	123	117	55	175	97	114	137	78	143	103	56	61	70	80	56	69	60	76	90	148	99	88	124	147	131	99	146	230	105	143	139	115	84	63	43
AT1G07743	9	26	14	23	33	38	32	30	37	37	62	79	112	52	61	37	48	47	61	34	14	54	46	25	62	82	59	16	24	27	20	28	24	40	42	40	39	57	52	92	145	136	75	110	71	92	104	63	33
AT1G07745	85	52	82	100	89	119	69	58	129	110	75	97	201	136	117	153	128	137	270	165	125	127	221	386	395	354	370	79	105	104	108	92	49	108	147	123	152	125	134	182	234	194	152	238	176	170	171	164	223
AT1G07747	0	0	0	0	0	0	0	0	0	0	0	0	0	0	0	0	0	0	0	0	0	0	0	0	0	0	0	0	0	0	0	0	0	0	0	0	0	0	0	0	0	1	0	0	0	0	0	0	0
AT1G07750	1547	1666	1418	1555	1472	2453	1156	1226	1088	676	755	729	756	418	433	344	442	448	239	224	265	632	678	311	2039	2074	2062	1741	1731	1826	1393	1599	990	773	795	739	729	466	462	656	974	1053	417	625	385	1274	1242	1448	1194
AT1G07753	0	1	2	7	2	5	3	15	0	0	7	0	0	9	5	4	9	4	0	5	3	0	0	0	0	2	0	3	3	3	2	8	0	5	0	0	1	2	4	1	4	4	1	5	5	1	4	0	3
AT1G07757	6	0	0	0	0	1	11	0	0	0	0	0	0	0	6	3	0	2	0	0	1	0	0	0	1	0	0	5	0	0	0	0	0	0	0	5	0	0	0	0	0	0	0	3	0	1	0	3	0
AT1G07760	0	0	0	0	0	0	0	0	0	0	0	0	0	0	0	0	0	0	0	0	0	0	0	0	0	0	0	0	0	0	0	0	0	0	0	0	0	0	0	0	0	0	0	0	0	0	0	0	0
AT1G07763	0	0	0	0	0	0	0	0	0	0	0	0	0	0	0	0	0	0	0	0	0	0	0	0	0	0	0	0	0	0	0	0	0	0	0	0	0	0	0	0	0	0	0	0	0	0	0	0	0
AT1G07767	0	0	0	0	0	0	0	0	0	0	0	0	0	0	0	0	0	0	0	0	0	0	0	0	0	0	0	0	0	0	0	0	0	0	0	0	0	0	0	0	0	0	0	0	0	0	0	0	0
AT1G07770	5556	5151	3593	5545	4664	8750	4937	5525	5887	6815	6879	7497	20198	8935	7997	9822	11232	9043	9715	10007	10535	5777	5415	6549	4912	4821	4898	6083	5358	4741	4851	4925	5164	6580	6645	5pXG01	10086	8842	8388	10204	12378	17502	10481	11241	13042	7409	7533	6526	5022
AT1G07773	0	0	0	0	0	0	0	0	0	0	0	0	0	0	0	0	0	0	0	0	0	0	0	0	0	0	0	0	0	0	0	0	0	0	0	0	0	0	0	0	0	0	0	0	0	0	0	0	0
AT1G07777	0	0	0	0	0	0	0	0	0	0	0	0	0	0	0	0	0	0	0	0	0	0	0	0	0	0	0	0	0	0	0	0	0	0	0	0	0	0	0	0	0	0	0	0	0	0	0	0	0
AT1G07780	249	229	186	112	126	214	171	172	226	205	208	322	426	327	326	238	238	233	211	246	303	315	328	280	226	232	198	182	156	206	199	250	248	145	247	203	289	328	242	223	247	355	218	262	291	259	264	255	222
AT1G07783	0	0	0	6	0	0	0	0	0	0	0	0	0	0	0	0	0	0	0	0	0	0	0	0	0	0	0	0	0	0	0	0	0	0	1	0	0	0	0	0	2	2	0	0	0	0	0	0	0
AT1G07787	0	0	0	0	0	0	0	0	0	0	0	0	0	0	0	0	0	0	0	0	0	0	0	0	0	0	0	0	0	0	0	0	0	0	0	0	0	0	0	0	0	0	0	0	0	0	0	0	0
AT1G07790	1141	992	612	984	941	1872	924	1044	1226	1538	1705	2031	3944	1825	2057	1705	1751	1540	1563	1862	2037	1140	1040	1336	1407	1676	1157	1014	875	855	867	1236	974	2262	2213	1830	2257	2081	2092	2246	2663	3730	2246	2446	3693	2174	2285	1795	1824
AT1G07793	0	0	0	0	0	0	0	0	0	0	0	0	0	0	0	0	0	0	0	0	0	0	0	0	0	0	0	0	0	0	0	0	0	0	0	0	0	0	0	0	0	0	0	0	0	0	0	0	0
AT1G07795	42	22	30	47	29	36	26	5	4	0	0	0	0	6	6	0	0	0	0	0	2	0	7	0	0	4	1	42	18	42	2	0	3	10	0	0	18	0	3	1	7	7	2	0	1	9	4	7	0
AT1G07800	0	0	0	0	0	0	0	0	0	0	0	0	0	0	0	0	0	0	0	0	0	0	0	0	0	0	0	0	0	0	0	0	0	0	0	0	0	0	0	0	0	0	0	0	0	0	0	0	0
AT1G07803	11	4	0	0	3	6	2	0	8	0	2	0	6	0	0	0	0	0	0	7	0	7	4	0	6	6	13	2	7	3	2	1	4	1	0	2	2	2	0	0	0	3	0	0	0	8	2	3	1
AT1G07807	2	0	0	0	0	0	0	0	0	0	0	0	0	0	0	0	0	0	0	0	0	0	0	0	0	1	0	0	0	0	0	0	0	0	0	0	0	0	0	0	0	0	0	0	0	0	0	0	0
AT1G07810	1141	1409	1207	1246	1209	2280	1130	969	1288	964	866	1158	1447	1060	869	1111	1275	1283	828	1088	1199	1235	995	1005	1055	1126	1079	1265	1333	1434	1044	1252	1028	894	1087	680	908	1081	792	1113	1391	1973	1065	1240	1357	1390	1344	1040	984
AT1G07813	0	0	0	0	0	0	0	0	0	0	0	0	0	0	0	0	0	0	0	0	1	0	0	0	0	0	5	0	0	0	0	0	0	0	0	0	0	0	0	0	0	0	0	0	0	0	3	0	0
AT1G07820	1462	1402	1055	1328	1227	2065	1407	1407	1592	2628	2148	2353	5613	2100	2368	2121	2331	1840	2586	2576	2441	1607	1648	2066	2265	2742	2257	1432	1506	1410	1248	1314	1471	2404	2097	2043	2517	2021	2134	2554	3032	4517	2341	2690	3598	3147	3039	2364	2770
AT1G07823	9	8	9	0	4	7	4	5	0	0	5	0	8	5	3	1	3	0	9	8	0	29	11	10	23	19	13	1	1	4	5	0	0	0	0	0	0	12	4	5	1	0	6	0	15	6	5	2	4
AT1G07827	0	0	0	0	0	0	0	0	0	0	0	0	0	0	0	0	0	0	0	0	0	0	0	0	0	0	0	0	0	0	0	0	0	0	0	0	0	0	0	0	0	0	0	0	0	0	0	0	0
AT1G07830	716	585	501	620	556	1083	593	681	745	854	819	922	2808	1415	1197	1570	1555	1300	1770	1448	1421	1544	1633	1733	1047	965	1038	702	636	666	554	625	635	767	703	591	1111	1085	939	1149	1372	1946	1188	1601	1653	1246	1249	885	867
AT1G07833	0	0	0	0	0	0	0	0	0	0	0	0	0	0	0	0	0	0	0	0	0	0	0	0	0	0	0	0	0	0	0	0	2	0	0	0	0	0	0	0	0	0	0	0	0	0	0	0	0
AT1G07837	0	0	0	0	0	0	0	0	0	0	0	0	0	0	0	0	0	0	0	0	0	0	0	0	0	0	0	0	0	0	0	0	0	0	0	0	0	4	0	0	0	0	0	0	0	0	0	0	0
AT1G07840	491	517	398	415	419	1023	493	574	593	540	525	786	1228	814	754	798	723	603	595	713	688	440	545	600	496	476	422	484	565	421	512	469	446	744	697	559	884	879	635	650	670	1174	618	646	796	656	682	531	412
AT1G07843	0	0	0	0	0	0	0	0	0	0	0	0	0	0	0	0	0	0	0	0	0	0	0	0	0	0	0	0	0	0	0	0	0	0	0	0	0	0	0	0	0	0	0	0	0	0	0	0	0
AT1G07847	0	0	0	2	0	3	0	0	0	0	0	0	0	0	0	0	0	0	0	0	0	0	0	0	0	0	0	3	0	0	0	0	0	0	0	2	0	0	0	0	0	0	0	0	0	0	0	0	0
AT1G07850	0	0	1	0	4	11	0	0	0	0	5	4	0	0	3	0	0	0	0	0	1	0	0	0	0	0	0	0	0	0	0	0	11	0	0	0	0	4	1	0	0	0	0	0	2	0	0	4	0
AT1G07853	1	0	0	0	0	5	0	0	0	0	0	0	0	0	0	0	0	0	0	0	0	0	0	0	0	2	0	2	0	0	0	0	0	0	0	0	0	0	0	0	0	0	0	0	0	0	0	0	0
AT1G07857	0	0	0	0	0	0	0	0	0	0	0	0	0	0	0	0	0	0	0	0	0	0	0	0	0	0	0	0	0	0	0	0	0	0	0	0	0	0	0	0	0	0	0	0	0	0	0	0	0
AT1G07860	0	0	0	0	0	0	0	0	0	0	0	0	0	0	0	0	0	0	0	0	0	0	0	0	0	0	0	0	0	1	0	0	0	0	0	0	0	0	0	0	0	0	0	0	0	0	0	0	0
AT1G07863	0	0	0	0	0	0	0	0	0	0	0	0	0	0	0	0	0	0	0	0	0	0	0	0	0	0	0	0	0	0	0	0	0	0	0	0	0	0	0	0	0	0	0	0	0	0	0	0	0
AT1G07870	361	528	616	526	611	1116	540	495	597	567	718	698	706	419	375	455	446	525	603	479	375	556	835	631	1221	1188	1103	386	512	514	459	589	337	341	379	384	228	285	257	263	391	495	295	256	405	642	600	479	746
AT1G07873	0	0	0	0	0	0	0	0	0	0	0	0	0	0	0	0	0	0	0	0	0	0	0	0	0	0	0	0	0	0	0	0	0	0	0	0	0	0	0	0	0	0	0	0	0	0	0	0	0
AT1G07877	2	0	3	0	0	0	5	11	1	5	0	0	0	0	0	0	0	1	5	1	0	0	0	16	0	2	3	1	0	0	4	0	0	0	0	0	5	1	0	1	0	0	0	2	0	0	0	0	1
AT1G07880	112	101	169	159	237	345	118	132	223	195	258	261	258	149	174	107	145	155	92	112	66	66	138	139	116	80	232	101	166	272	137	107	130	56	69	65	13	16	7	12	22	8	3	0	15	51	11	38	44
AT1G07883	0	0	0	0	0	0	1	0	0	0	0	0	0	0	0	0	2	0	0	0	0	1	0	0	0	0	0	0	0	0	0	0	0	0	0	0	1	4	0	0	0	0	0	0	0	0	0	0	0
AT1G07885	4	0	18	5	4	7	3	0	0	5	0	0	0	4	0	0	0	0	3	10	1	0	0	0	0	0	1	0	1	2	8	3	0	0	0	0	8	0	1	0	0	0	0	0	0	0	1	0	0
AT1G07887	0	0	0	1	0	0	0	0	0	0	0	0	1	0	0	0	2	0	0	0	1	0	0	0	0	0	0	2	0	0	0	0	0	0	0	0	0	0	0	1	0	0	0	0	0	0	0	0	0
AT1G07890	20887	20968	28062	19192	18731	36640	23649	22137	23562	18734	19377	19239	31070	17560	14430	16838	18589	16243	14522	14733	16476	10877	11272	11883	6644	6915	6748	23158	20529	20502	21124	19762	23978	14474	14399	12912	12024	12533	10474	12252	14006	19666	12273	13999	15518	11465	10990	10151	8289
AT1G07893	18	41	1	46	31	70	31	18	12	5	22	23	12	10	12	23	10	13	12	16	15	10	18	11	5	6	2	47	41	27	24	14	7	7	0	8	6	9	6	9	12	5	4	10	2	16	19	14	14
AT1G07897	13	22	28	14	7	68	21	19	33	10	38	30	29	36	26	38	16	22	21	15	11	1	14	0	9	9	0	12	7	12	23	14	13	10	18	17	26	24	20	20	9	31	5	4	22	18	22	13	3
AT1G07900	1	6	14	4	0	0	6	8	6	20	3	43	0	0	7	0	0	9	10	6	27	2	0	0	0	3	0	0	2	0	3	0	11	4	12	0	2	1	1	1	0	0	8	2	7	4	17	5	0
AT1G07901	0	0	0	8	0	0	0	9	0	0	0	0	0	0	0	0	0	2	0	0	0	2	0	6	0	0	0	0	1	0	0	0	0	0	0	1	0	0	0	2	0	1	0	0	0	0	0	0	0
AT1G07902	46	48	40	26	21	27	52	36	49	21	30	33	104	52	30	37	50	53	43	60	55	67	50	96	81	73	62	46	34	53	21	35	72	41	47	52	42	47	38	83	70	82	71	37	115	66	59	61	102
AT1G07903	0	0	0	0	0	0	0	0	0	0	0	0	0	0	0	0	0	0	0	0	0	0	0	0	0	0	0	0	0	0	0	0	0	0	0	0	0	0	0	0	0	0	0	0	0	0	0	0	0
AT1G07907	0	0	0	0	0	0	0	0	0	0	0	0	0	0	0	0	0	0	0	0	0	0	0	0	0	0	0	0	0	0	0	0	0	0	0	0	0	0	0	0	0	0	0	0	0	0	0	0	0
AT1G07910	302	310	391	405	339	639	412	331	333	370	334	407	602	519	473	488	475	523	519	502	422	408	479	681	363	422	448	322	393	343	257	361	375	315	467	297	555	454	364	431	472	919	450	509	569	491	360	333	254
AT1G07913	0	0	0	0	0	0	0	0	0	0	0	0	0	0	0	0	0	0	0	0	0	0	0	0	0	0	0	0	0	0	0	0	0	0	0	0	0	0	0	0	0	2	0	0	0	0	0	0	0
AT1G07917	0	0	0	0	0	0	0	0	0	0	0	0	0	0	0	0	0	0	0	0	0	0	0	0	0	0	0	0	0	0	0	0	0	0	0	0	0	0	0	0	0	0	0	0	0	0	0	1	0
AT1G07920	5866	5571	3926	6117	4867	8271	4874	5613	6404	5608	5966	6427	11681	7302	5565	5824	7719	5841	5270	6544	7291	4759	4383	4149	3566	4309	3729	6009	5056	5010	4955	4984	4734	5140	5180	4238	6179	6092	5580	5766	7010	9331	5830	5979	8467	5510	6685	5868	4947
AT1G07923	0	0	0	0	0	0	0	0	0	0	0	0	0	0	0	0	0	0	0	0	0	0	0	0	0	0	0	0	0	0	0	0	0	0	0	0	0	0	0	0	0	0	0	0	0	0	0	0	0
AT1G07927	4	0	0	0	0	0	0	0	0	0	0	0	0	0	0	0	0	0	0	0	0	0	0	0	0	0	0	0	0	0	0	0	7	0	0	0	0	0	0	0	0	0	0	0	0	0	0	0	0
AT1G07930	9853	9338	7159	10309	8564	17313	8434	9744	12083	12432	12823	14465	33426	17038	16064	13185	16746	13213	10417	12492	14066	7737	7491	8130	4646	5523	5300	10481	8979	9370	9216	10121	9867	12710	13699	10690	15690	18573	14973	13835	16633	24273	12539	13923	16922	10202	10930	9209	6345
AT1G07933	0	2	0	0	0	1	0	0	0	0	0	0	0	0	0	0	0	0	0	0	0	0	0	0	0	0	0	0	0	0	0	0	0	0	0	0	0	0	0	0	0	0	0	0	0	0	0	0	0
AT1G07937	23	15	15	16	17	11	36	31	50	99	90	46	152	87	39	126	152	97	149	259	222	287	284	249	146	154	107	11	7	13	7	12	40	6	29	8	21	27	39	40	72	82	82	79	199	171	182	130	122
AT1G07940	6505	5733	4589	5828	5133	9681	5360	6146	6928	8037	7863	7693	19323	8874	7976	6454	7962	6075	6240	6463	6720	4318	4241	4646	3233	3737	3151	5812	5260	5267	5505	5998	5938	6786	6790	6196	8882	8843	8207	7666	8851	12046	7192	8142	9087	6160	6747	5864	4294
AT1G07943	1	1	0	5	1	10	9	0	10	6	0	8	11	3	0	2	7	4	0	0	0	6	18	0	1	5	3	0	4	0	0	0	0	2	9	2	9	13	2	3	0	10	0	3	1	19	1	1	1
AT1G07947	0	0	0	0	0	0	0	0	0	0	0	0	0	0	0	0	0	0	0	0	0	0	0	0	0	0	0	0	0	0	0	0	0	0	0	0	0	0	0	0	0	0	0	0	0	0	0	0	0
AT1G07950	423	325	341	321	302	655	280	404	357	318	315	295	683	421	369	408	430	337	542	397	466	402	429	526	422	420	447	369	375	338	286	216	246	207	319	269	405	303	355	366	404	555	435	381	487	445	545	488	404
AT1G07957	3	1	4	3	6	4	0	0	0	0	0	0	0	4	8	0	0	0	0	0	0	2	0	0	2	5	0	1	2	1	8	7	0	9	6	5	4	3	0	0	3	13	9	0	0	6	1	0	0
AT1G07960	961	1018	817	831	803	1568	930	961	1048	1000	766	1083	1512	817	738	1058	935	790	1052	964	876	994	816	988	906	922	790	901	924	732	868	998	813	807	862	808	1112	888	807	994	1029	1616	1066	1226	1179	1109	1064	843	852
AT1G07963	10	11	12	6	11	23	3	7	1	0	1	4	0	5	4	0	0	0	0	0	4	0	0	0	1	5	0	5	4	5	2	3	6	2	3	5	5	1	3	0	2	4	3	0	0	12	12	0	2
AT1G07967	0	0	0	0	0	0	0	0	0	0	0	0	0	0	0	0	1	0	0	0	0	1	0	0	0	0	0	0	0	0	0	0	0	0	0	0	0	0	0	0	0	0	0	0	0	0	0	0	0
AT1G07970	406	334	247	326	275	392	380	286	430	447	396	499	1068	634	601	654	699	707	793	729	793	716	602	677	575	691	551	337	318	317	353	351	354	544	562	430	712	626	546	694	706	1181	794	867	1010	690	653	460	514
AT1G07973	0	0	0	0	0	0	0	0	0	0	0	0	0	0	0	0	0	0	0	0	0	0	0	0	0	0	0	0	0	0	0	0	0	0	0	0	0	0	0	0	0	0	0	0	0	0	0	0	0
AT1G07977	0	0	0	0	0	0	0	0	0	0	0	0	0	0	0	0	0	0	0	0	0	0	0	0	0	0	0	0	0	0	0	0	0	0	0	0	0	0	0	0	0	0	0	0	0	0	0	0	0
AT1G07980	378	371	325	315	285	594	365	286	397	340	400	356	776	394	407	354	364	415	427	347	359	328	334	324	327	348	332	375	298	257	269	319	245	306	329	299	523	pXG01	377	494	477	824	507	431	579	500	436	528	323
AT1G07983	12	21	2	15	5	24	5	19	14	39	20	30	20	21	19	18	31	18	36	25	34	22	10	19	12	22	10	35	8	7	12	8	7	25	13	20	28	19	5	14	28	20	15	21	25	34	15	30	26
AT1G07985	98	64	64	119	205	197	60	35	64	27	33	39	18	2	1	38	38	3	7	17	7	53	67	75	163	90	255	70	76	53	65	93	65	1	10	7	16	5	9	2	7	13	0	6	0	28	44	41	17
AT1G07987	1	0	0	0	0	6	0	0	0	0	0	0	0	0	0	0	0	0	0	0	0	0	0	0	0	1	0	0	0	0	0	0	0	0	0	0	0	0	0	0	0	0	0	0	0	0	0	0	0
AT1G07990	1052	1091	1200	1010	986	2037	1078	907	916	776	925	891	1577	861	934	716	924	946	889	904	1040	1222	1014	1317	1439	1469	1486	1018	1228	1100	1093	1104	775	982	1093	821	1177	1172	953	1019	1235	1758	1113	1173	1294	1298	1355	1123	1080
AT1G07993	0	0	0	0	0	0	0	1	0	0	0	0	0	0	0	0	0	0	0	0	0	0	0	0	1	0	0	4	3	0	0	0	0	0	0	0	0	0	0	0	0	0	0	0	0	0	0	0	0
AT1G07997	0	0	0	0	0	0	0	0	0	0	0	0	0	0	0	0	0	0	0	0	0	0	0	0	0	0	0	0	0	0	0	0	0	0	0	0	0	0	0	0	0	0	0	0	0	0	0	0	0
AT1G08000	147	139	105	117	136	241	164	120	190	219	190	200	375	202	218	135	202	211	219	192	238	187	188	186	209	209	175	130	152	156	165	120	101	190	261	189	272	282	240	263	342	484	268	339	368	320	325	268	283
AT1G08003	0	0	5	3	0	0	6	0	3	0	11	11	6	3	13	0	0	0	4	5	3	4	12	0	12	7	3	1	3	0	4	0	6	0	1	4	2	1	2	6	4	1	0	5	0	8	0	2	2
AT1G08005	0	0	0	0	0	0	0	0	0	0	0	0	0	2	0	0	0	0	0	0	0	0	0	0	6	2	0	4	6	0	0	0	0	2	0	0	0	0	0	0	0	1	0	0	0	0	0	0	0
AT1G08007	0	0	0	0	0	0	0	8	0	0	0	0	0	0	0	0	0	0	0	0	0	0	0	0	0	0	0	0	0	0	0	0	0	0	0	0	0	0	0	0	0	0	0	0	0	0	0	0	0
AT1G08010	394	294	265	344	413	754	266	191	293	257	144	329	561	275	267	289	292	285	237	350	356	350	405	325	387	378	404	382	417	301	176	210	206	188	171	156	305	250	238	283	312	417	352	373	374	458	489	382	353
AT1G08013	0	0	0	0	0	0	0	0	0	0	0	0	0	0	0	0	0	0	0	0	0	0	0	0	0	0	0	0	0	0	0	0	0	0	0	0	0	0	0	0	0	0	0	0	0	0	0	0	0
AT1G08017	0	0	0	0	0	0	0	0	0	0	0	0	0	0	0	0	0	0	0	0	0	0	0	0	0	0	0	0	0	0	0	0	0	0	0	0	0	0	0	0	0	0	0	0	0	0	0	0	0
AT1G08023	0	0	0	0	0	0	0	0	0	0	0	0	0	0	0	0	0	0	0	0	0	0	0	0	0	0	0	0	0	0	0	0	0	0	0	0	0	0	0	0	0	0	0	0	0	0	0	0	0
AT1G08027	0	0	0	0	0	0	0	0	0	0	0	0	0	0	0	0	0	0	0	0	0	0	0	0	0	0	0	0	0	0	0	0	0	0	0	0	0	0	0	0	0	0	0	0	0	0	0	0	0
AT1G08030	607	511	549	519	409	919	547	529	877	835	882	1134	1523	897	974	917	890	846	1568	1335	1111	674	878	1078	942	785	793	505	501	504	1136	1143	996	1890	1869	1544	1613	1353	1428	1334	1698	2029	1167	1400	1702	872	821	539	512
AT1G08033	0	0	0	0	0	0	0	0	0	0	0	0	0	0	0	0	0	0	0	0	0	0	0	0	0	0	0	0	0	0	0	0	0	0	0	0	0	0	0	0	0	0	0	0	0	0	0	0	0
AT1G08035	0	8	11	11	0	4	0	15	4	0	0	0	0	0	1	8	5	0	0	0	1	0	0	0	5	0	0	0	0	0	6	0	0	28	18	4	4	4	3	9	0	4	10	3	8	3	4	0	3
AT1G08037	2	0	10	3	0	14	8	3	14	0	8	3	6	6	10	0	0	1	5	4	10	4	0	13	5	0	12	4	4	11	7	12	0	5	5	7	4	11	13	7	10	4	2	1	13	8	3	7	10
AT1G08040	376	420	485	463	545	790	539	545	383	619	644	644	953	599	460	522	499	478	537	645	474	531	534	604	826	726	793	498	513	378	565	590	523	518	514	455	773	483	559	772	739	1211	589	670	749	718	518	459	514
AT1G08043	17	7	6	16	6	15	7	5	2	0	10	23	17	14	20	23	37	12	16	4	22	21	6	0	13	10	21	0	16	22	10	2	18	9	14	14	8	11	4	5	7	26	5	2	7	33	12	29	13
AT1G08047	0	0	0	0	0	0	0	0	0	0	0	0	0	0	0	0	0	0	0	0	0	0	0	0	0	0	0	0	0	0	0	0	0	0	0	0	1	0	0	2	0	0	0	0	0	0	0	0	0
AT1G08050	542	454	586	388	428	931	447	549	522	487	375	476	323	163	194	293	161	217	111	115	210	106	31	82	118	153	89	533	438	491	640	676	534	834	626	564	576	429	377	329	413	664	295	419	315	159	149	74	70
AT1G08057	0	0	0	0	0	0	0	0	0	0	0	0	0	0	0	0	0	0	0	0	0	0	0	0	0	0	0	0	0	0	0	0	0	0	0	0	0	0	0	0	0	0	0	0	0	0	0	0	0
AT1G08060	230	254	277	240	293	388	322	176	289	176	243	337	466	318	295	300	309	519	334	393	439	511	480	354	752	919	976	290	338	243	236	285	255	354	521	291	436	394	379	478	605	709	501	533	608	561	532	398	527
AT1G08063	0	0	0	0	0	0	0	0	0	0	0	0	0	0	0	0	0	0	0	0	0	0	8	0	0	0	0	0	0	0	0	0	0	0	0	0	0	0	0	0	0	0	0	0	0	3	0	0	0
AT1G08065	0	0	0	0	0	0	0	0	0	0	0	0	0	0	0	0	0	0	0	0	0	0	0	0	0	0	0	0	0	0	0	0	0	0	0	0	0	0	0	0	0	0	0	0	0	0	0	0	0
AT1G08070	39	28	15	22	14	59	47	6	15	43	49	30	131	52	30	20	63	77	44	86	73	45	88	48	51	48	59	31	18	34	42	42	46	63	72	44	74	58	67	82	76	100	108	62	104	59	49	63	37
AT1G08073	0	2	1	0	5	0	0	0	0	0	0	0	0	0	0	3	0	5	4	0	0	1	0	0	6	0	0	0	2	3	0	0	0	0	0	0	1	0	0	0	0	2	5	0	0	3	0	0	0
AT1G08077	0	0	0	0	0	0	0	0	0	0	0	0	0	0	0	0	0	0	0	0	0	0	1	0	0	0	0	0	0	0	0	0	0	0	0	0	0	0	0	0	0	0	0	0	0	0	0	0	0
AT1G08080	0	0	0	0	0	0	0	0	0	0	0	0	0	0	0	0	0	0	0	0	0	0	0	0	4	0	0	0	0	0	0	0	4	0	0	0	0	0	0	0	0	0	0	0	0	0	7	0	5
AT1G08087	4	0	1	0	0	0	0	0	0	0	0	0	0	0	0	3	0	0	0	0	0	0	0	0	0	0	6	0	3	0	0	0	0	0	0	0	0	0	0	2	5	0	0	0	0	0	0	0	0
AT1G08090	423	538	921	522	564	31927	586	838	1667	794	514	1058	98	71	79	94	124	90	357	176	345	148	166	167	44	47	27	583	555	496	1805	1148	1877	672	543	573	185	219	118	247	314	740	615	478	768	616	695	392	107
AT1G08093	0	0	0	0	0	6	0	0	7	0	0	11	6	9	0	6	0	4	0	0	0	0	0	0	0	0	0	0	1	0	4	0	0	0	0	2	0	0	0	1	1	0	0	0	1	0	0	0	0
AT1G08097	2	0	0	0	0	0	0	0	0	0	0	0	0	0	0	0	0	0	0	0	0	0	0	0	0	0	0	0	0	0	0	0	0	0	0	0	0	0	0	0	0	0	0	0	0	0	0	0	0
AT1G08100	0	0	0	0	0	8	0	0	1	4	5	1	0	4	15	0	0	0	0	0	0	0	0	0	0	0	0	0	0	0	0	0	0	27	34	24	36	34	8	3	4	4	1	8	0	0	0	0	0
AT1G08103	0	0	0	0	0	4	0	0	2	0	0	0	11	0	0	0	0	0	0	0	0	0	0	0	0	0	0	0	5	0	4	0	0	0	0	0	0	0	0	0	0	5	9	0	0	7	0	0	0
AT1G08105	0	0	0	0	0	0	0	0	0	0	0	0	0	0	0	0	0	0	0	0	0	0	0	0	0	0	0	0	0	0	0	0	0	0	0	0	0	0	0	1	0	0	0	0	0	0	0	0	0
AT1G08107	0	0	0	0	0	0	0	0	0	0	0	0	0	0	0	0	0	0	0	0	0	0	0	0	0	0	0	0	0	0	0	0	0	0	0	0	0	0	0	0	0	0	0	0	0	0	0	0	0
AT1G08110	1099	1147	1103	1251	965	2036	1112	1015	1386	1326	1359	1601	3141	1695	1286	2018	1965	1554	2444	2066	1867	2079	2120	2412	2293	2106	2436	1323	1186	1218	1215	1252	1103	1760	1715	1542	2112	2071	1829	2326	2744	3786	2306	2609	2898	1963	1864	1735	1682
AT1G08113	0	0	0	0	0	0	0	0	0	0	0	0	5	0	0	0	0	2	0	0	0	0	0	13	0	0	0	0	0	0	0	0	0	0	0	0	0	0	0	2	0	2	0	0	0	3	0	3	0
AT1G08115	11	2	4	7	3	0	5	2	1	8	0	0	13	2	0	5	0	1	8	2	1	5	0	0	21	9	1	1	3	2	3	3	3	1	0	1	0	1	0	1	1	2	0	0	14	1	2	2	7
AT1G08117	4	0	0	0	0	0	0	0	0	9	0	0	12	0	3	1	0	1	5	2	0	0	2	0	0	0	0	1	0	0	0	0	0	0	0	0	0	3	3	0	2	1	0	0	0	1	0	1	0
AT1G08120	0	9	0	2	0	0	0	0	0	0	0	0	13	4	2	0	10	0	3	0	0	0	0	7	0	0	0	0	0	0	0	10	0	7	0	3	1	0	1	0	0	6	6	0	3	0	0	0	0
AT1G08123	0	0	1	0	0	0	0	0	0	0	0	0	0	0	5	0	0	0	0	1	0	0	0	0	5	0	0	0	9	0	0	0	0	2	0	3	2	0	0	0	0	1	0	0	0	0	0	0	0
AT1G08125	389	371	334	349	289	617	389	482	388	540	390	435	1032	546	510	714	544	555	989	702	663	731	884	958	702	624	645	347	362	299	430	416	353	514	541	394	630	539	518	573	724	1058	608	707	779	629	604	551	560
AT1G08127	0	0	0	0	0	0	0	0	0	0	0	0	0	0	0	0	0	0	0	0	0	0	0	0	0	0	0	0	0	0	0	0	0	0	0	0	0	0	0	0	0	0	0	0	0	0	0	0	0
AT1G08130	863	807	712	784	738	1403	823	1215	1304	992	1123	1442	2412	1506	1450	1352	1464	1420	1323	1222	1471	1131	1032	1069	1546	1571	1408	782	866	865	995	1344	1068	1510	1547	1202	1602	1586	1467	1497	1679	2393	1379	1674	1789	1536	1113	984	1099
AT1G08133	0	0	0	0	0	0	0	0	0	0	0	0	0	0	0	0	0	0	0	0	0	0	0	0	0	0	0	0	0	0	2	0	0	0	0	0	0	0	0	0	0	0	0	0	0	0	0	0	0
AT1G08135	0	0	0	0	0	0	0	0	0	0	0	0	0	0	0	0	0	0	0	0	0	0	0	0	0	0	0	0	0	0	0	0	0	0	0	0	0	0	0	0	0	0	0	0	0	0	0	0	0
AT1G08137	0	0	0	0	0	0	0	0	0	0	0	0	0	0	0	0	0	0	0	0	0	0	0	0	0	0	0	0	0	0	0	0	0	0	0	0	0	0	0	0	0	0	0	0	0	0	0	0	0
AT1G08140	3	0	0	0	0	6	0	0	0	0	0	0	0	0	0	0	0	0	0	0	0	0	0	0	0	0	0	0	0	0	0	0	0	0	0	0	0	0	0	0	0	0	0	0	0	0	0	0	0
AT1G08143	0	0	0	0	0	0	0	0	0	0	0	0	0	0	0	0	0	0	0	0	0	0	0	0	0	0	0	0	0	0	0	0	0	0	0	0	0	0	0	0	0	0	0	0	0	0	0	0	0
AT1G08147	0	0	0	0	4	0	0	0	2	0	0	0	0	0	0	0	0	0	0	0	0	0	0	0	0	0	0	0	0	0	0	0	0	0	0	0	0	0	0	0	0	0	0	0	0	0	0	2	0
AT1G08150	0	0	0	0	0	0	0	0	0	0	0	0	0	0	0	0	0	0	0	0	0	0	0	0	0	1	0	0	0	0	0	1	0	0	0	0	3	0	0	0	0	0	0	0	0	0	0	0	0
AT1G08153	0	0	0	3	3	0	0	0	0	0	0	0	0	0	0	0	0	0	0	0	0	0	0	0	0	0	0	0	0	0	0	0	0	0	0	0	0	0	0	0	0	0	0	0	0	0	0	0	0
AT1G08160	786	708	753	744	735	1302	550	591	673	367	440	364	10	24	52	1	12	2	7	8	0	0	0	0	63	54	124	585	528	598	529	567	632	177	226	249	11	6	28	2	0	9	8	4	4	16	4	9	23
AT1G08165	5	1	7	0	13	10	3	8	0	0	4	18	0	0	0	0	0	0	0	0	0	0	0	0	272	361	228	12	0	3	4	3	6	0	0	1	0	0	1	0	0	0	0	0	0	5	0	0	244
AT1G08170	0	0	0	0	0	0	0	0	0	0	0	0	0	1	0	0	0	0	0	0	0	0	0	0	26	57	30	0	0	0	0	0	0	0	0	0	0	0	0	0	0	0	0	0	0	0	0	0	23
AT1G08173	7	60	9	28	25	44	14	18	5	5	5	17	13	1	5	2	0	4	0	0	0	7	0	0	6	16	10	45	44	10	23	23	45	7	0	3	1	1	1	0	0	0	0	0	3	10	5	13	8
AT1G08177	0	0	0	0	0	0	0	0	0	0	0	0	0	0	0	0	0	0	0	0	0	0	0	0	0	0	0	0	0	0	0	0	0	0	0	0	0	0	0	0	0	0	0	0	0	0	0	0	0
AT1G08180	45	52	42	70	49	64	23	35	19	13	27	31	100	55	38	25	15	44	43	70	50	86	119	103	93	105	148	41	35	51	27	19	12	25	8	21	67	19	49	59	43	98	65	106	96	166	103	92	127
AT1G08183	0	0	0	0	0	0	0	0	0	0	0	0	0	0	0	0	0	0	0	0	0	0	0	0	0	0	0	0	0	0	0	0	0	0	0	0	0	0	0	0	0	0	0	0	0	0	0	0	0
AT1G08187	0	0	0	0	2	0	0	0	0	0	0	0	0	0	0	0	0	0	0	0	0	0	8	0	0	6	4	3	0	0	0	7	0	0	0	2	0	0	0	5	0	0	0	0	0	2	0	7	2
AT1G08190	2315	2897	2731	3005	3017	6035	2361	2100	2472	2337	2211	2487	2836	1953	1889	1949	1899	2193	1677	1545	1904	1713	2009	2212	1532	1556	1481	2886	3322	2968	2226	2786	2204	2182	2251	2016	1936	1869	1827	1851	2036	3111	1489	1751	1962	1993	1586	1497	1340
AT1G08193	0	0	0	0	0	0	0	0	0	0	0	0	0	0	0	0	0	0	0	0	0	0	0	0	0	0	0	0	0	0	0	0	0	0	0	0	0	0	0	0	0	0	0	0	0	0	0	0	0
AT1G08197	0	0	0	0	7	0	0	0	0	0	0	0	0	0	0	0	0	0	0	0	0	0	0	0	0	0	0	0	0	0	0	0	0	0	0	0	3	0	1	0	0	0	0	0	0	0	0	0	0
AT1G08200	4626	4397	3796	5142	5275	8821	2947	2981	2823	2110	2346	2193	2662	1914	1503	1999	2294	1650	2290	2078	2280	1943	1935	1440	1559	1737	2043	5154	5818	4684	2432	2872	2552	1544	1695	1445	1222	1288	1348	1288	1582	2250	1649	1853	2213	2497	2017	2388	2164
AT1G08207	0	8	0	0	0	0	0	0	0	0	2	0	0	0	0	0	0	0	0	0	0	0	0	0	0	0	0	0	0	0	0	0	0	0	2	0	3	0	0	0	2	3	0	0	0	0	3	0	0
AT1G08210	335	292	367	288	236	401	254	265	264	293	332	380	980	696	461	612	698	712	772	988	770	745	729	789	695	752	722	267	263	317	207	248	222	463	592	428	791	695	712	790	963	1340	1005	929	1141	791	735	570	536
AT1G08213	0	14	6	3	0	7	0	8	0	7	0	3	20	5	5	19	6	3	5	2	6	4	10	3	14	13	1	2	6	11	4	7	0	8	12	15	12	6	7	2	1	0	0	6	4	5	10	17	0
AT1G08217	0	0	0	0	0	0	0	0	0	0	0	0	0	0	0	0	0	0	0	0	0	0	0	0	0	0	0	0	0	0	0	0	0	0	0	0	0	0	0	0	0	0	0	0	0	0	0	0	0
AT1G08220	376	288	242	368	291	579	227	302	432	385	454	433	999	473	458	332	405	434	266	407	382	280	268	322	170	200	229	364	347	290	333	349	355	432	400	327	482	485	471	448	471	686	499	415	477	357	337	300	247
AT1G08223	0	0	0	0	0	0	0	0	0	0	0	0	0	0	0	0	0	0	0	0	0	0	0	0	1	0	0	0	0	0	0	0	0	0	0	0	0	0	0	0	0	0	0	0	0	0	0	0	0
AT1G08227	0	0	0	0	0	0	0	0	0	0	0	0	0	0	0	0	0	0	0	0	0	0	0	0	17	3	6	0	1	0	11	0	0	0	0	0	0	0	0	0	0	4	0	0	0	0	7	1	14
AT1G08230	192	147	238	172	225	178	186	140	96	28	30	12	29	15	20	39	21	76	8	18	19	105	123	70	250	227	345	196	137	116	109	99	83	43	39	39	14	20	21	11	20	21	21	24	19	71	79	89	176
AT1G08237	0	0	0	0	0	0	0	0	0	0	0	0	0	0	0	0	0	0	0	0	0	0	0	0	0	0	0	0	0	0	0	0	0	0	0	0	0	0	0	0	0	0	0	0	0	0	0	0	0
AT1G08240	0	0	0	0	0	0	0	0	0	0	0	0	0	0	0	0	0	0	0	0	0	0	0	0	0	0	0	0	0	0	0	0	0	0	0	0	0	0	0	0	0	0	0	0	0	0	0	0	0
AT1G08247	0	0	0	0	0	0	0	0	0	0	0	0	0	0	0	0	0	0	0	0	0	0	0	0	0	0	0	0	0	0	0	0	0	0	0	0	0	0	0	0	0	0	0	0	0	0	0	0	0
AT1G08250	280	343	413	378	465	581	341	445	310	226	251	166	271	193	149	183	129	132	73	151	138	183	109	97	158	201	205	360	381	398	260	446	284	125	130	164	112	127	160	90	124	155	74	86	167	160	208	162	174
AT1G08253	0	0	0	0	0	0	0	0	0	0	0	0	0	0	0	0	0	0	0	0	0	0	0	0	0	0	0	0	0	0	0	0	0	0	0	0	5	0	0	0	0	0	0	0	0	0	0	0	0
AT1G08257	0	0	0	0	0	0	0	0	0	0	0	0	0	0	0	0	0	0	0	0	0	0	0	0	0	0	0	0	0	0	0	0	0	0	0	0	0	0	0	0	0	0	0	0	0	0	0	0	0
AT1G08260	555	460	491	419	470	855	679	551	787	582	637	948	1285	1061	1060	858	932	1255	1210	1115	1149	1204	1264	1414	1093	1382	1181	499	623	627	557	613	428	917	812	868	1339	1058	979	1341	1471	2041	1289	1236	1499	1292	947	847	814
AT1G08263	0	0	0	0	0	0	0	0	0	0	0	0	0	0	0	0	0	0	0	0	0	0	0	0	0	0	0	0	0	0	0	0	0	0	0	0	0	0	0	0	0	0	0	0	0	0	0	0	0
AT1G08267	0	0	0	0	0	0	0	0	0	5	0	0	0	0	0	0	0	0	0	0	0	0	0	0	0	0	0	0	0	0	0	0	0	0	0	0	0	0	0	0	0	0	0	0	0	0	0	0	0
AT1G08270	37	8	16	28	46	68	7	33	18	11	17	20	11	9	12	9	25	12	18	13	21	31	11	30	13	20	36	38	14	12	36	37	25	14	2	11	21	14	5	16	17	19	2	13	15	27	20	16	33
AT1G08273	0	7	10	5	6	2	2	5	7	14	0	14	14	6	4	12	7	2	7	17	10	18	5	0	2	29	2	10	3	14	3	3	14	1	15	9	6	12	6	3	12	17	8	7	4	14	14	21	20
AT1G08277	0	0	0	0	0	0	0	0	0	0	0	0	0	0	0	0	0	0	0	0	0	0	0	0	0	0	0	0	0	0	0	0	0	0	0	0	0	0	0	0	0	0	0	0	0	0	0	0	0
AT1G08280	508	501	585	449	481	611	442	557	709	329	374	400	560	360	322	301	304	319	265	371	371	310	273	237	151	160	209	545	628	521	391	467	472	177	214	197	193	237	229	163	182	270	284	246	281	326	285	297	184
AT1G08283	58	83	83	30	64	145	44	17	43	17	12	22	13	6	2	0	0	5	12	11	4	0	0	0	13	26	2	53	49	38	42	39	46	11	14	35	6	6	5	3	4	7	10	5	5	7	12	15	21
AT1G08290	24	82	113	143	126	115	39	66	60	66	81	64	4	13	9	11	7	4	33	0	6	23	11	10	43	49	80	141	75	136	61	51	110	55	56	61	14	8	5	0	2	18	3	4	1	23	17	21	15
AT1G08293	0	4	8	10	8	7	4	0	0	0	0	8	20	2	5	8	3	6	2	15	2	4	10	15	7	6	10	11	2	7	0	0	0	1	6	0	1	8	5	6	0	16	8	0	26	6	11	2	3
AT1G08297	0	0	0	0	0	0	0	0	0	0	0	0	0	0	0	0	0	0	0	0	0	0	0	0	0	0	0	0	0	0	0	0	0	0	0	0	0	0	0	0	0	0	0	0	0	0	2	0	0
AT1G08300	162	99	115	61	88	157	86	142	191	82	137	149	107	142	98	118	116	129	186	128	128	176	166	205	248	267	225	91	81	120	102	120	118	107	103	111	121	133	118	123	137	217	131	160	192	143	175	113	113
AT1G08307	0	0	0	0	0	0	0	0	0	0	0	0	0	0	0	0	0	0	0	0	0	0	0	0	0	0	0	0	0	0	0	0	0	0	0	0	0	0	0	0	0	0	0	0	0	0	0	0	0
AT1G08310	101	112	123	83	90	179	89	38	105	11	47	4	3	10	18	9	0	4	18	11	10	10	9	0	405	516	288	101	128	119	128	112	77	19	28	51	29	17	26	4	14	17	9	13	15	43	37	59	361
AT1G08313	0	0	0	0	0	0	0	0	0	0	0	0	0	0	0	0	0	0	0	0	0	0	0	0	0	0	0	0	0	0	0	0	0	0	0	0	0	0	0	0	0	0	0	0	0	0	0	0	0
AT1G08315	369	328	344	231	272	572	279	202	237	191	164	155	254	173	136	236	180	196	169	125	176	215	230	276	220	128	219	283	262	336	230	221	223	166	167	195	116	134	122	135	156	207	121	165	149	233	259	216	209
AT1G08317	24	27	20	11	6	26	12	20	6	7	14	8	11	9	3	6	0	7	0	5	9	0	3	13	8	0	0	9	8	15	9	5	2	26	16	12	15	7	1	3	14	7	0	25	8	7	6	3	13
AT1G08320	864	876	1067	801	923	2013	689	744	499	350	361	324	386	256	222	272	277	359	147	114	188	101	124	106	217	260	220	740	929	750	650	651	507	214	249	318	108	186	183	149	251	320	80	119	99	397	385	368	316
AT1G08323	0	0	0	0	0	0	0	0	0	0	0	0	0	0	0	0	0	0	0	0	0	0	0	0	0	0	0	0	0	0	0	0	0	0	0	0	0	0	0	0	0	0	0	0	0	0	0	0	0
AT1G08327	0	0	0	0	0	0	0	0	0	0	0	0	0	0	0	0	0	0	0	0	0	0	0	0	0	0	0	0	0	0	0	0	0	0	0	0	0	0	0	0	0	0	0	0	0	0	0	0	0
AT1G08333	0	0	0	0	0	0	0	0	0	0	0	0	0	0	0	0	0	0	0	0	0	0	0	0	0	0	0	0	0	0	0	0	0	0	0	0	0	0	0	0	0	0	0	0	0	0	0	0	0
AT1G08340	505	425	398	375	404	647	319	349	313	191	75	129	35	16	10	0	1	0	6	1	6	0	7	5	28	32	21	390	417	376	355	226	384	60	48	91	21	21	12	9	6	10	0	4	6	79	57	117	58
AT1G08347	0	0	0	0	0	0	0	0	0	0	0	0	0	0	0	0	0	0	0	0	0	0	0	0	0	0	0	0	0	0	0	0	0	0	0	0	0	0	0	0	0	0	0	0	0	0	0	0	0
AT1G08350	367	418	337	337	317	698	384	283	304	257	191	303	576	256	300	300	330	246	308	421	423	486	490	395	334	413	442	413	443	362	258	261	241	216	263	240	308	325	261	253	313	430	311	345	413	472	391	353	282
AT1G08353	0	0	0	0	0	0	0	0	0	0	0	0	0	0	0	0	0	0	0	0	0	0	0	0	0	0	0	0	0	0	0	0	0	0	0	0	0	0	0	0	0	0	0	0	0	0	0	0	0
AT1G08357	0	0	0	0	0	0	0	0	0	0	0	0	0	0	0	0	0	0	0	0	0	0	0	0	0	0	0	0	0	0	0	0	0	0	0	0	0	0	0	0	0	0	0	0	0	0	0	0	0
AT1G08360	6151	6402	4476	6831	5377	10895	5851	6163	7558	8742	7564	8415	21280	11343	9394	10641	12606	9663	9874	11169	11782	8253	7649	8366	6446	6854	6172	7054	6958	6259	6146	6276	6627	7536	7800	6333	10866	11026	9355	10579	12195	18408	12178	12325	15448	9859	10193	8625	6785
AT1G08363	0	0	0	0	0	0	0	0	0	0	0	0	0	0	0	0	0	0	0	0	0	0	0	0	0	0	0	0	0	0	0	0	0	0	0	0	0	0	0	0	0	0	0	0	0	0	0	0	0
AT1G08367	0	0	0	0	0	0	0	0	0	0	0	0	0	0	0	0	0	0	0	0	0	0	0	0	0	0	0	0	0	0	0	0	0	0	0	0	0	0	0	0	0	0	0	0	0	0	0	0	0
AT1G08370	704	684	665	611	616	1180	647	348	643	499	610	771	1251	874	727	555	648	648	639	712	942	744	745	869	738	757	769	850	801	861	684	688	513	695	779	723	845	836	740	908	1017	1410	930	1044	1238	976	973	810	746
AT1G08377	0	0	0	0	0	0	0	0	0	0	0	0	0	0	0	0	0	0	0	0	0	0	0	0	0	0	0	0	0	0	0	0	0	0	0	0	0	0	0	0	0	0	0	0	0	0	0	0	0
AT1G08380	84	114	94	57	60	77	56	46	20	36	22	14	284	23	8	11	18	29	17	25	15	92	38	80	1366	1667	2542	65	69	54	12	36	20	16	4	32	24	10	18	26	16	55	16	23	27	75	82	141	2993
AT1G08383	0	0	0	0	0	0	0	0	0	0	0	0	0	0	0	0	0	0	0	0	0	0	0	0	0	0	0	0	0	0	0	0	0	0	0	0	0	0	0	0	0	0	0	0	0	0	0	0	0
AT1G08387	0	0	0	0	1	0	2	0	0	0	0	0	0	0	0	0	0	0	0	0	0	0	0	0	0	2	3	0	0	0	0	2	0	0	0	2	0	0	0	4	0	0	0	0	1	3	0	0	0
AT1G08390	48	38	56	41	47	70	70	108	67	77	73	71	232	136	126	86	129	113	81	169	156	118	100	81	91	109	105	77	70	53	59	74	73	96	90	87	105	69	75	131	150	189	137	222	177	151	140	114	136
AT1G08393	0	0	0	0	0	0	0	0	0	0	7	0	0	0	0	0	0	0	0	0	0	0	0	0	0	0	0	0	0	0	0	0	0	0	0	0	2	0	0	0	0	0	0	0	0	0	3	0	0
AT1G08397	0	0	0	0	0	0	0	0	0	0	0	0	0	0	0	0	0	0	0	0	0	0	0	0	0	0	0	0	0	0	0	0	0	0	0	0	0	0	0	0	0	0	0	0	0	0	0	0	0
AT1G08400	233	200	208	183	153	337	188	252	191	244	321	208	416	196	270	201	221	213	233	210	204	188	192	180	207	191	145	198	177	205	203	174	175	256	310	166	266	261	207	283	343	369	300	227	165	248	288	179	126
AT1G08403	0	1	2	0	0	9	0	0	0	0	4	0	0	3	0	11	0	6	0	0	0	0	0	0	0	6	7	0	0	3	0	2	0	0	0	0	4	5	0	0	1	1	6	0	3	0	0	0	2
AT1G08410	530	620	465	462	436	1081	638	704	842	975	1117	1289	2268	1444	1486	1195	1271	1175	1395	1242	1241	1079	1062	1398	767	828	731	575	617	565	690	802	758	1736	1997	1431	1848	1759	1588	1676	1986	2559	1447	1768	1690	1081	1109	717	650
AT1G08413	0	0	0	0	0	0	0	0	0	0	0	0	0	0	0	0	3	0	0	0	0	0	0	0	0	0	0	0	0	0	2	0	0	0	0	0	0	0	0	0	0	0	0	0	0	0	0	0	0
AT1G08417	0	0	0	0	0	0	0	0	0	0	0	0	0	0	0	0	0	0	0	0	0	0	0	0	0	0	0	0	0	0	0	0	0	0	0	0	0	0	0	0	0	0	0	0	0	0	0	0	0
AT1G08420	1284	1439	1512	1297	1548	2739	1156	1158	1328	914	1126	1149	1493	1137	1028	1060	1132	1452	975	1071	1241	1251	1334	1186	1304	1505	1591	1496	1628	1467	1249	1548	1033	1565	1516	1306	1852	1673	1542	1546	1835	2303	1199	1415	1593	1336	1220	1029	973
AT1G08427	0	0	2	1	0	0	0	0	0	0	0	0	0	0	0	0	0	0	1	0	0	0	0	8	4	0	0	0	0	0	0	0	0	0	0	3	1	0	0	0	0	6	0	0	0	0	0	0	0
AT1G08430	701	994	1070	859	649	100	1549	1399	1439	1018	755	807	1782	1114	963	1917	2092	972	4166	3251	3419	3840	4727	4840	5550	6027	5595	1062	916	851	901	771	1031	483	508	487	417	771	565	360	296	694	1458	1516	2335	5687	5294	4730	3453
AT1G08433	0	0	0	0	0	0	0	0	0	0	0	0	0	0	0	0	0	0	0	0	0	0	0	0	0	0	0	0	3	0	0	0	0	0	0	0	0	0	0	0	0	0	0	0	0	0	0	0	0
AT1G08437	0	3	0	0	0	0	0	0	0	0	0	0	0	0	0	0	0	0	0	0	0	0	0	0	0	0	0	0	0	0	0	0	0	0	0	0	0	0	0	0	0	0	0	0	0	0	0	0	0
AT1G08440	0	4	2	2	0	8	3	0	0	3	0	0	0	2	0	0	0	2	0	0	0	0	0	0	0	0	0	15	2	8	3	0	1	0	8	0	0	0	0	0	0	2	0	0	0	0	0	3	7
AT1G08443	10	3	3	0	1	7	0	3	3	4	1	0	0	0	0	0	0	0	0	0	2	0	0	0	2	2	0	1	0	0	2	0	6	2	0	7	5	2	2	0	1	0	0	0	0	0	3	9	0
AT1G08447	0	0	0	0	0	0	0	0	0	0	0	0	0	0	0	0	0	0	0	0	0	0	0	0	0	0	0	0	0	0	0	0	0	0	0	0	0	0	0	0	0	0	0	0	0	0	0	0	0
AT1G08450	802	774	776	862	706	1686	946	850	932	804	1036	1048	1696	1070	751	1347	1061	921	1135	1220	1207	840	971	1161	1086	1078	930	957	909	942	908	848	781	1155	1212	993	1191	886	933	1037	1234	1769	1179	1437	1741	1437	1303	1019	962
AT1G08453	0	0	0	0	0	0	0	0	0	0	0	0	0	0	0	0	0	0	0	0	0	0	0	0	0	0	0	0	0	0	0	0	0	0	0	0	0	0	0	0	0	0	0	0	0	0	0	0	0
AT1G08457	0	2	0	0	0	0	0	0	12	0	0	0	8	14	2	0	0	0	0	12	8	8	0	0	0	1	0	0	1	0	0	7	0	0	0	0	0	6	2	6	2	2	0	0	14	0	14	0	3
AT1G08460	460	551	476	481	354	531	406	402	522	317	327	433	708	499	433	576	553	559	508	632	527	780	721	563	760	744	725	428	359	487	362	474	277	320	319	286	440	449	472	637	625	811	518	554	665	557	612	472	592
AT1G08463	0	0	0	0	0	0	0	0	0	0	0	0	0	0	0	0	0	0	1	0	0	0	0	0	0	0	0	0	0	0	0	0	0	0	0	0	0	0	0	0	0	0	0	0	0	0	0	0	0
AT1G08465	0	0	1	0	0	0	0	0	0	0	0	0	0	4	0	0	0	0	0	0	0	0	0	0	57	65	154	0	0	0	0	0	0	2	0	0	0	0	0	1	0	0	0	0	0	0	3	3	104
AT1G08470	446	520	377	619	611	884	464	458	401	470	564	463	688	491	381	483	336	341	577	493	482	361	448	538	482	442	437	519	538	512	381	532	439	376	393	369	469	403	387	507	529	670	392	605	588	483	513	353	323
AT1G08473	0	0	0	0	0	0	0	0	0	0	0	0	0	0	0	0	0	0	0	0	0	0	0	0	0	0	0	0	0	0	0	0	0	0	0	0	0	0	0	0	0	0	0	0	0	0	0	0	0
AT1G08477	33	28	32	26	16	96	30	17	21	21	7	18	10	6	11	17	18	9	12	9	9	10	17	0	16	18	14	26	25	17	34	15	30	7	0	15	30	21	14	15	8	15	13	2	6	11	13	3	30
AT1G08480	2390	2576	2178	2709	2067	4201	2046	2039	2622	2482	2213	2684	4718	2259	2152	2420	2190	1919	2612	2248	1828	1721	1892	1799	1303	1382	1330	2530	2359	2581	2065	2326	2342	2214	1984	2018	2176	2085	1647	1849	2019	3182	1877	2058	2083	1748	1759	1547	1320
AT1G08483	0	0	0	0	0	0	0	0	0	0	0	0	0	0	0	0	0	0	0	0	0	0	0	0	0	0	0	0	0	0	0	0	0	0	0	0	0	0	0	0	0	0	0	0	0	0	0	0	0
AT1G08487	0	3	0	0	3	7	9	16	2	5	0	5	0	0	0	0	0	0	0	0	0	0	0	0	0	0	0	0	0	1	3	5	0	0	6	0	0	0	0	0	0	0	0	0	0	0	0	0	0
AT1G08490	354	419	450	420	427	711	440	424	384	323	334	337	924	459	375	406	455	500	319	397	444	311	265	471	415	419	389	353	385	384	348	371	362	395	445	400	470	469	412	452	502	621	433	482	553	511	387	326	381
AT1G08493	0	0	0	0	0	0	0	0	0	0	0	0	0	0	0	0	0	0	0	0	0	0	0	0	0	0	0	0	0	0	0	0	0	0	0	0	0	0	0	0	0	0	0	0	0	0	0	0	0
AT1G08497	0	0	0	0	0	0	0	0	0	0	0	0	0	0	0	0	0	0	0	0	0	0	0	0	0	0	0	0	0	0	0	0	0	0	0	0	0	0	0	0	0	0	0	0	0	0	0	0	0
AT1G08500	328	481	331	398	396	550	142	160	148	56	53	40	48	24	25	31	27	11	11	0	8	27	34	11	28	32	25	385	434	424	53	63	51	39	51	27	60	51	51	16	18	23	6	16	2	11	17	27	78
AT1G08503	0	0	0	0	0	0	0	0	0	0	0	0	0	0	0	0	0	0	0	0	0	0	0	0	0	0	0	0	0	0	0	0	0	0	0	0	0	0	0	0	0	0	0	0	0	0	0	0	0
AT1G08507	18	20	9	26	13	29	33	10	22	16	18	14	28	30	58	34	48	31	44	40	24	66	79	84	69	56	84	29	16	4	32	27	19	3	16	8	38	18	27	41	48	49	59	66	31	85	61	62	40
AT1G08510	1955	2311	2325	2231	2576	3764	1726	1610	1738	1590	1724	1894	2489	1786	1484	1723	1888	1635	1533	1643	1577	1689	1707	1618	2255	2172	2169	2318	2614	2421	1421	1719	1594	1660	1798	1526	1725	1615	1481	1371	1623	2173	1441	1560	1745	1851	1716	1431	1667
AT1G08513	4	1	0	2	0	0	0	0	0	0	0	0	0	0	0	0	0	2	0	0	0	0	0	0	2	3	11	0	2	3	0	0	0	0	1	0	0	0	0	2	1	0	0	0	1	1	0	4	2
AT1G08517	0	0	0	0	0	0	0	0	0	0	0	0	0	0	0	0	0	0	0	0	0	0	0	0	0	0	0	0	0	0	0	0	0	0	0	0	0	0	0	0	0	0	0	0	0	0	0	0	0
AT1G08520	550	627	575	485	500	823	469	418	409	319	373	463	807	366	427	390	409	438	377	460	353	496	500	473	1020	1130	1262	574	691	639	424	492	301	421	467	444	563	461	438	553	480	692	401	500	597	690	620	496	1031
AT1G08523	0	0	0	0	0	0	0	0	0	0	0	0	0	0	0	0	0	0	0	0	0	0	0	0	0	0	0	0	0	0	0	0	0	0	0	0	0	0	0	0	0	0	0	0	0	0	0	0	0
AT1G08530	146	144	155	116	104	204	83	94	125	74	156	148	249	190	76	173	184	168	161	169	157	166	193	185	269	241	273	166	150	146	160	111	204	111	150	121	227	152	178	151	212	306	204	185	252	268	202	174	237
AT1G08533	0	0	0	0	0	0	0	0	0	0	0	0	0	0	0	0	0	0	0	0	0	0	0	0	0	0	0	0	0	0	0	0	0	0	0	0	0	0	0	0	0	0	0	0	0	0	0	0	0
AT1G08537	0	0	0	0	1	0	0	0	0	0	0	0	0	0	3	0	0	0	0	0	0	0	0	0	0	0	1	0	0	0	0	0	0	1	0	0	0	0	0	0	0	0	0	0	0	0	0	0	0
AT1G08540	194	171	155	182	215	280	230	154	166	175	164	229	417	292	188	165	199	234	130	175	173	205	201	292	383	441	431	184	253	220	151	169	181	212	197	164	322	285	305	302	284	383	289	317	319	346	302	292	395
AT1G08543	2	8	3	4	8	6	0	4	1	2	4	0	0	2	0	5	7	7	8	0	4	11	6	0	2	4	0	1	1	0	3	14	2	2	4	6	1	2	11	3	2	5	0	8	0	6	8	0	0
AT1G08547	4	3	0	4	0	4	0	0	2	0	10	0	0	0	0	0	3	0	2	6	0	0	0	20	0	4	0	6	0	0	0	1	0	2	0	3	2	0	0	0	6	4	0	0	16	1	9	3	4
AT1G08550	120	108	133	91	110	131	157	172	287	111	66	122	212	169	162	219	180	188	256	262	188	262	234	308	579	483	571	124	102	104	135	136	145	108	110	117	277	148	192	217	285	379	323	359	402	327	282	228	244
AT1G08553	0	0	0	0	0	0	0	0	0	0	0	0	0	0	0	0	0	0	0	0	0	0	0	0	0	0	0	0	0	0	0	0	0	0	0	0	0	0	0	0	0	0	0	0	0	0	0	0	0
AT1G08557	0	3	0	0	0	0	0	7	0	0	0	0	0	0	0	0	0	1	0	0	0	0	0	0	1	2	0	0	0	0	0	0	0	0	0	4	0	0	1	0	2	0	0	0	0	0	2	0	0
AT1G08560	931	939	757	950	801	1263	927	1173	1100	3403	3500	3808	8172	4017	3440	3085	3176	2894	4259	3789	3422	1759	2004	2940	2075	2427	2069	1088	871	915	676	856	923	3241	3360	2743	3469	2677	2754	2985	3234	5490	2874	2887	3559	2423	2154	1787	1965
AT1G08563	0	0	0	2	0	0	0	0	0	0	0	0	0	0	0	0	0	0	0	0	0	0	0	0	0	0	0	0	0	0	0	0	0	0	0	0	0	0	0	0	0	0	0	0	0	0	0	0	0
AT1G08567	0	7	1	0	6	0	0	0	1	5	3	0	2	0	0	0	6	0	0	0	0	3	0	0	0	0	0	0	0	0	0	1	0	0	0	1	2	0	0	0	0	0	0	0	0	0	0	0	0
AT1G08570	1136	1204	1383	1312	1126	1508	1003	883	900	814	677	777	975	461	551	720	733	827	889	724	629	1281	1403	1459	1652	1588	2109	1177	1089	1296	717	799	899	420	486	421	603	535	556	800	1124	1036	606	731	701	762	869	725	996
AT1G08573	0	0	0	0	0	0	0	0	0	0	0	0	0	0	0	0	0	0	0	0	0	0	0	0	0	0	0	0	0	0	0	0	0	0	0	0	0	0	0	0	0	0	0	0	0	0	0	0	0
AT1G08577	0	0	0	0	0	0	0	0	0	0	0	0	0	0	3	0	0	0	0	0	0	0	0	0	0	1	0	0	0	0	0	0	0	0	0	0	0	0	0	0	0	0	0	0	0	0	0	0	0
AT1G08580	1179	965	684	897	945	1889	877	988	1328	1637	1699	1864	3599	2001	1727	1523	1625	1186	1903	1395	1442	1064	1262	1614	923	848	737	958	1041	920	1106	1185	1177	1685	1467	1157	2359	2021	1872	1372	1550	2822	1565	1622	2231	1729	1711	1222	832
AT1G08583	0	0	0	0	0	0	0	0	0	0	0	0	0	0	0	0	0	0	0	0	0	0	0	0	0	0	0	0	0	0	0	0	0	4	0	0	3	0	1	0	0	0	0	0	0	0	0	0	0
AT1G08587	0	0	0	0	0	0	0	0	0	0	0	0	0	0	0	0	0	0	0	0	0	0	0	0	0	0	0	0	0	0	0	0	0	0	0	0	0	0	0	0	0	0	0	0	0	0	0	0	0
AT1G08590	922	1012	831	805	726	1530	373	174	169	26	16	51	7	12	0	3	0	8	4	0	4	2	4	0	23	25	64	1082	1293	1064	136	196	137	23	27	20	10	19	18	4	10	11	10	25	9	227	216	304	178
AT1G08592	79	75	110	79	65	166	87	71	76	64	65	140	175	119	155	64	123	126	134	166	147	135	159	128	169	193	117	80	96	69	63	59	87	62	64	64	127	111	105	150	128	236	97	172	141	156	156	109	125
AT1G08593	2	0	0	0	3	0	0	0	1	7	0	0	0	0	0	5	0	0	0	0	0	0	0	0	2	0	8	0	0	0	0	6	0	0	0	0	0	4	0	0	2	0	0	3	0	0	0	0	0
AT1G08600	1038	1032	1052	748	942	1640	976	707	861	700	872	791	1667	1220	1033	846	998	1245	900	1039	1212	1022	924	1054	1120	1350	1313	1144	1189	1045	922	998	818	1267	1380	1037	1737	1386	1297	1143	1412	2354	1214	1313	1466	1366	1188	917	882
AT1G08603	0	0	0	0	0	0	0	0	0	0	0	0	0	0	0	0	0	0	0	0	0	0	0	0	0	0	0	0	0	0	0	0	0	0	0	0	0	0	0	0	0	0	0	0	0	0	0	0	0
AT1G08607	0	0	0	0	0	0	0	0	0	0	0	0	0	0	0	0	0	0	0	0	0	0	0	0	0	0	0	0	0	0	0	0	0	0	0	0	0	0	0	0	0	0	0	0	0	0	0	0	0
AT1G08610	107	137	93	94	107	266	142	202	199	234	270	277	604	333	335	367	380	390	446	418	394	430	529	660	505	437	360	124	88	93	172	166	154	246	289	238	435	318	391	459	597	824	493	615	547	382	418	364	283
AT1G08613	0	0	0	0	0	0	0	0	0	0	0	0	0	0	0	0	0	0	0	0	0	0	0	0	0	0	0	0	0	0	0	0	0	0	0	0	0	0	0	0	0	0	0	0	0	0	0	0	0
AT1G08620	669	770	768	577	736	1273	810	540	658	623	471	715	945	787	701	774	719	1070	724	926	957	966	1070	1045	894	1078	1221	669	770	836	751	877	704	1018	1042	753	1209	1095	1120	1127	1338	1822	977	1294	1294	972	954	822	817
AT1G08623	0	0	0	0	0	0	0	0	0	0	0	0	0	0	0	0	0	0	0	0	0	0	0	0	0	0	0	0	0	0	0	0	0	0	0	0	0	0	0	0	0	0	0	0	0	0	0	0	0
AT1G08627	0	0	0	0	0	0	0	0	0	0	0	0	0	0	0	0	0	0	0	0	0	0	6	0	0	0	0	0	0	0	0	0	0	0	0	0	0	0	0	0	0	0	0	0	0	0	0	0	0
AT1G08630	0	3	0	0	11	19	0	0	0	0	0	0	0	0	0	0	0	0	0	0	0	0	0	0	141	138	244	12	5	7	0	0	0	18	14	6	70	46	46	11	51	68	19	27	16	19	22	13	190
AT1G08633	0	2	0	6	0	0	0	0	0	0	0	0	0	3	0	0	0	1	3	0	0	0	0	0	0	0	0	3	0	0	0	0	0	0	0	0	0	4	0	0	0	0	1	0	0	1	0	0	3
AT1G08637	0	0	0	0	0	4	0	0	0	0	0	0	0	0	0	0	0	0	0	0	0	0	0	0	0	0	0	0	0	0	0	0	0	0	0	0	0	0	0	0	0	0	0	0	0	0	0	0	0
AT1G08640	489	566	456	536	583	1032	533	624	651	706	679	745	1540	861	668	811	848	732	653	903	808	780	811	899	908	931	944	518	525	446	525	554	449	615	703	614	1020	898	794	793	970	1383	724	922	966	860	732	685	865
AT1G08643	15	9	4	15	15	4	19	3	3	2	0	7	16	4	1	11	12	4	15	16	2	4	8	0	4	3	1	6	21	5	9	4	4	9	0	4	4	8	0	7	2	6	3	3	9	7	3	0	3
AT1G08645	1	1	2	16	3	14	6	0	0	11	0	0	0	0	0	2	0	0	3	4	0	7	0	0	0	6	0	3	0	0	0	0	0	0	0	2	2	0	1	0	1	1	4	0	0	0	0	2	4
AT1G08647	0	2	0	0	0	0	0	0	0	0	0	0	0	0	0	0	0	0	0	2	0	0	0	0	0	0	0	0	0	0	0	0	0	0	0	0	0	0	0	0	0	0	0	0	0	0	0	0	0
AT1G08650	1074	1158	1250	923	804	2889	916	635	630	470	337	393	394	390	196	760	601	510	1249	949	941	1627	2165	1324	3800	3606	3102	1402	1145	1202	508	643	654	236	267	353	347	257	241	317	410	627	647	635	956	1075	935	1024	2780
AT1G08653	0	0	0	0	0	0	0	0	0	0	0	0	0	0	0	0	0	0	0	0	0	0	0	0	0	0	0	0	0	0	0	0	0	0	0	0	0	0	0	0	0	0	0	0	0	0	0	0	0
AT1G08657	48	48	43	40	11	155	24	34	33	46	22	25	68	38	37	21	31	18	28	14	29	8	9	0	18	6	13	42	39	25	30	23	51	28	5	15	17	23	16	22	28	31	12	10	2	34	20	15	8
AT1G08660	737	746	638	755	659	1148	747	664	657	382	486	533	977	587	524	711	801	633	1239	919	811	1431	1643	1441	1483	1299	1419	811	871	706	461	500	462	316	372	342	569	413	448	536	607	900	614	669	997	1010	1052	913	713
AT1G08663	0	0	0	0	0	6	0	0	0	0	0	0	2	0	4	2	0	0	0	0	0	0	0	0	0	1	0	0	0	0	0	0	0	0	0	1	0	0	0	0	0	0	4	0	0	0	0	0	0
AT1G08667	0	0	0	0	0	0	0	0	0	0	0	0	0	0	0	0	0	0	0	0	0	0	0	0	0	0	0	0	0	0	0	0	1	0	0	0	0	0	1	0	2	0	0	0	0	0	0	0	0
AT1G08670	216	140	160	183	137	272	118	92	103	55	24	18	5	8	5	0	0	0	0	0	0	19	7	0	60	72	70	144	164	101	65	38	63	7	0	16	2	0	0	0	0	0	0	0	0	239	200	149	99
AT1G08673	0	0	0	0	0	0	0	0	0	0	0	0	0	0	0	0	0	0	0	0	0	0	0	0	0	0	0	0	0	0	0	0	0	0	0	0	0	0	0	0	0	0	0	0	0	0	0	0	0
AT1G08677	0	0	0	0	0	0	0	0	0	0	0	0	0	0	0	0	0	0	0	0	0	0	0	0	0	0	0	0	0	0	0	0	0	0	0	0	0	0	0	0	0	0	0	0	0	0	0	0	0
AT1G08680	602	669	665	649	599	1159	691	506	674	643	666	817	1162	800	716	625	775	901	490	768	869	624	588	676	755	746	795	714	695	751	604	691	540	759	924	790	774	817	663	834	966	1273	914	1028	945	929	850	659	781
AT1G08683	0	0	0	0	0	0	0	0	0	0	0	0	0	0	0	0	0	0	0	0	0	0	0	0	0	0	0	0	0	0	0	0	0	0	0	0	0	0	0	0	0	0	0	0	0	0	0	0	0
AT1G08687	52	50	96	25	21	48	58	21	22	17	1	14	11	0	10	0	0	0	0	0	0	0	0	0	14	6	34	49	43	29	30	52	16	2	0	21	3	1	3	1	0	2	0	0	5	0	0	0	0
AT1G08695	0	0	0	0	0	0	0	0	0	0	0	0	0	0	0	0	0	0	0	0	0	0	0	0	0	0	0	0	0	0	0	0	0	0	0	0	0	0	0	0	0	0	0	0	0	0	0	0	0
AT1G08697	0	0	0	0	0	0	0	0	0	0	0	0	0	0	0	0	0	0	0	0	0	0	0	0	0	0	0	0	0	0	0	3	0	0	0	0	0	0	0	0	0	0	0	0	0	0	0	0	0
AT1G08700	691	820	701	784	652	1385	852	755	925	857	862	936	1776	1082	830	623	877	796	735	854	804	858	1010	1070	1364	1588	1643	774	685	744	832	870	791	1067	893	924	1036	850	923	1075	1117	1601	810	1020	1227	1047	980	860	1213
AT1G08703	0	0	0	0	0	0	0	0	0	0	0	0	0	0	0	0	0	0	0	0	0	0	0	0	0	0	0	0	0	0	0	0	0	0	0	0	0	0	0	0	0	0	0	0	0	0	0	0	0
AT1G08707	0	0	0	1	0	0	5	0	3	0	1	0	7	2	3	3	9	0	8	7	0	0	5	0	0	0	0	3	3	0	0	5	0	0	6	0	16	14	7	9	11	11	19	6	4	6	8	2	0
AT1G08710	261	252	198	207	205	236	233	202	252	196	223	263	413	273	181	258	287	253	328	246	266	293	285	257	366	328	277	250	261	229	251	229	180	297	333	263	390	238	290	357	442	589	241	354	310	295	368	251	245
AT1G08713	0	0	0	0	0	0	0	0	0	0	0	0	0	0	0	0	0	0	0	0	0	0	0	0	0	0	0	0	0	0	0	0	0	0	0	0	0	0	0	0	0	0	0	0	0	0	0	0	0
AT1G08717	0	0	0	0	0	0	0	0	0	0	0	0	0	0	0	0	0	0	0	0	0	12	0	0	14	6	17	0	0	0	0	0	0	0	0	0	0	0	0	2	0	0	0	0	4	2	1	0	0
AT1G08720	477	446	561	390	462	802	465	353	443	281	290	338	661	391	417	477	542	594	531	486	447	696	700	713	682	726	669	435	456	497	379	520	329	332	416	347	495	491	349	573	600	822	470	521	551	633	597	512	319
AT1G08723	0	1	0	0	0	0	7	0	0	0	0	1	0	0	0	0	0	0	7	0	0	0	0	5	0	0	5	0	1	0	0	0	0	0	0	1	1	0	1	1	0	2	0	0	0	2	0	0	0
AT1G08727	0	4	0	9	0	0	0	0	0	0	5	4	15	3	0	0	0	0	0	0	0	0	0	0	4	6	0	3	0	0	0	0	0	0	2	1	5	0	0	0	0	0	0	0	0	2	0	0	0
AT1G08730	36	21	14	28	15	76	21	15	30	13	31	55	154	169	131	43	55	96	92	69	98	53	48	114	36	23	20	31	40	34	90	96	108	524	548	363	765	575	701	900	1086	1011	522	618	646	288	288	205	89
AT1G08733	0	2	0	0	0	0	0	0	0	0	0	0	0	0	0	0	0	0	0	0	0	0	0	0	0	0	0	0	0	4	0	0	0	0	0	0	0	0	0	0	0	0	0	0	0	0	0	0	0
AT1G08735	0	0	0	0	0	0	0	0	0	0	0	0	0	0	0	0	0	0	0	0	0	0	0	0	0	0	0	0	0	0	0	0	0	0	0	0	0	0	0	0	0	0	0	0	0	0	0	0	0
AT1G08737	0	0	0	0	0	0	0	0	0	0	0	0	0	0	0	0	0	0	0	0	0	0	0	0	0	0	0	0	0	0	0	0	0	0	0	0	0	0	0	0	0	0	0	0	0	0	0	0	0
AT1G08740	0	0	0	0	0	0	0	0	0	0	0	0	0	0	0	0	0	0	0	0	0	0	0	0	0	0	0	0	0	0	0	0	0	0	0	0	0	0	0	0	0	0	0	0	0	0	0	0	0
AT1G08743	0	0	0	0	0	0	0	0	0	0	0	0	0	0	0	0	0	0	0	0	0	0	0	0	0	0	0	0	0	0	0	0	0	0	0	0	0	0	0	0	0	0	0	0	0	0	0	0	0
AT1G08747	0	0	0	0	0	0	0	0	0	0	0	0	0	0	0	0	0	0	0	0	0	0	0	0	0	0	0	0	0	0	0	0	0	0	0	0	0	0	0	0	0	0	0	0	0	0	0	0	0
AT1G08750	196	346	269	206	227	550	249	195	292	235	228	290	703	328	309	291	345	322	362	358	326	316	310	455	374	398	320	312	278	343	266	241	233	344	320	279	337	307	360	370	446	623	408	428	415	431	363	247	360
AT1G08753	0	5	3	2	3	0	0	0	4	0	5	0	27	7	0	7	9	4	0	5	0	0	4	0	0	0	0	6	2	7	0	0	0	12	0	0	4	0	2	1	3	0	4	6	1	4	8	0	1
AT1G08757	0	0	0	0	0	0	0	0	0	0	0	0	0	0	0	0	0	0	0	0	0	0	0	0	0	0	0	0	0	0	0	0	0	0	0	0	0	0	0	0	0	0	0	0	0	0	0	0	0
AT1G08760	434	643	555	540	482	776	490	513	510	497	647	701	1341	853	631	740	730	779	889	963	792	900	863	1157	1025	1066	837	561	635	500	866	974	781	1026	1122	830	1179	930	1126	1379	1728	1967	1217	1549	1508	1204	1216	858	595
AT1G08763	0	0	0	0	0	0	0	0	0	0	0	0	0	0	0	0	0	0	0	0	0	0	0	0	0	0	0	0	0	0	0	0	0	0	0	0	0	0	0	0	0	0	2	9	3	0	0	0	0
AT1G08765	6	1	0	0	0	1	0	0	0	0	0	6	0	3	0	5	1	0	10	10	4	17	6	65	75	59	67	0	4	0	3	0	0	0	0	0	0	0	0	0	0	3	0	0	7	8	4	1	13
AT1G08767	0	0	0	0	0	0	0	0	0	0	0	0	0	0	0	0	0	0	0	0	0	0	0	0	0	0	0	0	0	0	0	0	0	0	0	0	0	0	0	0	0	0	0	0	0	0	0	0	0
AT1G08770	434	416	462	500	330	737	389	372	317	252	256	194	370	177	162	149	170	146	205	166	203	151	164	303	182	162	178	275	433	478	357	384	307	247	223	245	203	151	191	219	273	284	164	181	185	179	174	186	256
AT1G08773	0	0	0	0	0	0	0	0	0	0	0	0	0	0	0	0	0	0	0	0	0	0	0	0	0	0	0	0	0	0	0	0	0	0	0	0	0	0	0	0	0	0	0	0	0	0	0	0	0
AT1G08775	0	0	3	0	1	0	6	0	0	0	12	0	7	0	0	0	0	2	0	0	0	0	0	0	3	0	0	7	3	4	0	6	0	4	19	15	5	1	0	0	0	4	0	0	1	0	0	0	0
AT1G08777	0	0	0	0	0	0	0	0	0	0	0	0	0	0	0	0	0	0	0	0	0	0	0	0	0	0	0	0	0	0	0	0	0	0	0	0	0	0	0	0	0	0	0	0	0	0	0	0	0
AT1G08780	592	465	337	456	431	754	431	401	606	444	523	636	1050	552	630	698	697	546	577	645	690	489	428	459	515	564	403	487	539	pXG01	471	473	433	562	459	476	932	786	752	839	1052	1661	862	1069	1413	977	992	716	485
AT1G08785	0	0	0	0	0	0	6	0	0	5	0	0	12	4	2	0	3	3	4	3	4	0	18	0	0	2	6	0	0	0	0	0	0	6	2	11	2	9	4	5	15	12	4	6	10	0	6	0	0
AT1G08787	0	0	0	0	0	0	0	0	0	0	0	0	0	0	0	0	0	0	0	0	0	0	0	0	0	0	0	0	0	0	0	0	0	0	0	0	0	0	0	0	0	0	0	0	0	0	0	0	0
AT1G08790	0	0	0	0	0	0	0	0	0	0	0	0	0	0	0	0	0	0	0	0	0	0	0	0	0	0	0	0	0	0	0	0	0	0	0	0	0	0	0	0	0	0	0	0	0	0	0	0	0
AT1G08795	0	0	0	0	0	0	0	0	0	0	0	0	0	0	0	0	0	0	0	0	0	0	0	0	0	0	0	0	0	0	0	0	0	0	0	0	0	0	0	0	0	0	0	0	0	0	0	0	0
AT1G08797	3	2	7	5	11	10	1	0	0	15	1	0	0	1	0	0	0	0	3	0	3	2	5	0	0	1	0	13	7	10	7	5	9	0	7	2	0	0	0	0	0	3	0	0	0	0	3	1	1
AT1G08800	1024	1298	1044	820	991	2025	952	716	871	490	542	460	508	423	313	340	273	403	268	295	313	385	305	334	399	376	450	1045	1154	1063	581	642	507	437	410	400	389	336	338	244	375	526	321	234	285	378	316	359	355
AT1G08803	12	0	0	5	2	3	0	0	5	0	0	0	0	0	0	0	0	0	1	0	0	0	0	0	0	0	0	2	11	2	2	4	0	0	0	0	0	0	1	0	1	0	0	3	0	1	6	9	0
AT1G08805	0	0	0	0	0	0	0	0	0	0	0	3	0	2	0	2	0	4	0	0	0	0	0	0	11	0	0	0	0	0	0	0	0	0	0	0	7	0	0	5	2	0	0	2	0	0	0	4	4
AT1G08807	0	0	0	0	0	0	0	0	0	0	0	0	0	0	0	0	0	0	0	0	0	0	0	0	0	0	0	0	0	0	0	0	0	0	0	0	0	0	0	0	0	0	0	0	0	0	0	0	0
AT1G08810	0	5	14	4	4	11	9	0	0	0	4	0	0	0	0	12	12	8	0	0	13	0	0	0	7	1	4	10	14	3	3	0	0	0	8	0	3	0	3	0	0	9	1	0	6	0	0	2	3
AT1G08815	15	14	11	6	8	10	5	13	11	6	3	6	39	1	11	15	19	3	29	19	14	14	9	23	34	19	22	12	9	0	13	0	6	18	21	16	12	12	15	15	5	23	13	0	5	23	28	9	22
AT1G08817	0	0	0	0	0	0	0	0	0	0	0	0	0	0	0	0	0	0	0	0	0	0	0	0	0	0	0	0	0	0	0	0	0	0	0	0	0	0	0	0	0	0	0	0	0	0	0	0	0
AT1G08820	1288	1076	1034	1036	1054	1973	1030	788	1089	814	738	792	1054	806	626	907	743	760	729	741	909	816	959	850	724	736	880	1224	1288	1061	934	1037	1025	698	716	697	872	741	662	712	739	1207	735	777	1153	915	971	848	709
AT1G08823	0	0	0	0	0	0	0	0	0	0	0	0	0	0	0	0	0	0	0	0	0	0	0	0	0	0	0	0	4	0	0	0	0	0	0	0	0	0	0	0	0	0	0	0	0	0	0	0	0
AT1G08825	62	96	107	70	60	111	49	40	51	42	36	47	43	22	19	3	25	15	29	35	12	66	29	33	88	92	123	49	45	66	36	62	16	24	22	15	31	20	28	15	24	25	10	18	33	41	36	21	28
AT1G08827	0	0	0	0	0	0	0	0	0	0	0	0	0	0	0	0	0	0	0	0	0	0	0	0	0	0	0	0	0	0	0	0	0	0	0	0	0	0	0	0	0	0	0	0	0	0	0	0	0
AT1G08830	9634	10033	6527	7487	8783	12069	6656	6762	9749	7066	6697	8059	13682	6959	5584	11243	9435	8051	6889	4073	4959	2337	2603	2899	753	605	668	5873	8789	7208	7257	7843	6373	3992	3969	3853	5268	4286	4693	6829	8185	11460	5094	5212	6945	2763	2640	1678	624
AT1G08833	0	0	0	0	0	0	0	0	0	0	0	0	0	0	0	0	0	3	5	0	0	4	0	20	7	0	3	0	0	0	0	0	0	0	0	0	0	0	0	0	0	0	0	0	0	0	0	2	0
AT1G08835	0	4	0	5	1	0	2	0	0	0	0	9	9	1	10	0	3	3	0	5	0	0	0	0	0	0	0	0	0	0	3	0	0	0	0	3	0	0	0	2	1	0	0	0	0	4	12	2	0
AT1G08840	177	268	147	195	199	310	229	218	175	235	343	407	437	403	421	389	347	533	283	507	494	334	424	371	331	335	312	218	189	128	223	249	202	380	449	379	522	365	492	468	551	760	437	467	634	434	320	264	194
AT1G08843	0	0	0	0	0	0	0	0	0	0	0	0	0	0	0	0	0	0	0	0	0	0	0	0	0	0	0	0	0	0	0	0	0	0	0	0	0	0	0	0	0	0	0	0	0	0	0	0	0
AT1G08845	115	139	98	107	131	181	175	163	192	198	202	192	451	257	228	158	255	202	213	160	175	129	154	198	193	179	126	106	70	51	141	202	182	300	230	250	336	329	312	282	362	529	218	294	358	224	207	188	146
AT1G08847	0	0	3	0	0	0	0	0	0	0	0	0	0	1	0	0	0	0	3	0	0	23	13	7	14	15	5	3	0	0	3	2	0	0	0	2	0	6	4	0	0	0	0	0	0	13	3	24	6
AT1G08853	0	0	0	0	0	0	0	0	0	0	0	0	0	0	0	0	0	0	0	0	0	0	0	0	0	0	0	0	0	0	0	0	0	0	0	0	0	0	0	0	0	0	0	0	0	0	0	0	0
AT1G08855	0	0	3	0	0	0	2	0	0	0	0	0	0	0	0	0	0	1	0	0	0	0	0	0	0	0	0	2	0	0	0	0	0	0	0	0	0	0	0	0	3	4	0	0	0	0	6	0	0
AT1G08857	44	32	36	20	37	66	50	48	35	38	28	59	134	83	72	92	116	82	133	139	112	178	131	207	135	99	105	53	31	37	44	50	32	47	43	52	107	97	62	114	124	129	134	165	169	74	101	114	63
AT1G08860	0	2	0	4	0	0	1	10	1	8	0	0	30	24	3	13	28	6	34	13	29	26	49	19	71	164	92	6	3	0	1	0	0	47	55	16	85	46	51	111	117	124	138	170	225	157	122	108	56
AT1G08863	0	0	0	0	0	0	0	0	0	0	0	0	0	0	0	0	0	0	0	0	0	0	0	0	0	0	0	0	0	0	0	0	0	0	0	0	0	0	0	0	0	0	0	0	0	0	0	0	0
AT1G08865	7	31	7	13	13	33	3	0	0	3	0	0	0	3	0	3	5	0	6	11	5	7	0	0	12	0	0	13	19	28	5	0	4	8	0	2	0	0	0	0	0	1	0	0	4	0	0	0	0
AT1G08867	0	0	0	0	0	0	0	0	0	0	0	0	0	0	0	0	0	0	0	0	0	0	0	0	0	0	0	0	0	0	0	0	0	0	0	0	0	0	0	0	0	0	0	0	0	0	0	0	0
AT1G08870	0	0	0	0	0	0	0	0	0	0	0	0	0	0	0	0	0	0	0	0	0	0	0	0	0	0	0	0	0	0	0	0	0	0	0	0	0	0	0	0	0	0	0	0	0	0	0	0	0
AT1G08875	43	62	34	4	34	18	13	22	14	0	0	5	0	0	0	20	11	0	6	9	4	0	0	14	6	1	0	29	29	14	24	5	30	0	0	5	0	0	3	0	0	0	0	6	0	0	3	0	0
AT1G08877	0	0	0	0	0	0	0	0	0	0	0	0	0	0	0	0	0	0	0	0	0	0	0	0	0	0	0	0	0	0	1	0	0	0	0	0	0	0	0	0	0	0	0	0	0	0	1	0	0
AT1G08880	1167	1370	1300	1477	1361	2315	1635	1683	2088	1957	2499	2946	5392	2515	2748	2021	1896	1910	2205	2076	2183	1487	1705	1399	1930	2305	2103	1319	1415	1395	1389	1631	1483	2518	2867	2176	2347	2081	2046	2449	2969	3760	2208	2507	3263	2268	2377	1710	2069
AT1G08883	0	0	0	0	0	0	0	0	0	0	0	0	0	0	0	0	0	0	0	0	0	0	0	0	0	0	0	0	0	0	0	0	0	0	0	0	0	0	0	0	0	0	0	0	0	0	0	0	0
AT1G08885	0	0	0	0	0	0	9	0	0	0	0	0	0	0	0	0	0	0	0	0	0	0	0	0	0	0	0	0	0	0	0	0	0	0	0	0	0	0	0	0	0	0	0	0	0	0	0	0	0
AT1G08887	0	0	0	0	0	0	0	0	0	0	0	0	0	0	0	0	0	0	0	0	0	0	0	0	0	0	0	0	0	0	0	0	0	0	0	0	0	0	0	0	0	0	0	0	0	0	0	0	0
AT1G08890	569	809	591	504	684	1002	647	690	614	474	572	466	577	416	325	391	261	338	276	290	234	309	382	334	254	231	254	690	798	796	575	746	392	498	408	568	354	384	381	174	214	275	151	129	226	255	265	246	242
AT1G08893	0	0	0	0	0	0	0	0	0	0	0	0	0	3	0	0	0	0	2	0	0	0	0	0	4	5	0	0	0	0	0	0	0	0	0	0	0	0	0	0	0	0	0	0	3	0	0	0	2
AT1G08895	0	0	0	0	0	0	0	0	0	0	0	0	0	0	0	0	0	0	0	0	0	0	0	0	0	0	0	0	0	0	0	0	0	0	0	0	0	0	0	0	0	0	0	0	0	0	0	0	0
AT1G08897	0	0	0	0	0	0	0	0	0	0	0	0	0	0	0	0	0	0	0	0	0	0	0	0	0	0	0	0	0	0	0	0	0	0	0	0	0	0	0	0	0	0	0	0	0	0	0	0	0
AT1G08900	34	73	62	34	28	47	34	49	42	1	6	3	1	2	0	25	24	33	19	0	8	12	12	0	41	41	40	62	63	36	14	26	23	7	9	13	3	4	16	23	13	15	8	15	0	23	41	10	47
AT1G08903	0	4	0	7	7	0	4	5	0	0	0	2	0	0	0	0	0	0	0	0	0	0	0	0	7	0	0	0	2	0	1	0	0	1	0	0	0	0	0	0	0	0	0	0	0	0	1	0	0
AT1G08905	4	6	2	2	0	31	0	0	0	0	3	7	22	5	1	4	3	0	7	0	11	0	3	15	0	0	5	3	0	4	0	0	4	2	0	3	16	15	1	4	17	7	5	7	7	18	3	6	0
AT1G08907	0	0	0	0	0	0	0	0	0	0	0	0	0	0	0	0	0	0	0	0	0	0	0	0	0	0	0	0	0	0	0	0	0	0	0	0	0	0	0	0	0	0	0	0	0	0	0	0	0
AT1G08910	314	399	487	332	431	579	412	291	351	169	259	276	341	331	390	167	296	338	183	300	340	463	354	357	952	1155	1035	390	381	395	278	346	339	195	170	247	296	260	252	218	233	349	179	200	352	384	337	305	625
AT1G08913	0	0	0	0	0	0	0	0	0	0	0	0	0	0	0	0	0	0	0	0	0	0	0	0	0	0	0	0	0	0	0	0	0	0	0	0	0	0	0	0	0	0	0	0	0	0	0	0	0
AT1G08915	9	3	1	7	4	0	7	0	2	0	11	0	7	2	0	2	0	4	0	0	0	0	0	0	4	2	4	0	13	12	0	2	0	0	2	1	4	3	1	4	1	4	1	7	4	0	4	5	0
AT1G08917	0	0	0	0	0	0	0	0	0	0	0	0	0	0	0	0	0	0	0	0	0	0	0	0	0	0	0	0	0	0	0	0	0	0	0	0	0	0	0	0	0	0	0	0	0	0	0	0	0
AT1G08920	903	1038	1168	1017	1612	1210	619	636	344	361	283	324	191	202	143	242	172	185	226	214	190	126	125	132	326	262	330	1210	1111	1074	569	1262	884	279	283	265	68	121	88	68	90	129	82	132	106	145	101	92	396
AT1G08923	0	0	0	0	0	0	0	0	0	0	0	0	0	0	0	0	0	0	0	0	0	0	0	0	0	0	0	0	0	0	0	0	0	0	0	0	0	0	0	0	0	0	0	0	0	0	0	0	0
AT1G08925	0	0	0	0	1	1	4	0	1	0	0	0	0	0	11	6	0	0	2	0	0	0	0	0	0	0	0	0	0	0	0	0	0	0	0	0	0	2	0	0	0	0	5	2	0	0	0	5	0
AT1G08927	0	0	0	0	0	0	0	0	0	0	0	0	0	0	0	0	0	0	0	0	0	0	0	0	0	0	0	0	0	0	0	0	0	0	0	0	0	0	0	0	0	0	0	0	0	0	0	0	0
AT1G08930	4218	3938	5617	3003	2616	7723	3370	3136	3756	1570	2006	1877	3039	1418	1298	2714	1664	1760	1264	1032	1274	647	536	391	889	803	883	3461	3722	4598	3990	3335	3735	2886	2825	2671	1967	2125	1579	914	1204	1838	1017	855	923	1162	1210	1095	846
AT1G08933	0	0	4	0	0	0	0	0	0	0	2	0	0	0	0	0	0	0	0	0	0	0	0	0	0	0	0	0	4	0	0	0	0	0	0	0	0	0	0	0	0	0	0	0	0	0	0	0	0
AT1G08935	0	0	0	0	0	0	0	0	0	0	0	0	0	0	0	0	0	0	0	0	0	0	0	0	0	0	0	0	0	0	0	0	0	0	0	0	0	0	0	0	0	0	0	0	0	0	0	0	0
AT1G08937	6	15	21	3	3	17	8	0	0	1	0	0	16	16	6	17	17	2	26	9	10	12	11	0	0	7	0	0	6	7	10	3	2	5	3	1	2	5	1	13	3	7	6	1	2	9	10	4	6
AT1G08940	525	395	576	417	355	914	462	311	330	220	294	209	356	163	114	309	240	210	183	96	161	98	244	133	95	82	76	418	511	426	435	476	393	208	230	221	149	169	119	122	154	176	74	78	160	248	227	249	118
AT1G08943	3	0	0	2	4	21	6	0	0	0	0	0	3	0	0	0	2	0	4	0	2	0	0	0	1	0	12	2	5	1	12	7	0	2	0	2	0	0	0	3	6	1	0	0	0	0	0	0	4
AT1G08945	0	0	0	2	0	6	0	0	0	0	0	0	0	0	0	0	0	0	0	0	1	0	4	0	0	0	2	0	9	0	0	0	0	0	0	0	5	2	1	6	1	3	0	0	0	0	0	4	0
AT1G08947	0	0	0	0	0	0	0	0	0	0	0	0	0	0	0	0	0	0	0	0	0	0	0	0	0	0	0	0	0	0	0	0	0	0	0	0	0	0	0	0	0	0	0	0	0	0	0	0	0
AT1G08950	0	0	0	0	0	0	0	0	0	0	0	0	0	0	0	0	0	0	0	0	0	2	0	0	0	0	0	0	0	0	2	0	0	0	0	0	0	0	1	0	0	0	0	6	0	0	0	0	0
AT1G08953	0	0	0	0	0	0	0	0	0	0	0	0	0	0	0	0	0	0	0	0	0	0	0	0	0	0	0	0	0	0	0	0	0	0	0	0	0	0	0	0	0	0	0	0	0	0	0	0	0
AT1G08955	15	25	20	11	11	23	19	0	12	37	7	24	61	15	27	4	20	7	10	19	18	20	0	12	16	51	17	1	6	22	6	0	2	26	28	19	5	12	14	8	7	10	4	0	7	8	1	16	40
AT1G08957	37	66	49	28	32	28	30	25	24	20	11	14	7	8	4	2	13	1	2	0	0	0	0	0	6	0	0	47	59	29	16	20	39	0	2	3	3	0	0	1	8	0	0	2	5	0	0	4	9
AT1G08960	269	324	310	282	301	528	307	235	362	314	394	536	964	676	453	435	531	683	317	469	531	404	375	268	232	249	220	347	326	310	604	648	502	527	545	581	749	729	708	638	867	967	561	583	642	441	448	344	212
AT1G08963	0	0	0	0	0	0	0	0	0	0	0	0	0	0	0	0	0	0	0	0	0	0	0	0	0	0	0	0	0	0	0	0	5	0	2	0	2	0	0	0	0	0	3	0	0	0	0	0	0
AT1G08965	7	0	0	0	0	4	0	0	0	0	0	0	0	0	0	0	0	0	0	0	0	0	0	0	0	0	3	9	3	0	0	0	0	0	0	0	0	0	0	0	0	5	0	0	0	0	0	0	0
AT1G08967	0	0	0	3	0	7	0	0	0	0	0	0	0	0	0	0	0	0	0	0	0	0	0	0	0	0	0	0	0	0	0	0	0	0	0	0	0	0	0	0	0	0	0	0	0	0	0	0	0
AT1G08970	739	728	693	767	774	1211	738	763	892	985	899	1004	1713	851	988	1149	996	922	1023	944	960	1113	1130	1258	1891	1822	1682	665	628	672	806	922	771	985	1049	883	1169	950	1089	1317	1621	1891	1111	1389	1506	1503	1604	1307	1189
AT1G08973	56	78	56	38	66	92	52	63	30	29	20	41	78	55	34	67	65	51	108	71	53	71	85	142	47	60	15	51	74	82	38	26	22	29	46	37	60	65	43	57	59	96	51	98	50	100	89	88	61
AT1G08975	0	0	0	0	2	0	0	0	0	0	0	0	0	0	0	0	0	0	0	0	0	0	0	0	0	0	0	0	0	0	0	0	0	0	0	3	0	0	0	0	0	0	0	0	0	1	0	0	0
AT1G08977	0	0	0	0	0	0	0	0	0	0	0	0	0	0	0	0	0	0	0	0	0	0	0	0	0	0	0	0	0	0	0	0	0	0	0	0	0	0	0	0	0	0	0	0	0	0	0	0	0
AT1G08980	109	153	263	250	199	226	120	116	167	128	118	153	290	133	126	206	182	184	154	153	149	166	246	221	340	239	343	154	190	194	78	115	112	158	149	122	129	132	105	200	291	335	214	267	113	226	232	280	268
AT1G08983	0	0	0	0	0	0	0	0	0	0	0	0	0	0	0	0	0	0	0	0	0	0	0	0	0	0	0	0	0	0	0	0	0	0	0	0	0	0	0	0	0	0	0	0	0	0	0	0	0
AT1G08985	0	0	0	0	0	0	0	0	0	0	0	0	0	0	0	0	0	0	0	0	0	0	0	0	0	0	0	0	0	0	0	0	0	0	0	0	0	0	0	0	0	0	0	0	0	0	0	0	0
AT1G08987	0	0	0	0	0	0	0	0	0	0	0	0	0	0	0	0	0	0	0	0	0	0	0	0	0	0	0	0	0	0	0	0	0	0	0	0	0	0	0	0	0	0	0	0	0	0	0	0	0
AT1G08990	503	633	614	711	619	1169	369	474	407	370	342	315	169	119	95	102	110	133	48	67	78	32	26	0	73	56	75	594	651	643	441	434	540	254	255	245	63	131	97	47	54	139	43	19	51	139	90	98	142
AT1G08993	0	0	0	0	0	0	0	0	0	0	0	0	0	0	0	0	0	0	0	0	0	0	0	0	0	0	0	0	0	0	0	0	0	0	0	0	0	0	0	0	0	0	0	0	0	0	0	0	0
AT1G08995	0	0	0	0	0	0	0	0	0	0	0	0	0	0	0	0	0	0	0	0	0	0	0	0	0	0	0	0	0	0	0	0	0	0	0	0	0	0	0	2	2	0	0	0	0	0	0	0	0
AT1G08997	0	0	0	0	0	0	0	0	0	0	0	0	0	0	0	0	0	0	0	0	0	0	0	0	0	0	0	0	0	0	0	0	0	0	0	0	0	0	0	0	0	0	0	0	0	0	0	0	0
AT1G09000	345	389	274	304	329	635	407	401	451	483	460	661	651	394	419	387	418	429	457	353	357	173	294	336	199	240	210	266	325	293	431	499	481	739	794	621	678	458	496	566	674	928	410	540	592	409	364	222	195
AT1G09003	0	0	0	2	5	0	0	0	0	0	0	9	0	0	0	0	0	0	0	0	0	0	0	15	0	3	5	0	0	0	0	0	0	0	0	0	1	0	0	0	1	0	0	0	0	0	2	0	0
AT1G09005	4	6	8	14	4	9	3	17	0	0	4	0	13	0	0	0	0	0	5	7	2	5	2	22	7	15	11	12	2	4	0	5	0	0	0	0	1	2	5	1	0	0	0	1	0	6	4	3	0
AT1G09007	0	0	0	0	0	0	0	0	0	0	0	0	0	0	0	0	0	0	0	0	0	0	0	0	0	0	0	0	0	0	0	0	0	0	0	0	0	0	0	0	0	0	0	0	0	0	0	0	0
AT1G09010	649	908	899	711	690	1246	754	605	644	429	521	650	1076	868	620	1025	1025	1259	1204	1348	1201	1777	1740	1988	2417	2388	2631	887	832	929	604	736	631	603	650	529	918	778	821	1027	1278	1501	1186	1296	1335	1487	1475	1254	1572
AT1G09013	0	0	0	0	0	0	0	0	0	0	0	0	0	0	0	0	0	0	0	0	0	0	0	0	0	0	0	0	0	0	0	0	0	0	0	0	0	0	1	0	0	0	1	0	0	6	0	4	0
AT1G09015	18	11	6	2	10	3	9	28	10	0	9	0	0	0	0	4	2	0	3	0	0	11	7	9	5	0	1	4	26	19	0	9	4	7	0	1	0	0	0	0	0	2	1	0	0	2	0	5	5
AT1G09017	0	0	0	0	0	0	0	0	0	0	0	0	0	0	0	0	0	0	0	0	0	0	0	0	0	0	0	0	0	0	0	0	0	0	0	0	0	0	0	0	0	0	0	0	0	0	0	0	0
AT1G09020	1170	1279	1169	1115	1231	2132	1036	868	1218	880	928	1139	1478	1038	904	757	962	1058	696	1042	1019	935	988	879	1118	1231	1140	1394	1340	1160	945	1337	912	1109	1168	1011	1181	1150	1061	1052	1183	1758	982	1121	1360	1126	1064	853	935
AT1G09023	37	34	8	18	19	19	17	0	5	11	17	14	19	14	13	31	33	31	51	6	29	28	35	0	37	59	73	18	29	6	21	2	4	9	20	3	6	24	18	14	36	44	17	29	28	24	7	33	33
AT1G09025	0	0	6	5	1	7	0	0	0	0	0	0	0	0	0	0	0	0	0	0	0	7	5	0	23	17	33	0	0	0	0	0	0	0	0	0	0	0	0	1	0	0	0	0	0	0	0	0	11
AT1G09027	213	281	133	226	197	371	171	202	208	189	266	296	489	249	197	231	233	219	303	315	352	1304	967	1339	2041	2382	2302	202	237	197	165	293	280	194	217	169	239	222	191	460	415	451	409	532	498	1248	1617	1430	1864
AT1G09030	0	0	0	0	0	0	7	0	0	0	0	0	0	0	0	0	3	0	0	0	0	0	0	0	0	0	0	0	0	0	0	0	0	0	0	0	0	0	0	0	0	0	0	0	0	0	0	0	0
AT1G09033	0	0	4	0	0	0	0	0	0	0	0	0	0	0	0	1	0	0	0	0	0	0	0	0	0	0	0	0	0	0	0	0	0	0	0	0	2	0	0	0	0	0	0	0	0	0	0	0	0
AT1G09035	0	0	0	0	0	0	0	0	11	0	0	0	0	0	0	0	0	0	0	0	0	0	0	0	0	0	0	0	0	0	4	0	0	2	4	0	0	0	0	0	0	0	0	0	0	0	0	0	0
AT1G09037	0	0	0	0	0	0	6	0	0	2	1	0	0	0	4	0	0	0	0	0	0	0	0	0	0	0	0	0	0	0	3	0	6	0	0	0	2	0	0	0	0	0	0	0	0	0	0	0	0
AT1G09040	94	57	92	68	83	118	56	40	89	84	76	106	114	89	101	88	148	143	192	148	214	152	157	90	118	145	137	68	117	113	67	75	46	116	80	80	107	120	106	136	135	244	172	147	92	178	142	153	87
AT1G09043	4	0	0	0	0	0	0	0	0	0	0	0	0	0	0	0	0	0	0	0	0	0	0	0	0	0	0	0	0	0	0	0	0	0	0	0	0	0	0	0	0	0	0	0	0	0	0	0	0
AT1G09045	36	29	16	29	20	32	32	12	20	22	10	18	0	10	27	7	16	5	6	22	11	57	20	54	52	50	90	18	6	9	23	47	29	8	11	16	15	12	17	13	24	17	1	32	13	16	6	4	16
AT1G09047	0	0	0	0	0	0	0	0	0	0	0	0	0	0	0	0	0	0	0	0	0	0	0	0	0	0	0	0	0	0	0	0	0	0	0	0	0	0	0	0	0	0	0	0	0	0	0	0	0
AT1G09050	79	79	72	61	74	160	79	67	93	98	61	85	129	149	127	165	98	118	157	235	145	194	179	113	111	105	87	90	85	98	95	107	77	96	102	64	125	105	77	135	145	174	107	150	199	150	113	131	114
AT1G09053	14	14	10	4	5	11	8	4	12	23	15	15	25	29	11	15	8	16	17	29	18	18	3	19	31	31	39	5	16	3	16	11	14	19	23	9	33	22	16	33	41	18	8	55	36	31	63	15	7
AT1G09055	0	5	7	4	0	17	14	7	6	0	4	3	0	0	0	0	0	0	0	0	0	0	0	0	0	0	4	3	7	0	0	0	12	0	2	0	0	0	2	0	0	4	0	0	0	0	0	0	0
AT1G09057	0	0	0	0	0	0	0	0	0	0	0	0	0	0	0	0	0	0	0	0	0	0	0	0	0	0	0	0	0	0	0	0	0	0	0	0	0	0	0	0	0	0	0	0	0	0	0	0	0
AT1G09060	576	471	531	493	475	725	664	535	580	483	520	756	1345	738	761	808	768	935	1105	971	938	1150	1368	1333	1743	2059	1662	567	507	483	551	573	614	717	770	644	938	843	881	1122	1226	1526	1206	1269	1382	1170	1268	1014	1213
AT1G09063	0	0	0	0	0	0	0	0	0	0	0	0	0	0	0	0	3	0	0	0	0	0	0	0	0	0	0	0	0	0	6	0	0	0	0	0	0	0	0	0	0	0	0	0	0	0	0	0	0
AT1G09065	0	0	0	0	0	0	0	0	0	0	0	0	0	0	0	0	0	0	0	0	0	0	0	0	0	1	1	0	0	1	0	0	0	0	0	0	0	1	0	0	2	0	0	0	0	0	0	3	1
AT1G09067	0	0	0	0	0	0	0	0	0	0	0	0	0	0	2	0	0	0	0	4	0	0	0	0	0	0	0	0	0	0	0	0	0	0	0	0	0	0	0	2	1	0	0	0	0	0	0	0	0
AT1G09070	1308	1220	1562	826	1190	1832	1008	1094	883	707	843	919	821	435	454	1152	1162	685	1058	703	815	1034	1185	1200	3793	3773	3163	1378	1032	1147	1143	1646	1233	559	538	575	297	419	270	373	474	795	542	518	687	901	937	809	2666
AT1G09073	0	0	0	0	0	0	0	0	0	0	0	0	0	0	0	0	0	0	0	0	0	0	0	0	0	0	0	0	0	0	0	0	0	0	0	0	0	0	0	0	0	0	0	0	0	0	0	0	0
AT1G09075	3	13	2	0	1	0	3	0	13	5	0	7	0	8	5	4	2	2	4	2	9	4	0	0	4	6	6	4	6	0	0	0	5	0	0	12	4	6	0	1	3	13	16	12	0	7	1	4	0
AT1G09077	0	0	0	0	0	0	0	0	0	0	0	0	0	0	0	0	0	0	0	0	0	0	0	0	0	0	0	0	0	0	0	0	0	0	0	0	0	0	0	0	0	0	0	0	0	0	0	0	0
AT1G09080	0	2	1	2	0	8	0	5	11	0	0	9	0	0	0	0	0	0	7	0	0	0	0	0	0	1	0	0	1	8	0	2	0	0	0	0	0	4	0	0	0	0	4	0	0	9	4	8	0
AT1G09083	65	68	39	60	46	118	98	72	80	54	59	54	147	77	82	59	131	72	117	110	55	83	71	80	81	77	58	57	60	89	57	79	30	44	27	54	51	82	88	66	49	135	77	60	74	69	47	60	18
AT1G09085	0	0	0	0	0	0	0	0	0	0	0	0	0	0	0	0	0	0	0	0	0	0	0	0	0	0	0	0	0	0	0	0	0	0	0	0	0	0	0	0	3	0	0	0	0	0	0	0	0
AT1G09087	28	47	31	28	36	61	23	54	51	63	40	35	66	38	52	45	58	54	54	70	31	37	92	98	49	47	30	34	67	59	38	38	12	42	26	39	52	53	63	56	61	57	69	81	22	56	35	36	27
AT1G09090	500	487	458	531	241	851	635	460	505	180	292	261	185	131	110	34	61	54	0	7	23	0	0	0	11	29	20	473	711	626	634	543	351	153	178	211	14	48	23	8	8	8	0	1	0	47	36	41	47
AT1G09093	0	0	0	0	0	0	0	0	0	0	4	6	0	3	1	0	0	0	0	1	1	0	0	0	0	5	0	0	0	0	0	0	0	0	0	0	0	1	0	0	0	0	0	0	0	0	0	0	0
AT1G09095	0	0	0	0	0	0	0	0	0	0	0	0	0	0	0	0	0	0	0	0	0	0	0	0	0	0	0	0	0	0	0	0	0	0	0	0	0	0	0	0	0	0	0	0	0	0	0	0	0
AT1G09097	0	0	0	0	0	0	0	0	0	0	0	0	0	0	0	0	0	0	0	0	0	0	0	0	0	0	0	0	0	0	0	0	0	0	0	0	0	0	0	0	0	0	0	0	0	0	0	0	0
AT1G09100	857	880	887	786	918	1679	789	798	1005	774	854	1055	1349	937	899	1122	1103	954	1030	1043	941	946	955	986	650	612	561	930	1043	965	992	980	723	990	1066	814	1128	1020	970	1008	1016	1716	870	1250	1308	1030	928	818	528
AT1G09103	0	0	0	0	0	0	0	0	0	0	0	0	0	0	0	0	0	0	0	0	0	0	0	0	0	0	0	0	0	0	0	0	0	0	0	0	0	0	0	0	0	0	0	0	0	0	0	0	0
AT1G09105	4	8	2	2	0	0	5	8	0	4	4	0	2	12	4	9	10	10	28	16	14	22	10	38	27	24	21	0	6	0	0	3	0	0	0	7	6	14	6	7	20	19	8	35	38	15	20	12	16
AT1G09107	0	0	0	0	0	0	0	0	0	0	0	0	0	0	0	0	0	0	0	0	0	0	0	0	0	0	0	0	0	0	0	0	0	0	0	0	0	0	0	0	0	0	0	0	0	0	0	0	0
AT1G09110	0	0	0	0	0	0	0	0	0	0	0	0	0	0	0	1	0	0	0	0	0	0	0	0	0	0	0	0	0	0	0	0	0	0	0	0	0	0	0	0	0	0	0	0	0	0	0	0	0
AT1G09113	0	0	0	0	0	0	0	0	0	0	0	0	0	0	0	0	0	0	0	0	0	0	0	0	0	0	0	0	0	0	0	0	0	0	0	0	0	0	0	0	0	0	0	0	0	0	0	0	0
AT1G09115	0	0	0	0	0	0	0	0	0	2	6	0	4	0	0	1	0	9	3	4	0	9	1	0	4	2	13	0	4	0	0	0	0	2	0	3	0	5	3	1	5	4	1	6	13	6	3	2	19
AT1G09117	0	0	0	0	0	0	0	0	0	0	0	0	0	0	0	0	0	0	0	10	0	0	0	0	0	0	0	0	0	0	0	0	0	0	0	0	0	0	0	0	0	0	0	0	0	0	0	0	0
AT1G09123	0	0	0	0	0	0	0	0	0	0	0	0	0	0	0	0	0	0	0	0	0	0	0	0	0	0	0	0	0	0	0	0	0	0	0	0	2	0	0	0	0	0	0	0	0	0	0	0	0
AT1G09125	1	0	0	0	0	0	0	0	0	0	0	0	0	0	0	0	2	1	0	0	0	0	0	0	3	0	5	0	0	0	1	0	1	2	0	0	0	0	0	0	0	0	0	0	0	0	0	0	0
AT1G09127	1	0	0	0	0	0	0	0	0	0	0	0	0	0	0	0	0	0	0	0	0	0	0	0	0	0	0	0	0	0	0	0	0	0	0	0	0	0	0	0	0	0	0	0	0	0	0	0	0
AT1G09130	711	805	641	687	659	1056	667	569	775	701	725	795	1735	949	911	860	1116	1056	775	991	1001	845	714	762	1167	1316	1304	773	774	886	815	948	783	1410	1534	1205	1458	1161	1240	1855	2223	2883	1446	2001	1714	1286	1047	987	1215
AT1G09133	0	0	0	0	0	0	0	0	0	0	0	0	0	0	0	0	0	0	0	0	0	0	0	0	0	0	0	0	0	0	0	0	0	0	0	0	0	0	0	0	0	0	0	0	0	0	0	0	0
AT1G09135	0	0	0	0	0	0	0	0	0	0	0	0	0	0	0	0	0	0	0	0	0	0	0	0	0	0	0	0	0	0	0	0	0	0	0	0	0	0	0	2	0	0	0	0	0	3	0	0	0
AT1G09137	0	0	0	0	0	0	0	0	0	0	0	0	0	0	0	0	0	0	0	0	0	0	0	0	0	0	0	0	0	0	0	0	0	0	0	0	0	0	0	0	0	0	0	0	0	0	0	0	0
AT1G09140	2509	2715	2753	2242	2205	3898	2442	2494	2455	1941	1905	1989	2645	1931	1491	1456	1690	1540	1277	1644	1529	2478	2266	2241	3747	3586	3488	2345	2632	2242	1905	2660	2044	2133	2103	2016	2007	1858	1597	1736	2045	2583	1686	1870	2142	2060	2171	1868	2338
AT1G09143	0	6	0	0	1	0	0	0	0	0	0	0	0	1	0	0	0	0	0	0	0	0	0	0	0	0	0	2	0	0	2	0	0	0	0	3	1	0	0	2	2	0	0	0	0	0	0	0	0
AT1G09145	0	0	0	0	0	0	0	0	0	0	0	0	0	0	0	0	0	0	0	0	0	0	0	0	0	0	0	0	0	0	0	0	0	0	0	0	0	0	0	0	0	0	0	0	0	0	0	0	0
AT1G09147	0	0	0	0	0	0	0	0	0	0	0	0	0	0	0	0	0	0	0	0	0	0	0	0	0	0	0	0	0	0	0	0	0	0	0	0	0	0	0	0	0	0	0	0	0	0	0	0	0
AT1G09150	743	599	538	842	678	1192	659	571	784	781	742	945	2167	1041	926	784	1083	802	804	877	929	869	917	1063	714	781	751	752	668	691	612	720	658	759	837	752	976	1069	929	1013	1172	1628	1022	1193	1417	1083	1230	973	824
AT1G09153	0	0	0	1	0	0	0	0	0	0	0	0	3	0	0	0	0	4	0	0	0	0	0	0	0	0	0	0	0	0	0	0	0	0	0	0	0	0	0	0	0	0	0	0	0	0	0	0	0
AT1G09155	89	105	43	74	74	118	64	47	29	40	43	28	14	6	21	3	10	8	0	3	19	0	0	24	29	36	35	45	83	67	42	47	46	34	17	36	5	10	11	3	6	7	1	0	4	28	39	26	20
AT1G09157	8	0	3	0	0	0	2	0	0	12	0	0	0	3	0	4	8	0	2	0	0	0	3	0	8	0	0	0	0	0	0	0	0	15	35	13	20	29	25	6	1	4	0	0	6	0	0	0	0
AT1G09160	680	663	624	640	555	1181	541	763	755	786	918	1146	1661	1032	1013	965	1018	1062	1288	1094	1002	959	1028	1074	1186	1051	1023	712	609	686	703	744	711	823	973	863	1024	934	877	993	1177	1640	909	1238	1365	1034	938	799	780
AT1G09163	0	0	0	0	0	0	0	0	0	0	0	0	0	0	0	0	0	0	0	0	0	0	0	0	0	0	0	0	0	0	0	0	0	0	0	0	0	0	0	0	0	0	0	0	0	0	0	0	0
AT1G09165	0	5	0	0	2	0	0	13	0	0	0	0	3	0	0	0	0	0	0	0	0	0	0	0	4	0	0	5	21	5	0	0	0	0	0	0	0	0	0	0	0	0	0	0	0	6	3	0	0
AT1G09167	2	0	0	3	6	7	7	0	11	3	8	6	21	2	8	14	4	3	0	0	7	17	2	9	2	0	5	0	3	2	0	0	4	7	21	21	18	5	7	9	6	41	11	1	20	5	11	9	5
AT1G09170	160	208	137	157	237	447	136	79	83	53	46	48	10	7	11	0	11	2	0	0	0	0	0	0	0	3	4	138	268	177	156	163	104	47	43	42	33	18	16	11	1	12	1	1	0	22	23	39	17
AT1G09173	0	0	0	0	0	0	0	0	0	0	0	0	0	0	0	0	0	0	0	0	0	0	0	0	0	0	0	0	0	0	0	0	0	0	0	0	0	0	0	0	0	0	0	0	0	0	0	0	0
AT1G09176	31	24	11	13	17	11	15	0	20	23	2	0	14	6	6	0	0	0	0	3	0	0	0	0	0	0	0	25	28	30	10	9	15	1	0	5	3	4	10	0	5	3	0	0	0	0	0	0	0
AT1G09177	0	0	0	0	0	0	0	0	0	0	0	0	0	0	0	0	0	0	0	0	0	0	0	0	0	0	0	0	0	0	0	0	0	0	0	0	0	0	0	0	0	0	0	0	0	0	0	0	0
AT1G09180	7	14	2	8	5	0	5	10	10	0	6	14	88	4	2	10	0	3	0	14	7	0	9	0	8	44	31	6	15	2	11	6	0	24	19	11	7	17	18	12	9	12	10	0	5	6	9	8	47
AT1G09183	0	0	0	0	0	0	0	0	0	0	0	0	0	0	0	0	0	0	0	0	0	0	0	0	0	0	0	0	0	0	0	0	0	0	0	0	0	0	0	0	0	0	0	0	0	0	0	0	0
AT1G09185	14	14	20	22	5	23	17	6	16	163	170	144	539	244	286	167	161	224	279	351	257	311	213	258	206	280	206	41	37	55	19	32	25	210	224	282	387	206	300	560	536	603	515	435	479	508	362	267	97
AT1G09187	0	0	0	0	0	0	0	0	0	0	0	0	0	0	0	0	0	0	0	0	0	0	0	0	0	0	0	0	0	0	0	0	0	0	0	0	0	0	0	0	0	0	0	0	0	0	0	0	0
AT1G09190	82	84	81	102	64	162	48	63	128	141	192	121	317	194	186	112	189	160	163	160	169	95	94	206	112	81	82	117	72	58	52	104	86	158	236	178	251	199	204	192	280	328	204	202	272	169	214	100	96
AT1G09193	0	1	2	0	0	10	0	0	0	0	1	0	9	3	0	11	0	2	0	0	6	0	14	15	0	0	0	3	2	0	0	2	3	0	0	1	2	2	1	2	0	0	4	14	4	0	2	6	5
AT1G09195	202	196	219	137	183	322	163	159	235	75	107	97	152	144	62	186	181	219	279	149	136	296	359	262	430	349	431	180	162	184	122	117	148	85	82	101	148	87	122	186	224	244	176	151	222	277	173	229	236
AT1G09197	0	0	0	0	0	0	0	0	0	0	0	0	0	0	0	0	0	0	0	0	0	0	0	0	0	0	0	0	0	0	0	0	0	0	0	0	0	0	0	0	0	0	0	0	0	0	0	0	0
AT1G09200	1459	1418	892	1628	1206	2304	1687	1884	1901	2915	3169	3416	7113	2819	3272	2296	2772	2180	2499	2434	2979	1214	1479	1383	1952	2414	2005	1626	1462	1586	1473	1632	1377	2360	2655	2182	2193	1997	1863	3100	3373	4817	2976	3520	4477	3203	3258	2461	3504
AT1G09203	2	0	1	0	0	17	0	0	0	0	0	10	20	0	1	14	13	0	0	0	0	0	0	0	5	2	0	0	0	0	0	0	0	3	7	10	4	1	13	10	17	29	5	6	3	3	0	2	2
AT1G09205	0	0	0	0	0	0	0	0	5	0	0	0	12	0	0	0	0	3	0	0	0	0	0	0	0	0	0	0	0	0	0	0	0	0	0	0	0	2	0	0	0	3	0	3	6	0	0	0	0
AT1G09207	0	4	0	0	1	0	0	0	0	0	0	0	0	0	0	0	0	0	0	0	0	0	0	0	0	0	0	0	3	7	4	2	10	0	0	2	0	4	0	0	2	0	0	0	0	0	0	0	0
AT1G09210	5787	5820	3381	4678	4313	7641	3936	pXG017	4650	2387	2485	2901	3606	2361	1938	4049	4381	3309	2719	3444	3656	2533	2203	1726	1557	1604	1738	6420	6816	5661	3693	4324	3853	2466	2409	2196	2627	2293	1982	2882	3431	5847	3758	3965	4749	3701	3239	3249	2377
AT1G09215	0	0	0	0	0	0	0	0	0	0	0	0	0	0	0	0	0	0	0	0	0	0	0	0	0	0	0	0	0	3	0	0	0	0	0	0	0	0	0	0	0	0	0	0	0	0	0	0	0
AT1G09217	0	5	0	0	0	0	0	0	0	0	0	0	0	0	0	0	0	0	0	0	0	0	0	0	2	0	0	0	0	0	0	0	0	0	0	0	0	0	0	0	0	0	0	0	0	0	0	0	0
AT1G09220	64	45	41	26	26	63	41	35	58	74	63	98	160	83	42	79	127	45	152	83	57	46	83	125	65	81	24	46	26	21	57	65	36	28	49	34	51	79	39	61	74	132	114	145	85	92	56	38	31
AT1G09223	0	0	0	0	0	0	0	0	0	0	0	0	0	0	0	0	0	0	0	0	0	0	0	0	0	0	0	0	0	0	0	0	0	0	0	0	0	0	0	0	3	0	0	0	0	0	0	0	0
AT1G09225	0	0	0	0	0	0	0	0	0	0	0	0	0	0	0	0	0	0	0	0	0	0	0	0	0	0	0	0	0	0	0	0	0	0	0	0	0	0	0	0	0	0	0	0	0	0	0	0	0
AT1G09227	0	0	0	0	0	0	0	0	0	0	0	0	0	0	0	0	0	0	0	0	0	0	0	0	0	0	0	0	0	0	0	0	0	0	0	0	0	0	0	0	0	0	0	0	0	0	0	0	0
AT1G09230	239	261	258	247	239	470	413	366	469	274	360	367	562	356	388	386	498	390	412	422	474	513	415	512	540	550	629	255	235	233	333	317	323	309	310	325	446	374	360	486	652	996	602	649	749	613	555	460	470
AT1G09233	0	0	0	0	0	0	0	0	0	0	0	5	0	1	0	0	0	0	3	0	0	3	0	0	0	0	3	0	0	0	0	0	0	0	1	0	0	0	0	0	0	0	0	0	0	0	0	0	0
AT1G09235	45	19	78	54	58	57	32	53	52	55	12	43	37	16	14	40	22	35	2	28	26	28	16	0	22	20	7	43	45	70	36	30	15	13	11	13	10	0	0	9	17	22	8	40	19	23	36	40	33
AT1G09237	0	0	0	0	0	0	0	0	0	0	0	0	0	0	0	0	0	0	0	0	0	0	0	0	0	0	0	0	0	0	0	0	0	0	0	0	0	0	0	0	0	0	0	0	0	0	0	0	0
AT1G09240	0	0	0	0	0	0	0	0	0	0	0	0	15	2	0	5	7	6	7	0	8	0	0	0	12	8	17	0	0	0	10	0	0	23	35	20	32	28	24	11	17	5	42	80	40	10	3	14	0
AT1G09243	0	0	0	0	0	0	0	0	0	0	0	0	0	0	0	0	0	0	0	0	0	0	0	0	0	0	0	0	0	0	0	0	0	0	0	0	0	0	0	0	0	0	0	0	0	0	0	0	0
AT1G09245	0	0	0	0	0	0	0	0	0	0	0	0	0	0	0	0	0	0	0	0	0	0	0	0	0	0	0	0	0	0	0	0	0	0	0	0	0	0	0	0	0	0	0	0	0	0	0	0	0
AT1G09247	5	7	2	1	6	18	4	6	4	4	0	9	36	1	6	14	9	1	14	1	18	0	3	15	5	0	0	0	9	0	3	0	6	1	2	6	8	5	5	2	15	37	10	3	3	13	7	12	2
AT1G09250	763	754	584	585	540	1322	765	694	770	509	431	391	512	282	286	550	516	400	833	615	537	1456	1468	1152	936	656	786	682	771	635	340	277	436	149	177	197	144	216	202	214	199	333	251	292	290	553	518	600	480
AT1G09253	25	19	17	13	17	20	10	7	20	41	62	30	106	23	30	60	39	42	44	35	27	26	58	56	20	33	17	20	11	33	29	20	22	24	46	16	40	35	47	52	41	77	42	61	33	37	31	28	5
AT1G09255	0	0	0	0	0	0	0	0	0	22	0	0	0	0	0	0	0	0	0	0	0	0	0	0	0	0	0	0	0	4	0	0	0	0	0	0	0	0	0	0	0	0	0	0	0	0	0	0	0
AT1G09257	5	0	0	6	6	0	0	0	0	0	0	0	0	0	0	0	0	2	0	0	2	0	0	2	4	7	24	2	7	0	0	0	0	0	3	0	2	0	2	0	3	0	0	0	7	3	4	2	8
AT1G09260	0	0	0	0	0	0	0	0	0	0	0	0	0	0	0	0	0	0	0	0	0	0	0	0	0	0	0	0	0	0	0	0	0	0	0	0	0	0	0	0	0	0	0	0	0	0	0	0	0
AT1G09263	0	0	0	0	0	0	0	0	0	0	0	0	0	0	0	0	0	0	0	0	0	0	0	0	0	0	0	0	0	0	0	0	0	0	0	0	0	0	0	0	0	0	0	0	0	0	0	0	0
AT1G09265	0	0	0	0	0	0	0	0	0	0	0	0	0	0	0	0	0	0	0	0	0	0	0	0	0	0	0	0	0	0	0	0	0	0	0	0	0	0	0	0	0	0	0	0	0	0	0	0	0
AT1G09267	0	0	0	0	0	5	2	0	0	0	4	4	0	0	0	0	0	0	0	0	0	3	0	0	0	0	0	0	0	0	0	0	0	0	3	0	1	0	0	2	1	0	0	0	0	0	5	0	0
AT1G09270	2625	2413	2316	2108	2257	4386	2076	2334	2349	1306	1559	1601	1910	1308	1100	1413	1416	1503	1332	1356	1358	1501	1467	1583	1449	1576	1667	2546	2521	2541	1971	2070	1643	1191	1529	1254	1320	1298	1150	1191	1364	1937	1192	1202	1489	1545	1530	1476	1223
AT1G09273	0	0	0	0	0	0	0	0	0	0	0	0	0	0	0	0	0	0	0	0	0	0	0	0	0	0	0	0	0	0	0	0	0	0	0	0	0	0	0	0	0	0	0	0	0	0	0	0	0
AT1G09277	0	0	0	0	0	0	0	0	0	0	0	0	0	0	0	0	0	0	0	0	0	0	0	0	0	0	0	0	0	0	0	0	0	0	0	0	0	0	0	0	0	0	0	0	0	0	0	0	0
AT1G09280	390	409	438	pXG01	431	646	392	389	482	446	591	526	1271	765	617	946	836	929	1290	1124	1134	1188	1412	1082	873	929	828	516	442	381	384	396	436	400	472	446	769	750	661	855	1002	1381	990	980	1242	929	963	783	710
AT1G09283	0	0	0	0	0	0	0	0	0	0	0	0	0	0	0	0	0	0	0	0	0	0	0	0	0	0	0	0	0	0	0	0	0	0	0	0	0	0	0	0	0	0	0	0	0	0	0	0	0
AT1G09287	0	0	0	0	0	0	0	0	0	0	0	0	0	0	0	0	0	0	0	0	0	0	0	0	0	0	6	0	2	0	0	1	0	0	0	0	0	0	0	0	0	0	0	0	0	0	0	3	0
AT1G09290	258	222	186	283	204	534	289	348	337	295	312	334	722	375	390	683	564	445	850	543	590	757	707	974	812	681	682	274	216	253	354	271	181	278	289	226	430	395	406	445	441	761	509	589	776	613	588	596	484
AT1G09293	0	0	0	0	0	0	0	0	0	0	0	0	0	0	0	0	0	0	0	0	0	0	0	0	0	0	0	0	2	0	0	0	0	0	0	0	0	0	0	0	0	0	0	0	0	0	0	0	0
AT1G09297	0	0	0	0	0	0	0	0	0	0	0	0	6	0	0	2	0	0	1	0	5	2	0	0	7	6	0	0	0	0	0	1	4	2	0	0	4	0	0	0	4	0	0	4	0	8	6	0	8
AT1G09300	351	312	320	381	379	563	311	265	423	412	552	405	882	512	522	570	553	452	572	537	409	334	353	386	261	290	304	382	299	391	369	330	369	457	516	420	478	551	471	389	554	823	370	543	570	409	421	289	276
AT1G09303	0	0	0	0	0	0	0	0	0	0	0	0	0	0	0	0	0	0	0	0	0	0	0	0	0	0	0	0	0	0	0	0	0	0	0	0	0	0	0	0	0	0	0	0	0	0	0	0	0
AT1G09307	0	0	0	0	0	0	0	0	0	0	0	0	0	0	0	0	0	0	0	0	0	0	0	0	0	0	0	0	0	0	0	0	0	0	0	0	0	0	0	0	0	0	0	0	0	0	0	0	0
AT1G09310	5	15	32	22	22	34	24	49	32	562	479	557	1752	552	697	231	227	187	320	230	280	161	258	192	641	740	960	22	39	23	23	20	46	132	210	177	106	79	75	108	43	175	255	194	392	493	pXG01	593	1837
AT1G09313	0	0	0	0	0	0	0	0	0	0	0	0	0	0	0	0	0	0	0	0	0	0	0	0	0	0	0	0	0	0	0	0	0	0	0	0	0	0	0	0	0	0	0	0	0	0	0	0	0
AT1G09317	0	0	0	0	0	0	0	0	0	0	0	0	0	0	0	0	0	0	0	0	0	0	0	0	0	0	0	0	0	0	0	0	0	0	0	0	0	0	1	0	0	0	0	0	0	0	0	0	0
AT1G09320	271	247	167	205	167	378	188	193	301	381	387	395	862	466	417	427	397	437	553	544	632	498	589	761	530	625	447	212	169	221	367	391	367	550	597	446	692	614	609	653	813	1036	706	709	1086	716	670	502	385
AT1G09323	0	0	0	0	0	0	0	0	0	0	0	0	0	0	0	0	0	0	0	0	0	0	0	0	0	0	0	0	0	0	0	0	0	0	0	0	0	0	0	0	0	0	0	0	0	0	0	0	0
AT1G09327	0	0	0	0	0	0	0	0	0	0	0	0	0	0	0	0	0	0	0	0	0	0	0	0	0	0	0	3	0	0	0	0	0	2	0	0	0	0	0	0	0	0	0	0	0	0	0	0	0
AT1G09330	1059	1403	1059	1178	1088	2358	1006	941	1255	934	1047	896	1572	862	767	999	1098	791	1515	795	796	1023	1431	1526	1202	1034	1167	1217	1438	1227	959	1163	834	1040	1033	933	1004	1009	862	890	1028	1392	780	999	890	990	817	791	775
AT1G09333	0	0	0	0	0	0	0	0	0	0	0	0	0	0	0	0	0	0	0	0	0	0	0	0	0	0	0	0	0	0	0	0	0	0	0	0	0	0	0	0	0	0	0	0	0	0	0	0	0
AT1G09337	0	0	0	0	0	0	0	0	0	0	0	0	0	0	0	0	0	0	0	0	0	0	0	0	0	0	0	0	0	0	0	0	0	0	0	0	0	0	0	0	0	0	0	0	0	0	0	0	0
AT1G09340	93	126	128	160	121	238	94	88	160	147	161	94	287	192	201	165	177	165	147	178	148	213	237	151	438	485	526	156	136	188	106	117	85	156	165	157	151	125	143	218	221	280	258	198	213	273	190	184	486
AT1G09343	0	0	0	0	0	0	0	0	0	0	0	0	0	0	0	0	0	0	0	0	0	0	0	0	0	0	0	0	0	0	0	0	0	0	0	0	0	0	0	0	0	0	0	0	0	0	0	0	0
AT1G09350	40	36	15	41	70	122	36	36	23	16	21	14	26	5	5	0	0	0	6	0	0	0	0	0	0	0	0	52	61	65	20	30	44	9	2	4	19	32	15	0	0	1	0	0	0	0	7	4	12
AT1G09353	0	0	0	0	0	0	0	0	0	0	0	0	0	0	0	0	0	0	0	0	0	0	0	0	0	0	0	0	0	0	0	0	0	0	0	0	0	0	0	0	0	0	0	0	0	0	0	0	0
AT1G09357	0	1	0	0	0	0	0	0	0	0	0	0	0	0	0	0	0	0	0	0	0	0	0	0	0	2	4	0	0	0	0	0	0	0	0	0	0	0	0	0	0	0	0	0	5	0	0	0	0
AT1G09360	0	0	0	0	0	0	0	0	0	0	0	0	0	0	0	0	0	0	0	0	0	0	0	0	0	0	0	0	0	0	0	0	0	0	0	0	0	0	0	0	0	0	0	0	0	0	0	0	0
AT1G09363	9	13	5	19	4	11	3	23	12	2	10	0	9	5	8	4	15	4	10	7	9	12	6	23	8	18	11	12	10	1	8	0	19	8	3	6	18	4	15	5	23	5	7	0	0	5	11	7	10
AT1G09367	0	0	0	0	4	5	0	0	0	0	0	0	0	0	0	0	0	0	0	5	0	0	5	0	4	11	0	0	0	0	0	0	0	0	0	1	0	1	0	1	0	0	0	0	0	5	0	0	0
AT1G09370	7	9	5	7	6	2	0	0	5	0	2	0	0	0	0	0	1	0	0	0	0	10	0	0	7	0	0	9	12	4	0	30	21	10	0	0	0	4	0	4	0	0	3	0	0	0	0	0	2
AT1G09373	0	0	0	0	0	0	0	0	0	0	0	0	0	0	0	0	0	0	0	0	0	0	0	0	0	0	0	0	0	0	0	0	0	0	0	0	0	0	0	0	0	0	0	0	0	0	0	0	0
AT1G09377	0	0	2	0	0	0	0	0	0	0	0	0	0	0	0	0	0	0	0	0	0	0	0	0	0	0	0	0	0	0	0	0	0	0	0	0	0	0	0	0	0	0	0	0	0	0	0	0	0
AT1G09380	12	24	17	42	34	16	7	13	55	5	36	40	4	14	14	323	368	199	71	30	112	78	103	67	14	17	13	17	21	15	16	2	4	38	25	14	26	13	30	20	12	171	40	39	142	21	17	18	8
AT1G09383	0	0	0	0	0	0	0	0	2	0	0	0	0	0	0	3	0	4	3	1	0	0	0	15	0	6	1	0	3	0	0	0	4	0	1	0	1	8	0	0	6	7	3	4	7	1	2	1	6
AT1G09387	0	0	0	0	0	0	0	0	0	0	0	0	0	0	0	0	0	0	0	0	0	0	0	0	0	0	0	0	0	0	0	0	0	0	0	0	0	0	0	0	0	0	0	0	0	0	0	0	0
AT1G09390	214	221	285	212	215	427	168	102	150	42	68	56	57	81	50	51	123	45	93	47	100	112	151	167	211	206	231	225	242	313	124	108	106	43	45	86	24	29	39	40	83	112	74	111	133	153	141	104	146
AT1G09393	0	0	0	0	0	0	0	0	0	0	0	0	0	0	0	0	0	0	0	0	0	0	0	0	0	0	0	0	0	0	0	0	0	0	0	0	0	0	0	0	0	0	0	0	0	0	0	0	0
AT1G09397	0	0	0	0	0	0	0	0	0	0	0	0	0	0	0	0	0	0	0	0	0	0	0	0	0	0	0	0	0	0	0	0	0	0	0	0	0	0	0	0	0	0	0	0	0	0	0	0	0
AT1G09400	8	11	8	0	6	16	0	9	0	7	1	0	0	3	0	0	0	6	0	0	2	0	0	0	8	0	0	0	4	11	14	15	0	6	7	5	0	0	1	0	0	0	3	0	0	2	0	0	0
AT1G09407	0	0	0	0	0	0	0	0	0	0	0	0	0	0	0	0	0	0	0	0	0	0	0	0	0	0	0	0	0	0	0	0	0	0	0	0	0	0	0	0	0	0	0	0	0	0	0	0	0
AT1G09410	52	38	43	47	52	93	54	10	41	65	44	29	93	59	44	72	61	61	67	97	108	72	75	81	100	50	62	29	46	49	31	62	41	30	65	47	47	48	69	51	62	110	83	75	107	71	90	46	33
AT1G09415	133	91	100	99	110	151	76	89	64	32	59	93	91	38	40	39	16	33	21	44	20	31	31	76	35	56	53	81	74	92	70	70	55	49	49	40	58	37	46	38	31	50	14	28	44	29	19	23	53
AT1G09417	0	0	0	0	0	0	0	0	0	0	0	0	0	0	0	0	0	0	0	0	0	0	0	0	0	0	0	0	0	0	0	0	0	0	0	0	0	0	0	0	0	0	0	0	0	0	0	0	0
AT1G09420	376	292	272	281	256	444	141	160	331	177	219	279	429	244	285	246	230	214	226	225	204	349	546	682	2474	2613	2609	302	292	300	173	158	152	161	151	158	314	223	216	221	280	375	166	288	207	186	166	161	1233
AT1G09421	0	4	2	2	8	0	0	0	3	3	1	9	0	0	0	0	0	7	0	6	6	0	0	8	20	14	26	7	9	4	3	4	3	0	1	6	6	5	0	2	2	5	2	9	0	5	2	1	26
AT1G09423	3	1	0	4	0	0	0	0	0	0	0	0	6	0	0	0	0	0	0	0	3	2	0	0	0	0	6	0	0	0	0	7	6	0	0	3	0	0	0	0	0	2	0	0	0	6	12	0	0
AT1G09427	0	0	0	2	0	0	1	0	0	0	0	0	5	8	0	1	0	5	8	7	5	6	4	8	4	7	0	0	3	0	0	0	4	3	2	2	16	15	5	16	7	14	2	10	2	11	0	0	0
AT1G09430	1761	1889	1890	1929	1741	4034	1492	1494	1590	1285	1358	1281	1405	822	810	1145	1050	1086	1195	875	896	847	1035	1204	1212	1116	1395	1919	2244	2050	1630	1744	1560	1249	1246	1200	994	805	967	886	1357	1567	824	848	968	1114	1268	999	1016
AT1G09433	0	0	0	0	0	0	0	0	0	0	0	0	0	0	0	0	0	0	0	0	0	0	0	0	0	0	2	0	0	0	0	0	0	0	0	0	2	0	0	0	0	0	0	0	0	3	0	0	0
AT1G09437	0	0	0	0	0	0	3	0	0	0	0	0	0	0	0	0	0	0	0	0	0	0	0	0	0	0	0	0	0	0	0	0	0	0	0	0	0	0	0	0	0	0	0	0	0	1	0	3	0
AT1G09440	130	117	182	144	161	311	120	79	165	81	76	63	0	17	16	5	6	3	19	5	4	0	5	0	23	8	31	159	126	166	146	171	142	81	81	75	0	11	7	0	1	12	0	12	3	0	6	3	14
AT1G09443	3	2	2	0	0	0	0	10	0	0	4	0	0	0	0	0	0	2	0	0	0	1	0	0	0	1	1	6	1	2	3	1	0	0	3	0	2	0	0	0	0	0	0	0	2	2	0	0	9
AT1G09447	6	1	3	0	3	5	5	0	1	0	0	4	0	4	0	0	1	0	0	0	0	9	0	0	2	0	0	3	3	0	0	0	3	0	4	0	3	0	0	4	0	1	0	3	0	3	5	0	0
AT1G09450	113	145	107	84	73	143	134	127	278	402	555	507	1013	675	755	744	715	866	1034	966	756	534	603	541	555	608	395	130	136	94	160	244	314	657	760	612	947	810	716	1081	1190	1597	988	1132	1218	793	836	593	292
AT1G09453	3	0	0	0	2	0	2	0	3	5	0	0	0	0	1	0	0	0	1	3	2	0	12	0	5	0	5	0	4	0	0	2	4	0	0	4	0	0	3	6	6	15	6	0	13	11	0	1	6
AT1G09455	0	2	0	0	3	0	0	0	0	0	0	0	0	0	0	0	0	0	0	0	0	0	0	0	0	0	0	4	0	0	4	0	0	0	0	0	0	0	0	0	0	0	0	0	0	0	0	2	0
AT1G09457	0	2	0	0	0	0	0	0	0	0	0	0	0	0	0	0	0	0	0	0	0	0	0	0	0	0	0	0	0	0	0	0	0	0	0	0	0	0	0	0	0	0	0	0	0	0	0	0	0
AT1G09460	475	385	512	274	255	600	632	617	717	578	710	734	2159	1286	1343	595	960	1062	592	1094	904	1635	1062	1591	1741	1789	1997	385	436	516	533	617	561	835	990	895	1157	1144	1145	1281	1645	1490	936	1039	1052	1414	1622	1334	1225
AT1G09463	0	0	0	0	0	0	0	0	0	0	0	0	0	0	0	0	0	0	0	0	0	0	0	0	0	0	0	0	0	0	0	0	0	0	0	0	0	0	0	0	0	0	0	0	0	0	0	0	0
AT1G09465	0	0	0	0	0	0	0	0	0	0	0	0	0	0	0	0	0	0	0	0	0	0	0	0	0	0	0	0	0	0	0	0	0	0	0	0	0	0	0	0	0	0	0	0	0	0	0	0	0
AT1G09467	18	33	32	23	27	54	25	29	27	20	34	6	31	22	35	35	19	20	14	20	29	63	45	22	29	40	49	18	31	11	22	4	31	15	20	28	15	38	19	22	24	34	14	30	9	23	16	20	27
AT1G09470	168	169	97	110	116	148	159	175	232	571	530	512	1157	782	642	748	892	645	978	950	889	674	724	949	704	681	633	143	139	187	166	206	252	380	499	387	643	521	513	763	947	1359	885	785	943	780	795	569	531
AT1G09475	0	17	8	0	0	0	0	0	0	0	0	6	0	1	0	3	0	4	2	0	3	1	0	0	12	7	1	0	3	0	4	0	0	0	0	0	0	1	0	1	0	0	5	7	0	0	0	0	0
AT1G09477	0	0	0	0	0	0	0	0	0	0	0	0	0	0	0	0	0	0	0	0	0	0	0	0	0	0	0	0	0	0	0	0	0	0	0	0	0	0	0	0	0	0	0	0	0	0	0	0	0
AT1G09480	89	87	93	43	59	98	48	48	76	46	25	50	26	46	30	57	53	50	32	29	15	43	84	42	60	79	94	49	36	95	84	62	25	13	23	36	15	49	18	25	58	44	14	20	28	27	27	29	69
AT1G09483	0	0	0	0	0	0	0	0	0	0	0	0	0	0	0	0	0	0	0	0	1	0	0	1	0	0	0	0	0	0	0	0	0	0	0	0	0	0	6	0	2	10	1	3	4	0	0	0	0
AT1G09485	0	0	0	0	0	0	0	0	0	0	0	0	0	0	0	0	0	0	0	0	0	0	0	0	0	0	0	0	0	0	0	0	0	0	0	0	0	0	0	0	0	0	0	0	0	0	0	0	0
AT1G09487	29	37	30	22	20	76	36	46	33	19	70	35	140	63	60	66	91	43	56	54	49	25	12	6	20	26	37	34	21	24	38	32	26	50	77	46	67	68	57	37	49	28	45	58	51	46	24	38	20
AT1G09490	220	181	171	238	249	323	216	299	252	263	259	327	656	437	407	425	414	363	755	513	390	653	660	1036	1124	887	1132	255	252	233	217	253	203	184	267	202	372	340	316	371	402	550	408	535	627	555	506	436	677
AT1G09493	0	0	0	1	0	0	0	0	0	0	0	0	0	0	0	0	0	1	0	0	0	0	0	0	0	2	0	0	0	0	0	4	0	0	0	0	0	0	1	0	0	0	0	0	0	0	0	0	4
AT1G09495	13	20	5	21	32	16	21	10	22	67	57	73	177	42	55	36	26	34	35	53	31	12	16	11	25	37	17	14	20	9	8	12	11	40	72	67	138	67	57	38	59	95	75	44	62	30	19	32	22
AT1G09497	0	2	0	0	0	0	0	0	0	0	0	0	0	0	0	0	0	0	0	0	0	0	6	0	0	0	0	0	4	1	3	0	0	0	3	0	0	0	0	0	0	2	0	1	0	0	0	0	0
AT1G09500	0	2	5	0	3	4	9	12	15	0	3	0	7	5	7	0	8	2	1	0	0	7	0	0	51	34	79	2	5	3	7	3	1	0	0	0	0	0	4	0	0	0	0	0	0	3	6	1	33
AT1G09503	0	0	0	0	0	0	0	0	0	0	0	0	0	0	0	0	0	0	0	0	0	0	0	0	0	0	0	0	0	0	0	0	0	0	0	0	0	0	0	0	0	0	0	0	0	0	0	0	0
AT1G09505	13	3	0	0	10	13	6	0	8	1	5	0	0	0	0	0	0	0	0	0	0	0	0	0	0	0	0	2	0	3	5	2	0	3	0	3	3	0	0	0	0	0	0	0	0	0	0	0	0
AT1G09507	0	0	0	0	0	6	0	0	0	0	0	0	0	0	0	0	0	0	0	0	0	0	0	0	0	0	0	0	0	0	0	0	0	0	0	0	0	0	0	0	0	0	0	0	0	0	0	0	0
AT1G09510	0	0	0	0	1	0	0	0	0	0	0	0	0	0	0	0	0	0	0	0	4	0	0	0	0	0	0	0	0	0	0	0	0	0	0	0	0	0	0	0	0	0	0	0	0	0	0	0	0
AT1G09513	0	0	0	0	0	0	0	0	0	0	0	0	0	0	0	0	0	1	0	0	0	0	0	0	0	0	0	4	0	0	0	0	0	4	0	0	4	0	0	0	1	0	5	0	0	6	0	3	0
AT1G09515	0	0	0	0	0	0	3	0	0	0	0	0	0	0	2	0	3	3	0	0	0	3	0	0	3	6	0	0	0	0	0	0	0	0	0	6	7	0	0	4	6	6	0	0	0	0	4	3	7
AT1G09517	0	0	0	0	1	0	0	0	0	0	0	0	0	8	0	0	2	0	0	0	0	0	6	0	0	2	0	0	0	0	5	0	3	0	0	1	2	0	0	0	0	6	0	0	0	0	0	0	0
AT1G09520	319	319	245	241	227	328	352	302	470	412	482	423	1301	623	665	463	711	558	548	620	625	650	685	707	670	715	656	273	236	253	332	289	352	500	488	470	684	587	686	876	829	1205	734	1005	1038	732	818	581	632
AT1G09523	0	0	0	4	0	3	0	2	0	0	0	0	0	0	0	0	4	4	0	3	0	0	0	0	8	2	0	0	1	0	0	7	0	0	1	1	0	1	3	0	6	2	0	0	0	1	0	0	0
AT1G09525	0	0	0	0	0	0	0	0	0	0	0	0	0	0	0	0	0	3	0	0	3	0	0	0	0	2	1	0	0	0	0	0	0	0	0	0	3	0	1	0	3	1	11	0	0	0	6	0	0
AT1G09527	0	0	0	0	0	6	2	0	0	0	0	0	0	0	0	0	0	0	0	0	0	0	0	0	0	1	4	8	0	0	0	0	0	0	0	0	0	0	0	0	0	2	0	0	0	0	0	0	0
AT1G09530	98	65	70	100	88	161	129	40	90	66	156	200	328	228	167	222	148	254	269	256	241	299	336	452	267	247	255	85	95	60	106	140	71	161	125	156	282	240	201	276	241	390	234	326	399	237	231	170	294
AT1G09533	13	4	24	34	16	66	32	15	29	11	8	25	78	28	11	33	40	28	16	11	35	19	28	27	31	26	44	34	11	14	24	30	30	13	45	30	22	16	22	6	19	29	29	40	31	27	49	35	30
AT1G09535	0	0	0	0	0	0	0	0	0	0	0	0	0	0	0	0	0	0	2	0	4	0	0	0	4	1	0	0	0	0	0	0	0	0	0	0	0	0	4	2	0	4	2	3	0	7	7	7	3
AT1G09537	0	0	0	0	0	0	0	0	0	0	0	0	0	0	0	0	0	0	0	0	0	0	0	0	0	0	0	0	0	0	0	0	0	0	3	0	0	0	0	0	0	0	0	0	0	0	0	0	0
AT1G09540	117	77	116	118	74	245	52	11	33	0	0	0	9	4	11	0	7	1	4	0	2	76	55	83	40	32	17	120	124	62	12	4	7	3	0	0	28	23	30	14	12	12	3	12	11	37	31	52	48
AT1G09543	0	3	0	0	0	2	4	0	7	0	0	0	0	0	0	0	0	0	0	0	0	0	0	0	4	3	0	0	3	0	4	0	0	3	0	0	0	0	3	3	1	0	0	5	0	5	2	2	4
AT1G09545	0	0	0	0	0	0	3	0	0	4	0	0	0	0	0	5	0	2	0	0	6	5	18	0	6	0	0	0	0	1	1	0	0	0	0	0	3	0	1	3	2	4	0	6	0	2	4	0	0
AT1G09547	0	0	0	0	0	0	0	0	0	0	0	0	0	0	0	0	0	0	0	0	0	0	0	0	0	0	0	0	0	0	0	0	0	0	0	0	0	0	0	0	0	0	0	0	0	0	0	0	0
AT1G09550	0	0	0	0	0	0	0	0	0	0	0	0	0	0	0	0	0	0	0	0	0	0	0	0	5	3	0	0	0	0	0	0	0	0	0	0	0	0	0	0	0	0	0	0	0	0	0	0	0
AT1G09553	0	0	0	0	0	0	2	0	0	0	0	0	0	0	0	0	0	0	0	0	0	0	0	0	0	0	0	0	0	0	0	0	0	0	0	0	0	0	0	0	0	0	0	0	0	0	0	0	0
AT1G09555	0	0	0	0	0	0	0	0	0	0	0	0	0	0	0	0	0	0	0	0	0	0	0	0	0	0	0	0	0	0	0	0	0	0	1	0	0	0	0	0	1	0	0	0	0	2	0	0	0
AT1G09557	0	0	0	0	0	0	0	0	0	0	0	0	0	0	0	0	0	0	0	0	0	0	0	0	0	1	0	0	0	0	0	0	0	0	3	0	0	0	1	0	1	0	0	0	0	0	0	0	0
AT1G09560	4786	4821	5636	5304	9126	16833	5413	4615	5812	3608	5478	5148	5001	2550	2388	1613	1978	2737	933	1176	1739	1435	1056	779	480	596	530	5580	6476	6341	7958	9387	3962	3030	3203	3006	1916	2077	1499	1744	2154	2539	1082	980	1194	1695	1563	1703	1287
AT1G09563	0	0	0	0	0	0	0	0	0	0	0	0	0	0	0	0	0	0	0	0	0	0	0	0	0	0	0	0	0	0	0	0	0	0	0	0	0	0	0	0	0	0	0	0	0	0	0	0	0
[truncated: 34,797 more rows]
[truncated: 8 more columns]

## Sheet: 4h_vs_4hm
TPM values of 4hs mock 4h dex treatment
Gene_ID	Gene_name	pXG_05_04h_mock_1	pXG_05_04h_mock_2	pXG_05_04h_mock_3	pXG_05_04h_dex_1	pXG_05_04h_dex_2	pXG_05_04h_dex_3	pXG_05_04h_mock_average	pXG_05_04h_dex_average	log2FoldChange	pvalue	padj
AT1G01110	IQD18	7	7	8	17	21	17	7.33	18.33	1.47678678955697	3.22063911865122e-07	1.52235585339745e-05
AT1G01430	TBL25	21	25	25	8	7	7	23.67	7.33	-1.44629357382126	3.04090518769682e-07	1.44471649120313e-05
AT1G01480	ACS2	4	4	2	0	0	1	3.33	0.33	-2.64242080222467	0.0002079054157728	0.0058380767060272
AT1G01750	ADF11	109	109	102	16	12	23	106.67	17	-2.11067549414081	3.275900575156e-12	2.90339484959823e-10
AT1G02205	CER1	7	5	4	1	0	1	5.33	0.67	-3.1465143663055	2.10653270066426e-07	1.01908572378191e-05
AT1G02460	AT1G02460	4	4	3	0	0	0	3.67	0	-7.57657214301881	2.39583051711679e-08	1.3522138955936e-06
AT1G02570	AT1G02570	4	10	3	1	2	1	5.67	1.33	-2.40790791343448	0.0011568549124739	0.0267018119116183
AT1G02640	BXL2	24	25	35	10	13	12	28	11.67	-1.040902553377	0.0014121310531907	0.0319440094375322
AT1G02800	CEL2	0	0	1	4	2	2	0.33	2.67	3.6937020405959	1.60776249866949e-05	0.0005838563564307
AT1G02810	AT1G02810	30	30	31	69	89	58	30.33	72	1.49314945625742	5.21397616919361e-18	7.94728636089974e-16
AT1G03055	D27	1	0	0	3	5	4	0.33	4	4.56462601542555	1.97707711882562e-05	0.0007053129363055
AT1G03590	AT1G03590	26	33	20	14	13	9	26.33	12	-1.11587669797138	0.001750431613446	0.0383725051956292
AT1G03870	FLA9	421	424	324	29	24	32	389.67	28.33	-3.51506281551299	1.47806700260449e-96	4.79083746029904e-93
AT1G03920	AT1G03920	7	10	8	2	3	4	8.33	3	-1.58548602471907	0.0013610160828942	0.0308800939047882
AT1G04040	AT1G04040	494	633	462	116	90	100	529.67	102	-2.20193763144489	3.26472214660906e-38	1.54319334967527e-35
AT1G04430	AT1G04430	99	129	129	57	51	57	119	55	-0.978884842478736	3.73797508593203e-06	0.0001509091044923
AT1G04463	AT1G04463	0	0	0	2	2	2	0	2	5.04328025025933	0.0006609667252085	0.0162301666972485
AT1G05260	RCI3	355	444	317	138	62	104	372	101.33	-1.5577428441408	3.52440491862681e-16	4.3459360434089e-14
AT1G05280	AT1G05280	14	14	13	6	3	3	13.67	4	-1.59296751052248	0.0001195442351795	0.0035362961564405
AT1G05577	AT1G05577	0	1	1	39	53	45	0.67	45.67	6.19526369490925	1.35439734338152e-06	5.82006085681502e-05
AT1G05650	AT1G05650	12	6	8	0	0	0	8.67	0	-7.13111764838056	1.81161501803866e-13	1.81874925417164e-11
AT1G05660	AT1G05660	48	56	29	1	0	1	44.33	0.67	-5.8995184020829	8.6117403992279e-63	1.30261185278721e-59
AT1G06090	AT1G06090	31	26	30	10	10	15	29	11.67	-1.12845483259068	0.0013412246419258	0.0305135654668485
AT1G06120	AT1G06120	18	17	18	4	1	4	17.67	3	-2.47818790292016	8.14412607500275e-07	3.60198979562841e-05
AT1G06135	AT1G06135	0	0	0	1	3	4	0	2.67	6.55340584734331	0.0001039772782238	0.0031246893584384
AT1G06310	ACX6	3	1	2	9	9	6	2	8	1.77673283771044	0.0001022419102242	0.0030847961450516
AT1G06350	ADS4	3	2	3	0	0	1	2.67	0.33	-3.243001069699	0.0009108922476164	0.0216258168546462
AT1G06460	ACD32.1	8	7	7	21	24	16	7.33	20.33	1.62787232087236	3.80438431764962e-06	0.0001533173637356
AT1G06703	AT1G06703	0	0	0	3	6	11	0	6.67	6.76500878270094	4.23332101993252e-05	0.0013860002975649
AT1G06800	PLA-I{gamma}1	17	19	22	45	50	28	19.33	41	1.34737491554285	1.09883189857623e-07	5.58999931542514e-06
AT1G06930	AT1G06930	10	10	4	3	1	1	8	1.67	-2.16216601281119	0.0023064047335886	0.0489523077646326
AT1G06980	AT1G06980	3	2	4	18	22	22	3	20.67	2.95515282931365	7.87942189965939e-17	1.05784735787794e-14
AT1G07135	AT1G07135	1	1	3	14	17	7	1.67	12.67	3.1504937427417	8.83999845535505e-10	6.13366131356425e-08
AT1G07280	AT1G07280	3	4	4	1	1	0	3.67	0.67	-2.10797233572701	0.0012251894514819	0.028135954923759
AT1G07670	ECA4	67	69	71	38	37	37	69	37.33	-0.8405907914873	0.0006734553054609	0.0165011095308887
AT1G07795	AT1G07795	3	2	5	0	0	0	3.33	0	-4.19400470788548	0.0001290166630471	0.0037818089050433
AT1G08030	TPST	20	23	27	57	49	47	23.33	51	1.26035011862043	1.71048102257625e-09	1.16894891329014e-07
AT1G08090	NRT2:1	27	27	24	79	58	103	26	80	1.72363156441172	2.82712676611475e-11	2.28272879702411e-09
AT1G08200	AXS2	257	334	293	121	140	146	294.67	135.67	-0.850954036248516	0.000456433386576	0.0118084573637664
AT1G08500	ENODL18	29	37	29	4	5	4	31.67	4.33	-2.75376118623779	2.77687836456937e-24	6.7746874423349e-22
AT1G08590	AT1G08590	31	37	28	3	5	3	32	3.67	-2.73542030737084	1.89708494545027e-43	1.16332325208976e-40
AT1G08730	XIC	1	1	1	2	2	3	1	2.33	1.63532328477809	0.0015784947847521	0.0352157995784081
AT1G09540	MYB61	7	8	3	1	0	0	6	0.33	-3.57666088469178	7.0608309063269e-09	4.42550255341578e-07
AT1G09570	PHYA	49	50	58	108	122	84	52.33	104.67	1.18001211930802	4.06889554124677e-10	2.9494942790846e-08
AT1G10550	XTH33	11	13	9	0	0	0	11	0	-6.2471284875207	1.02796885811227e-14	1.13221288454899e-12
AT1G11260	STP1	49	57	60	18	22	11	55.33	17	-1.4477533772436	2.76410778600974e-15	3.23272379158635e-13
AT1G11490	AT1G11490	3	2	2	0	0	0	2.33	0	-5.2035068631037	0.0002490637495279	0.0068914724549275
AT1G11510	AT1G11510	0	0	0	1	3	0	0	1.33	6.44524389993571	0.0002916165253451	0.0079716714982612
AT1G12020	AT1G12020	9	12	9	22	20	16	10	19.33	1.05450476484428	0.0023625147733421	0.0499562886228884
AT1G12080	AT1G12080	239	295	275	79	52	51	269.67	60.67	-1.98189519911847	7.17446729862263e-23	1.49340815172889e-20
AT1G12090	ELP	283	382	366	127	115	88	343.67	110	-1.51850356709355	8.1952367631297e-17	1.09377486422735e-14
AT1G12130	AT1G12130	0	0	0	1	1	0	0	0.67	6.03850212283392	0.0009395602234189	0.0222059186553681
AT1G12140	FMO GS-OX5	78	76	77	114	140	116	77	123.33	0.952253360903138	3.47151311406133e-06	0.0001404013565863
AT1G12240	ATBETAFRUCT4	116	125	103	64	77	51	114.67	64	-0.835138095226312	0.0022209021291308	0.047403620327234
AT1G12845	AT1G12845	6	12	6	1	0	0	8	0.33	-4.18847083458797	5.88586715173504e-07	2.66024780489475e-05
AT1G12860	SCRM2	2	1	1	11	9	8	1.33	9.33	3.09527900338225	4.47560657161528e-16	5.48902905423671e-14
AT1G13210	ACA.l	21	29	23	8	9	5	24.33	7.33	-1.37559387526401	6.2631032957537e-07	2.82512029179634e-05
AT1G13420	ST4B	103	165	75	34	37	29	114.33	33.33	-1.52542566633363	1.45797439474139e-07	7.23850788671496e-06
AT1G13430	ST4C	3	7	4	0	0	0	4.67	0	-4.56104689277859	2.81678948079981e-07	1.34831511666386e-05
AT1G14220	AT1G14220	33	14	19	7	6	3	22	5.33	-2.1515153665495	6.5364934929087e-08	3.47322016066992e-06
AT1G14280	PKS2	5	4	3	0	0	0	4	0	-6.02889354690548	1.78925521406491e-08	1.03298757129564e-06
AT1G14290	SBH2	33	51	35	6	10	7	39.67	7.67	-2.05032534193111	2.31157260791228e-14	2.47392787268499e-12
AT1G14390	AT1G14390	10	8	9	3	3	2	9	2.67	-1.50591558947608	6.12086149375595e-05	0.0019342092817803
AT1G14500	AT1G14500	1	1	1	0	0	0	1	0	-5.88466989020527	0.0012802879348078	0.0292827146702172
AT1G14580	AT1G14580	4	6	7	1	2	0	5.67	1	-2.06725786270534	0.0004202920960555	0.0109735412743439
AT1G15080	LPP2	3	4	5	9	6	15	4	10	1.73392731709413	0.0005848607036211	0.0146932971222924
AT1G15210	ABCG35	89	87	97	27	26	28	91	27	-1.56244041807554	3.85237051376799e-24	9.29855687094488e-22
AT1G15630	AT1G15630	3	4	2	0	0	0	3	0	-5.44556313615708	7.8887518882129e-05	0.0024518889259131
AT1G15940	AT1G15940	15	22	18	49	44	37	18.33	43.33	1.59509412394615	1.88510431135423e-15	2.23932626807938e-13
AT1G16070	TLP8	3	2	4	16	18	13	3	15.67	2.47228234819544	5.79388201233075e-16	7.06760155794476e-14
AT1G16080	AT1G16080	16	18	19	36	36	19	17.67	30.33	1.02781941251839	0.0016877987779282	0.0371790936625388
AT1G16390	OCT3	6	9	8	0	0	0	7.67	0	-9.53055310156423	1.88869521973432e-13	1.88777999297586e-11
AT1G17140	ICR1	20	22	20	111	88	91	20.67	96.67	2.19666576757612	6.3916435166403e-35	2.50034482325951e-32
AT1G17180	GSTU25	516	645	423	896	959	705	528	853.33	0.95542953576229	0.0004321762702545	0.0112450084814289
AT1G17285	AT1G17285	20	17	12	2	1	0	16.33	1	-3.69087685943324	2.57598518595723e-11	2.09485763025747e-09
AT1G17300	AT1G17300	6	15	14	1	1	0	11.67	0.67	-3.56057730305631	2.74548550316327e-09	1.8267542692455e-07
AT1G17370	UBP1B	72	74	73	104	147	113	73	121.33	0.884872202932536	0.0010214490284457	0.0238924299035104
AT1G17460	TRFL3	5	6	5	15	8	13	5.33	12	1.51575758652881	1.08944251550844e-06	4.73531824413237e-05
AT1G17480	IQD7	6	3	7	8	13	10	5.33	10.33	1.38758361272728	0.001342171904267	0.0305135654668485
AT1G18250	ATLP-1	53	34	55	178	174	120	47.33	157.33	2.00340287980466	1.30595142001889e-17	1.91166011411668e-15
AT1G18280	AT1G18280	0	0	0	2	3	3	0	2.67	5.07877632692727	2.13310078699153e-05	0.0007574009977472
AT1G18420	AT1G18420	16	20	16	5	6	8	17.33	6.33	-1.34581318136937	0.000876066788206	0.0209673832886146
AT1G18620	TRM3	7	11	10	2	4	2	9.33	2.67	-1.41706807129111	0.0009580191287003	0.0226186222800027
AT1G18650	PDCB3	4	4	4	12	13	10	4	11.67	1.85232154100023	1.61556109508491e-06	6.77550197530159e-05
AT1G19250	FMO1	1	4	4	13	12	9	3	11.33	1.82233276546661	0.0001903463556635	0.0053917209284037
AT1G19835	AT1G19835	35	42	35	18	18	20	37.33	18.67	-1.02207020919937	3.22069394841773e-05	0.0010906615670992
AT1G19900	AT1G19900	20	34	25	3	3	2	26.33	2.67	-3.12230481959018	2.70659302622112e-27	8.18798522292413e-25
AT1G20010	TUB5	135	116	115	43	47	46	122	45.33	-1.4468828209952	1.76236102525742e-16	2.2591078701732e-14
AT1G20190	EXPA11	35	49	28	0	0	0	37.33	0	-10.4252419840665	1.01968052697823e-16	1.34508903933773e-14
AT1G20970	AT1G20970	52	36	48	29	24	21	45.33	24.67	-0.99983981562456	0.0001266990801118	0.0037285025015004
AT1G21090	AT1G21090	22	17	14	59	61	57	17.67	59	2.02961047804069	1.68502935943562e-19	2.83197267675813e-17
AT1G21270	WAK2	0	0	0	0	1	1	0	0.67	3.32019535715595	0.0005558533507413	0.0140442724665608
AT1G21460	SWEET1	0	0	1	24	30	29	0.33	27.67	6.15949810642905	7.16634777801654e-08	3.7638255725791e-06
AT1G22030	AT1G22030	20	18	24	31	44	40	20.67	38.33	1.36624775939351	3.62653755463579e-09	2.35766505951666e-07
AT1G22230	AT1G22230	35	39	27	10	8	8	33.67	8.67	-1.68478496192418	4.32798014281542e-08	2.36051782356584e-06
AT1G22290	AT1G22290	1	0	0	9	11	8	0.33	9.33	4.640265679109	4.4589879043345e-11	3.50069123049984e-09
AT1G22330	AT1G22330	15	15	13	2	1	1	14.33	1.33	-3.11263403420135	8.64268267540032e-17	1.14674752761496e-14
AT1G22460	AT1G22460	5	8	7	1	2	1	6.67	1.33	-1.86527071252204	7.28623020992503e-05	0.0022802383066619
AT1G22530	PATL2	86	152	120	36	35	24	119.33	31.67	-2.06683962586817	5.84487876467422e-41	3.31536135729234e-38
AT1G22640	MYB3	42	38	27	5	7	8	35.67	6.67	-2.30138646738512	2.47608938645797e-13	2.45327476372685e-11
AT1G23030	AT1G23030	47	49	37	7	12	8	44.33	9	-2.19006525785256	3.33227597056043e-25	8.40066772178285e-23
AT1G23060	MDP40	7	11	6	1	0	0	8	0.33	-4.29066483695876	0.0014757800687892	0.0332182281555153
AT1G23110	AT1G23110	2	5	0	0	0	0	2.33	0	-4.45319293216083	0.0008522403290017	0.0204618844706029
AT1G23160	AT1G23160	3	2	2	0	0	0	2.33	0	-7.70586670515716	9.91779631348086e-08	5.09106064607618e-06
AT1G23205	AT1G23205	12	13	7	3	4	4	10.67	3.67	-1.59351002030287	0.0016696779437311	0.0368156684794138
AT1G23480	CSLA03	23	30	29	12	8	7	27.33	9	-1.3511315498984	5.38889515869762e-05	0.0017245224577671
AT1G23730	BCA3	2	1	1	10	11	8	1.33	9.67	2.96384231401467	4.61689545745743e-10	3.31496015931176e-08
AT1G24095	AT1G24095	12	21	10	32	33	29	14.33	31.33	1.2451820145777	0.0012352502030005	0.0283383133022046
AT1G24650	AT1G24650	0	0	0	0	1	1	0	0.67	6.33282297231593	0.0002600405776705	0.0071602677994743
AT1G25230	AT1G25230	44	51	49	7	15	9	48	10.33	-1.82861348349148	1.44865587067995e-12	1.34157359387173e-10
AT1G25510	AT1G25510	19	14	13	36	42	47	15.33	41.67	1.44791359378927	3.96054416662528e-09	2.55286325558412e-07
AT1G26360	MES13	6	4	4	0	0	1	4.67	0.33	-3.04300647843453	2.9163290575603e-05	0.0009967696432849
AT1G26945	KDR	3	4	4	0	0	0	3.67	0	-3.99049695963006	3.92220857973268e-05	0.0012972447589731
AT1G26960	AtHB23	27	29	21	1	1	0	25.67	0.67	-4.41325985865263	4.42674907668183e-08	2.40283516269938e-06
AT1G26970	AT1G26970	13	12	10	3	1	5	11.67	3	-1.78406131557112	0.0004577363637176	0.0118286792214
AT1G27140	GSTU14	45	52	38	3	2	3	45	2.67	-3.82881349351403	4.22682480424414e-33	1.52226076164278e-30
AT1G27460	NPGR1	6	9	7	22	25	10	7.33	19	1.5902426699095	1.27689860068084e-08	7.60408198184976e-07
AT1G27740	RSL4	18	23	10	4	3	2	17	3	-2.11354232711919	1.39117743801517e-06	5.95555186625022e-05
AT1G28160	AT1G28160	2	3	1	0	0	0	2	0	-6.29302339894349	0.0002595903900528	0.0071565569379205
AT1G28190	AT1G28190	4	5	4	16	19	8	4.33	14.33	1.79231423779962	7.99467819267807e-05	0.0024780225889846
AT1G28240	AT1G28240	23	24	24	12	15	9	23.67	12	-0.969575293600784	0.0020328559169857	0.0437018229955647
AT1G28660	AT1G28660	8	9	7	21	16	18	8	18.33	1.25928554682847	0.0003420534276023	0.0091953201645378
AT1G29025	AT1G29025	60	46	49	5	3	3	51.67	3.67	-3.98571260025595	8.04130603738822e-67	1.39767745168113e-63
AT1G29980	AT1G29980	40	32	42	71	69	83	38	74.33	1.22188332543491	1.44983385409308e-06	6.16016485309322e-05
AT1G30040	GA2OX2	5	2	4	10	12	13	3.67	11.67	1.73285840660384	3.9727158336658e-05	0.0013082285856319
AT1G30530	UGT78D1	23	25	15	29	66	54	21	49.67	1.45698984451766	1.67385085961597e-05	0.0006009177555985
AT1G30600	AT1G30600	17	13	9	29	39	27	13	31.67	1.28297599872542	6.21326087386666e-06	0.0002439044123134
AT1G30680	AT1G30680	12	13	18	33	40	23	14.33	32	1.42153635025244	2.88982935605067e-08	1.60704260439788e-06
AT1G30750	AT1G30750	74	73	81	10	11	9	76	10	-2.75613352533181	2.32645205931776e-36	9.42586978104654e-34
AT1G30840	PUP4	72	43	67	28	20	25	60.67	24.33	-1.23130505631106	8.21443205033854e-05	0.0025288636199475
AT1G31010	OSB4	9	10	9	41	32	33	9.33	35.33	1.86663093402746	8.30209751396214e-13	7.81602865121523e-11
AT1G31650	ROPGEF14	6	5	9	14	18	17	6.67	16.33	1.43961409836176	6.00794933154045e-06	0.0002370684563188
AT1G32090	AT1G32090	19	22	14	6	12	5	18.33	7.67	-1.33475077647098	0.0004445589184727	0.0115275397728315
AT1G32190	AT1G32190	32	20	17	50	50	47	23	49	1.40381752046366	2.41204430931628e-06	9.93228191181073e-05
AT1G32780	AT1G32780	0	0	0	1	2	1	0	1.33	4.29326458545935	0.0001712784077351	0.0048943775731777
AT1G32860	AT1G32860	19	17	16	29	39	33	17.33	33.67	1.16434006860773	5.1747885805826e-05	0.00166540110787
AT1G33240	GTL1	33	45	36	2	2	1	38	1.67	-4.02815450840937	4.29898298645688e-81	1.2192453122465e-77
AT1G33280	NAC015	10	14	10	2	3	1	11.33	2	-1.95482114611537	0.0005196996394156	0.0132936472589635
AT1G33420	AT1G33420	4	6	6	15	15	10	5.33	13.33	1.19280299684475	0.0006192709337113	0.0154572477612509
AT1G33590	AT1G33590	52	60	69	149	141	116	60.33	135.33	1.324469998242	1.87293317571505e-09	1.26473157213687e-07
AT1G33700	AT1G33700	23	22	23	9	7	7	22.67	7.67	-1.18645438584601	0.0003493540583729	0.0093368652906712
AT1G33800	GXMT1	92	99	82	16	21	20	91	19	-1.99878154190879	5.58807906313396e-31	1.86452832152127e-28
AT1G34110	AT1G34110	8	6	9	20	24	15	7.67	19.67	1.34581280561034	1.44365213631306e-06	6.14540775249664e-05
AT1G34200	AT1G34200	13	12	12	26	19	22	12.33	22.33	1.15062249976955	0.0001770605943246	0.0050405618878698
AT1G34770	AT1G34770	31	19	29	45	59	51	26.33	51.67	1.11684987440748	0.0012677972009048	0.0290262872768224
AT1G35140	PHI-1	1	1	2	14	7	8	1.33	9.67	2.674672972314	7.69327371159599e-07	3.41590385992958e-05
AT1G41830	SKS6	231	183	178	96	91	92	197.33	93	-0.967238944681815	5.35142940272156e-06	0.0002126419995067
AT1G44180	AT1G44180	3	3	3	9	10	3	3	7.33	1.45161290456668	0.002267297972359	0.0482124870617185
AT1G44608	AT1G44608	15	18	17	3	2	4	16.67	3	-2.32575476249086	1.30319636167953e-07	6.54164209074046e-06
AT1G44970	AT1G44970	21	23	20	4	1	2	21.33	2.33	-3.1343080307952	3.46664921950497e-17	4.79602464276513e-15
AT1G47270	TLP6	6	8	11	31	30	26	8.33	29	1.89017288951427	1.20459920471177e-10	9.17152730057227e-09
AT1G47380	AT1G47380	42	45	33	11	14	14	40	13	-1.42408492106117	8.24168723321802e-10	5.73606262682465e-08
AT1G47510	5PTASE11	2	1	2	9	6	5	1.67	6.67	1.95832056776947	0.0005408734708998	0.0137269330886426
AT1G47670	AT1G47670	64	50	63	111	123	101	59	111.67	0.914207976954979	0.0014306955156373	0.0322674458790216
AT1G47980	AT1G47980	0	0	0	1	1	2	0	1.33	6.73037238466225	5.19915760135536e-05	0.0016708737509511
AT1G48930	GH9C1	38	58	39	20	12	18	45	16.67	-1.08057962684246	0.0001367621072571	0.0039884260302789
AT1G49450	AT1G49450	12	13	12	26	44	27	12.33	32.33	1.5185212311318	1.56357329616065e-08	9.14327693726521e-07
AT1G49475	AT1G49475	4	5	4	19	30	16	4.33	21.67	2.09053339643559	1.82523163544875e-07	8.90595281219283e-06
AT1G50570	AT1G50570	44	42	46	134	120	130	44	128	1.84238154853443	1.49657436417122e-36	6.28810662012609e-34
AT1G50580	AT1G50580	12	12	7	3	2	3	10.33	2.67	-1.71994090048668	0.0004711633206332	0.0121204360338417
AT1G51260	LPAT3	3	8	7	1	0	1	6	0.67	-3.1675978205822	7.19415061179572e-07	3.21948882112491e-05
AT1G51405	AT1G51405	3	2	2	14	11	5	2.33	10	2.19468206430015	1.48250430669394e-07	7.34422275427485e-06
AT1G51520	AT1G51520	2	3	3	10	12	9	2.67	10.33	2.10437912246624	2.07029804359243e-08	1.18022593746404e-06
AT1G52050	AT1G52050	76	99	55	30	28	37	76.67	31.67	-1.23743418520527	0.0001529410818006	0.0044148603116728
AT1G52060	AT1G52060	130	158	118	61	48	69	135.33	59.33	-1.19095239707076	3.9966320402603e-06	0.0001604948395778
AT1G52070	AT1G52070	356	354	289	205	185	165	333	185	-0.87966550996243	0.000674661889968	0.0165128410156266
AT1G52190	AT1G52190	6	6	4	0	0	1	5.33	0.33	-3.11862055122688	1.6131774102091e-08	9.38496981031645e-07
AT1G52240	ROPGEF11	4	4	2	1	1	0	3.33	0.67	-2.27055034617963	0.0005027657134951	0.012889549461573
AT1G52290	PERK15	1	0	2	7	3	4	1	4.67	2.40195091109084	0.0001076073037943	0.0032175443764418
AT1G52660	AT1G52660	10	11	11	2	1	1	10.67	1.33	-2.51957017463406	1.06311911083345e-06	4.63867490494234e-05
AT1G52690	LEA7	1	1	1	9	27	6	1	14	4.20086551597616	4.61623695470033e-11	3.61164828500675e-09
AT1G52750	AT1G52750	18	19	16	4	4	2	17.67	3.33	-2.31531044149228	1.84509797618285e-12	1.66786565663796e-10
AT1G52760	LysoPL2	206	206	170	98	109	99	194	102	-0.933101970862453	3.18927624073725e-05	0.0010816366012868
AT1G53130	GRI	10	12	6	1	0	0	9.33	0.33	-4.25986874621359	2.54423628274934e-09	1.69782873586176e-07
AT1G53165	ATMAP4K ALPHA1	17	20	18	47	45	19	18.33	37	1.20583533871972	9.68936152058987e-06	0.0003657935499844
AT1G53680	GSTU28	36	55	46	5	7	8	45.67	6.67	-2.4652121074635	2.54804657677586e-14	2.70152470936764e-12
AT1G53700	WAG1	5	6	3	1	0	0	4.67	0.33	-3.62896262123657	1.45346423677292e-06	6.16404674170857e-05
AT1G53830	PME2	47	59	52	4	4	3	52.67	3.67	-3.86858153360829	2.17543204842867e-76	5.48426419408869e-73
AT1G54010	AT1G54010	72	145	131	84	58	41	116	61	-1.05916034610648	0.000825070598384	0.0198305368715411
AT1G54385	AT1G54385	13	12	12	76	82	58	12.33	72	2.85690918614192	4.51368845791166e-54	4.65504897370716e-51
AT1G54890	AT1G54890	46	37	26	3	3	2	36.33	2.67	-3.53170956137619	4.53208229350223e-34	1.71380691928787e-31
AT1G54940	PGSIP4	8	8	6	1	1	1	7.33	1	-2.60861790231044	8.91399271311498e-09	5.46620488291529e-07
AT1G54970	PRP1	45	51	33	12	8	7	43	9	-2.08387424395934	4.84611121097855e-13	4.63938469476338e-11
AT1G55200	AT1G55200	0	1	1	3	3	4	0.67	3.33	2.19289129211871	3.49206911279379e-05	0.0011720644393517
AT1G55230	AT1G55230	0	1	1	2	4	2	0.67	2.67	3.04220124058714	0.0003291382702189	0.0089114775811421
AT1G55290	AT1G55290	5	9	3	1	1	2	5.67	1.33	-2.3476449193788	0.0006304802574359	0.0156554374394771
AT1G55330	AGP21	403	432	341	200	218	132	392	183.33	-1.08877375020666	2.48775291478334e-05	0.000866441847972
AT1G55430	AT1G55430	6	7	7	1	1	1	6.67	1	-2.3777174331874	2.71659895395785e-07	1.30310599717441e-05
AT1G55610	BRL1	11	8	12	20	20	17	10.33	19	1.0437272291545	0.0007313457958586	0.0177851069262989
AT1G55915	AT1G55915	4	6	4	12	13	13	4.67	12.67	1.69596531496469	2.66911033849387e-07	1.28303907775609e-05
AT1G56210	AT1G56210	22	23	26	46	57	49	23.67	50.67	1.42284394938722	4.54000099289275e-09	2.91807599228736e-07
AT1G56430	NAS4	13	15	13	32	47	35	13.67	38	1.66293024094849	5.44308908952942e-11	4.22939206686072e-09
AT1G56680	AT1G56680	53	33	30	407	446	394	38.67	415.67	3.56577781406613	1.03961680755807e-104	3.93131095778085e-101
AT1G57560	MYB50	17	22	18	9	6	4	19	6.33	-1.62546295252945	6.41497274062754e-05	0.0020215182848902
AT1G57590	AT1G57590	31	33	22	1	0	1	28.67	0.67	-5.59433758613145	8.22431506055327e-06	0.0003152052101501
AT1G57630	AT1G57630	0	0	0	1	2	3	0	2	6.32284552099382	0.0003600481356751	0.009554540526707
AT1G59940	ARR3	18	22	18	1	1	2	19.33	1.33	-3.28955996709423	4.79702907939496e-18	7.40406753621717e-16
AT1G60130	AT1G60130	1	2	2	7	6	6	1.67	6.33	2.0990937035265	5.72990806665628e-06	0.0002268863597283
AT1G60610	AT1G60610	15	13	15	41	39	38	14.33	39.33	1.58065612905567	4.58896294931656e-15	5.15440496817047e-13
AT1G60630	AT1G60630	1	1	1	6	8	9	1	7.67	3.11834761202981	3.66544463388329e-14	3.83250107364876e-12
AT1G61100	AT1G61100	56	76	50	23	22	25	60.67	23.33	-1.03600385133276	8.19956730447511e-05	0.0025277171545004
AT1G61610	AT1G61610	0	0	0	1	1	1	0	1	7.47211836466235	4.50951421145424e-07	2.08808914170786e-05
AT1G61810	BGLU45	1	2	2	9	11	1	1.67	7	2.39031474905266	0.0003052482950571	0.0083042908471838
AT1G62190	AT1G62190	3	1	3	1	0	0	2.33	0.33	-3.75334668486668	0.0016051494002802	0.0356352590439898
AT1G62330	AT1G62330	40	35	33	17	16	17	36	16.67	-0.929286376896688	0.0019054474353911	0.0413499316443095
AT1G62440	LRX2	23	24	24	4	6	4	23.67	4.67	-1.78133116239453	1.50898069052431e-11	1.26336763421793e-09
AT1G62480	AT1G62480	807	1061	1003	364	309	351	957	341.33	-1.20652358753885	2.5245203091997e-11	2.06782820561126e-09
AT1G62500	AT1G62500	3	3	3	0	0	0	3	0	-3.8035054138323	1.6346220310268e-05	0.000589633374594
AT1G62580	NOGC1	3	3	2	0	0	0	2.67	0	-4.16035338637899	8.46131120627475e-06	0.0003215723449902
AT1G62770	AT1G62770	27	31	35	13	16	6	31	11.67	-1.23195767671833	0.0011290190319495	0.0261124493536229
AT1G63260	TET10	7	3	4	28	22	28	4.67	26	2.41626386159261	1.06773095048661e-14	1.17032596790293e-12
AT1G63450	RHS8	6	8	7	1	1	1	7	1	-3.07826332251889	3.49018236108167e-17	4.79931803579285e-15
AT1G63600	AT1G63600	5	6	8	0	1	1	6.33	0.67	-2.99614008595411	2.36221291175309e-05	0.0008296632934174
AT1G63860	AT1G63860	0	0	0	1	1	1	0	1	2.99461114834966	0.0009064190271478	0.0215800013714148
AT1G63930	ROH1	12	9	7	3	2	2	9.33	2.33	-1.84234986627659	8.08211831774259e-05	0.00249490044233
AT1G64625	AT1G64625	1	1	3	6	6	6	1.67	6	2.12628672895343	1.24299003360305e-05	0.0004593192324498
AT1G64640	ENODL8	107	122	86	21	24	23	105	22.67	-1.99580636669985	3.31212862410492e-23	7.44048379725907e-21
AT1G64910	AT1G64910	3	4	2	0	0	0	3	0	-6.29169491580111	5.66849047315293e-07	2.57224760690734e-05
AT1G64920	AT1G64920	9	12	13	2	0	1	11.33	1	-3.08939702983862	3.99632608146377e-11	3.14835564105318e-09
AT1G65010	AT1G65010	50	51	54	21	29	24	51.67	24.67	-0.918175247771744	3.96031408334e-05	0.0013060402069317
AT1G65310	XTH17	99	156	100	9	4	5	118.33	6	-3.97319689146521	2.76996478716444e-71	6.2847731055974e-68
AT1G66250	AT1G66250	24	13	15	41	42	40	17.33	41	1.38007265156777	3.04365323634843e-07	1.44471649120313e-05
AT1G66470	RHD6	12	14	11	3	4	0	12.33	2.33	-2.39506478346606	1.67607559971182e-06	7.00340318266326e-05
AT1G66930	AT1G66930	1	2	2	0	0	0	1.67	0	-2.38502551506152	0.0020128252452022	0.0433292144102399
AT1G67040	TRM22	1	2	2	4	5	5	1.67	4.67	1.56057492904701	0.0007921797301044	0.0191007076475459
AT1G67050	AT1G67050	7	6	5	1	1	1	6	1	-1.99874435266618	0.0005372323232199	0.0136804311801779
AT1G67330	AT1G67330	135	142	134	68	56	60	137	61.33	-0.85976517398589	0.000787311461187	0.0190237590445941
AT1G67750	AT1G67750	26	34	29	9	7	9	29.67	8.33	-1.74292999444157	4.78629713959831e-10	3.41497785535679e-08
AT1G68240	AT1G68240	1	1	1	7	7	5	1	6.33	2.73714373866024	3.44478360111231e-05	0.0011579065944538
AT1G68410	AT1G68410	42	39	35	17	22	15	38.67	18	-0.996677424286624	0.0002244464233698	0.0062484231899857
AT1G68430	AT1G68430	8	9	11	28	25	32	9.33	28.33	1.70568905535846	7.80987241647828e-06	0.0003003359241652
AT1G68825	RTFL15	8	12	7	27	20	27	9	24.67	1.54097647118608	0.002205744034523	0.0471244128053609
AT1G69240	MES15	11	19	13	4	2	2	14.33	2.67	-1.98190029517841	2.78666176193926e-06	0.0001139217454353
AT1G69270	RPK1	13	10	13	26	34	21	12	27	1.43762893751736	7.42499056013419e-07	3.3097369512551e-05
AT1G69526	AT1G69526	16	21	16	65	79	50	17.67	64.67	2.04267487851225	7.45468961247707e-18	1.12759635078328e-15
AT1G69780	ATHB13	24	31	22	6	7	9	25.67	7.33	-1.68188388040494	6.92458597379806e-07	3.11112734969315e-05
AT1G69920	GSTU12	0	0	0	3	3	4	0	3.33	4.05736013687312	3.22905271717375e-05	0.0010918625499248
AT1G69930	GSTU11	3	4	1	0	0	0	2.67	0	-7.07711351806128	7.75397231657035e-06	0.0002986924921743
AT1G70290	TPS8	13	16	23	7	8	5	17.33	6.67	-1.24320880529705	0.0001111648061722	0.0033143472894118
AT1G70420	AT1G70420	14	12	16	43	40	30	14	37.67	1.42050434950088	8.51452757461834e-06	0.0003230537059205
AT1G70710	GH9B1	58	40	38	134	158	132	45.33	141.33	1.77153723296703	3.94662641179042e-23	8.69368996670998e-21
AT1G71020	AT1G71020	24	25	19	8	8	9	22.67	8.33	-1.30832351835216	1.09503109681907e-05	0.0004099861477842
AT1G71740	AT1G71740	53	29	60	12	3	2	47.33	5.67	-3.14135504579137	0.0009112028257323	0.0216258168546462
AT1G72150	PATL1	193	257	259	79	93	88	236.33	86.67	-1.18868913436991	4.47522328533979e-13	4.32078047323722e-11
AT1G72180	AT1G72180	15	14	15	25	28	23	14.67	25.33	0.967635261545988	0.0006620849037533	0.0162400479797393
AT1G72670	iqd8	10	7	7	9	19	21	8	16.33	1.48622939637809	2.86903094799466e-05	0.0009848024686694
AT1G72860	AT1G72860	3	3	2	0	0	1	2.67	0.33	-2.10717698179219	0.000119217651037	0.0035342066925007
AT1G73010	PS2	13	13	7	3	2	3	11	2.67	-1.85117357379653	0.0001465168927157	0.0042348048137935
AT1G73580	AT1G73580	27	28	18	0	0	1	24.33	0.33	-5.33553440253406	1.00357566462704e-07	5.13998380467786e-06
AT1G73590	PIN1	32	26	22	72	84	63	26.67	73	1.43303368651465	1.42974726341998e-13	1.44175714043271e-11
AT1G73805	SARD1	0	0	0	4	4	3	0	3.67	5.63333461650547	1.53611399037205e-12	1.41104819139884e-10
AT1G74500	BS1	114	126	83	331	298	191	107.67	273.33	1.34061369460446	8.87099512625241e-08	4.59529699587993e-06
AT1G74720	QKY	15	17	13	26	32	26	15	28	0.88182510339292	0.0016141345916469	0.035799706500368
AT1G74810	BOR5	1	1	2	21	31	12	1.33	21.33	4.62661127762151	6.7938154983703e-16	8.24304170280876e-14
AT1G74830	AT1G74830	5	6	6	1	1	2	5.67	1.33	-1.86252659474064	0.0006358441816866	0.0157668509708074
AT1G75300	AT1G75300	4	4	3	0	0	1	3.67	0.33	-2.89820230373869	0.0022521800499484	0.0479809513176338
AT1G75750	GASA1	756	443	578	1409	1590	1201	592.33	1400	1.10919710270978	1.43948713721015e-10	1.08147429325037e-08
AT1G75780	TUB1	146	134	109	52	45	38	129.67	45	-1.48838659520631	1.0523719830954e-12	9.82603618290185e-11
AT1G76090	SMT3	185	194	100	72	69	72	159.67	71	-1.29088880752005	1.04828263841739e-13	1.07622103090734e-11
AT1G76210	AT1G76210	1	3	1	15	13	14	1.67	14	2.93785580225854	6.15219956715344e-10	4.34851264732537e-08
AT1G76240	AT1G76240	49	54	39	5	8	7	47.33	6.67	-2.73806587451546	8.73176592300947e-28	2.71390461681044e-25
AT1G76470	AT1G76470	3	7	6	1	1	2	5.33	1.33	-1.9898497297329	0.0003806782739209	0.0100432666941774
AT1G76500	SOB3	18	18	19	9	6	5	18.33	6.67	-1.34020406853137	0.0002952763654973	0.0080620041597702
AT1G76620	AT1G76620	1	1	1	0	0	0	1	0	-6.47034820910542	9.93791222654143e-05	0.0030144557554545
AT1G76890	GT2	34	41	36	11	13	13	37	12.33	-1.30750499318874	5.70377794081711e-07	2.58309416565268e-05
AT1G77000	SKP2B	14	22	20	35	46	28	18.67	36.33	1.24753300919357	0.000165788771051	0.004761495476427
AT1G77020	AT1G77020	24	26	21	5	10	8	23.67	7.67	-1.41111203138176	5.24414201789391e-05	0.0016805697492089
AT1G77220	AT1G77220	19	27	28	56	54	43	24.67	51	1.20143292257511	2.55517692243171e-05	0.0008878163735536
AT1G77330	AT1G77330	256	251	218	54	67	64	241.67	61.67	-1.48141237883336	9.6956770524414e-14	9.99932802922013e-12
AT1G77390	CYCA1;2	1	1	1	4	7	4	1	5	2.48153270367343	1.61088668132418e-05	0.0005838563564307
AT1G77690	LAX3	110	110	115	34	33	44	111.67	37	-1.28471554297968	2.3677710340875e-09	1.58473029476139e-07
AT1G77885	AT1G77885	89	91	113	35	35	45	97.67	38.33	-1.10330379443088	0.0014064219339646	0.0318784288308918
AT1G78260	AT1G78260	42	61	36	6	6	7	46.33	6.33	-2.52902514451769	6.9656639579394e-24	1.64629114105924e-21
AT1G78520	AT1G78520	9	13	15	40	32	29	12.33	33.67	1.52788794473722	0.0005098384694607	0.0130561230627485
AT1G78850	AT1G78850	462	611	458	1182	1088	786	510.33	1018.67	1.05540137957488	1.33428065278072e-07	6.65351510570147e-06
AT1G79110	BRG2	9	7	7	30	28	22	7.67	26.67	1.89922998720724	6.52526843356313e-10	4.59788246860602e-08
AT1G79360	OCT2	4	2	1	11	12	12	2.33	11.67	2.51120396606861	8.5180750114906e-09	5.28050830425438e-07
AT1G79420	AT1G79420	7	6	8	18	16	15	7	16.33	1.30558314163939	0.0003496973783459	0.0093368652906712
AT1G79580	SMB	6	5	6	1	0	0	5.67	0.33	-3.5945698412429	1.27659299829839e-10	9.62279685660866e-09
AT1G79630	AT1G79630	23	27	22	114	132	85	24	110.33	2.43637435187758	8.38206307617869e-56	1.0009506796601e-52
AT1G79640	AT1G79640	5	4	6	7	12	10	5	9.67	1.32459197429791	0.0019339084288406	0.0419087376714088
AT1G79840	GL2	9	12	9	3	2	2	10	2.33	-2.12567028230351	3.6609756319959e-11	2.89421171130156e-09
AT1G79860	ROPGEF12	5	4	3	1	1	1	4	1	-1.97147907296216	0.0012239172996009	0.0281352174373304
AT1G80050	APT2	28	30	33	8	9	10	30.33	9	-1.65981739180673	2.94213180964459e-08	1.63212783934049e-06
AT1G80240	DGR1	107	108	98	199	178	148	104.33	175	0.910757917526159	0.0006425488492869	0.0158637549961609
AT1G80640	AT1G80640	15	12	12	18	28	26	13	24	1.15071762826146	0.0003688541736788	0.0097767901245325
AT1G80920	J8	143	175	279	79	61	82	199	74	-1.26900817091491	6.75907698172807e-07	3.04279161981008e-05
AT2G01210	AT2G01210	12	10	7	42	41	29	9.67	37.33	1.78742483026723	3.7111525816485e-15	4.23127341331773e-13
AT2G01420	PIN4	24	25	16	72	88	49	21.67	69.67	1.66584928758883	2.00918229554198e-15	2.37428839081e-13
AT2G01630	AT2G01630	15	17	19	45	49	37	17	43.67	1.1647895134683	1.11224378977328e-05	0.0004157446350274
AT2G02040	PTR2	65	68	66	99	120	111	66.33	110	1.06405091622089	4.76601032987956e-08	2.56855126780611e-06
AT2G02170	AT2G02170	15	17	12	31	20	31	14.67	27.33	1.24841928615293	4.00861240246086e-06	0.0001606915314477
AT2G02610	AT2G02610	8	10	10	3	4	4	9.33	3.67	-1.43355476420003	0.000643460480085	0.0158689943833138
AT2G02690	AT2G02690	3	3	2	0	0	0	2.67	0	-4.09099385452622	6.37542839531648e-06	0.0002498309064962
AT2G02950	PKS1	8	7	5	0	1	0	6.67	0.33	-4.4800738188447	0.0005306743596074	0.0135286185900387
AT2G02990	RNS1	16	15	7	49	54	42	12.67	48.33	2.04286104654449	5.08349355323224e-09	3.2307951044618e-07
AT2G03480	QUL2	25	24	21	8	10	13	23.33	10.33	-1.18574461876262	0.0001200828459683	0.0035476037658545
AT2G03720	MRH6	45	45	37	16	10	10	42.33	12	-1.71376060239332	4.48868694521592e-07	2.08269566666675e-05
AT2G03830	RGF8	7	7	12	71	70	57	8.67	66	3.26458489641615	3.4238210061806e-28	1.09412781421453e-25
AT2G04020	AT2G04020	0	0	0	1	2	4	0	2.33	7.13680172875028	7.06579140422219e-06	0.0002749841186456
AT2G04025	RGF3	22	14	13	153	158	156	16.33	155.67	3.27938442864918	1.99047608976955e-54	2.25809560003906e-51
AT2G04480	AT2G04480	4	2	2	19	16	13	2.67	16	2.48638352608829	3.75711010648815e-08	2.06905512636188e-06
AT2G04500	AT2G04500	3	3	3	1	1	0	3	0.67	-2.23609760270632	0.0009839180627462	0.0231577976407148
AT2G04780	FLA7	217	156	175	102	109	87	182.67	99.33	-0.820115513821384	0.0017327001503459	0.0380942187124026
AT2G05350	AT2G05350	0	0	1	4	7	1	0.33	4	2.68198933867056	0.0008625476490984	0.0206874668185991
AT2G05370	AT2G05370	0	0	0	10	4	4	0	6	7.88983362394746	5.30712164842764e-08	2.85339533367713e-06
AT2G05510	AT2G05510	122	98	112	633	757	354	110.67	581.33	2.55978256950243	7.33798619832035e-10	5.13862866832378e-08
AT2G05520	GRP-3	4	12	9	30	37	17	8.33	28	1.86957969139456	0.0001391330719255	0.0040523623477776
AT2G05850	scpl38	0	0	0	4	3	5	0	4	8.96718853217655	1.84498865107611e-11	1.53401935921947e-09
AT2G06200	GRF6	9	6	8	2	1	1	7.67	1.33	-2.72806242024733	4.63990162758207e-05	0.0015082339259055
AT2G06850	XTH4	121	142	129	280	321	214	130.67	271.67	1.3131707314457	7.46618649308681e-17	1.00833515084313e-14
AT2G07170	AT2G07170	9	9	5	28	25	21	7.67	24.67	1.54417484452543	1.33190463357209e-11	1.12683027354323e-09
AT2G08780	AT2G08780	0	0	0	4	2	1	0	2.33	4.06938120389732	0.0006535184105496	0.0160995431237359
AT2G14100	CYP705A13	18	27	26	55	44	40	23.67	46.33	1.25890879080438	1.61961932179809e-05	0.000586085211998
AT2G14820	NPY2	14	17	13	2	3	2	14.67	2.33	-2.66651217352587	1.8611530338384e-18	2.91225525412134e-16
AT2G14890	AGP9	569	609	470	231	300	269	549.33	266.67	-0.841548071019487	0.0002195385626207	0.0061268271184524
AT2G14900	AT2G14900	91	98	80	20	30	19	89.67	23	-1.81703506368131	1.3359660786422e-11	1.12683027354323e-09
AT2G14920	ST4A	5	7	4	0	0	0	5.33	0	-8.02449973888158	8.89806104463561e-09	5.46620488291529e-07
AT2G15300	AT2G15300	5	5	2	0	0	0	4	0	-3.81205204128563	1.01820147078495e-11	8.68495231978938e-10
AT2G15390	FUT4	28	34	27	7	12	11	29.67	10	-1.1639704110908	0.0002879961763371	0.0078822017429585
AT2G15490	UGT73B4	131	121	119	218	274	224	123.67	238.67	1.09765279016071	5.07129418269508e-09	3.2307951044618e-07
AT2G15880	AT2G15880	3	4	5	1	1	1	4	1	-1.91737431202657	0.0005953254550629	0.01490876296901
AT2G16370	THY-1	29	45	30	66	70	51	34.67	62.33	0.91713449332306	0.0017408887404351	0.038214233022804
AT2G16430	PAP10	44	30	34	74	95	54	36	74.33	1.07606332215195	5.74449401908343e-05	0.0018313856100869
AT2G16580	AT2G16580	14	19	20	1	1	0	17.67	0.67	-4.99085672217298	1.12504154338352e-17	1.66837042992345e-15
AT2G16980	AT2G16980	21	22	18	7	9	5	20.33	7	-1.27600870486447	0.0010028746621101	0.023506428934522
AT2G17230	EXL5	15	13	7	36	32	35	11.67	34.33	1.45901658657295	5.63333549954372e-08	3.01449880068744e-06
AT2G17300	AT2G17300	21	20	20	5	4	2	20.33	3.67	-2.19646723570211	9.60493760448462e-08	4.95287339336708e-06
AT2G17550	TRM26	12	14	13	2	1	3	13	2	-2.51593213529076	1.85578292385162e-12	1.67086741108212e-10
AT2G17720	P4H5	225	272	212	112	109	127	236.33	116	-0.856391570561873	0.0021312528228609	0.0457483399223192
AT2G18800	XTH21	45	44	32	1	3	1	40.33	1.67	-4.17953952158428	2.91722702100285e-32	1.00286308908384e-29
AT2G18980	AT2G18980	289	268	251	38	46	52	269.33	45.33	-2.4258400883155	5.87947941746567e-49	4.44665028342928e-46
AT2G19570	CDA1	58	66	57	27	31	23	60.33	27	-1.1955165242365	1.53874626941433e-06	6.46529890865587e-05
AT2G19660	AT2G19660	8	9	6	2	1	2	7.67	1.67	-2.09827442686012	4.04295943661157e-06	0.0001617825514237
AT2G20520	FLA6	19	25	18	2	2	1	20.67	1.67	-3.60864929689183	1.7859059856367e-17	2.56458360177918e-15
AT2G20562	AT2G20562	21	25	25	1	6	4	23.67	3.67	-2.32052669320534	0.0001042781736544	0.0031295866164638
AT2G20750	EXPB1	69	74	58	6	11	7	67	8	-2.95262768890573	6.40324234542568e-40	3.4591229898896e-37
AT2G21050	LAX2	41	25	32	84	90	111	32.67	95	1.83263781859523	2.6762024868699e-17	3.79502238903695e-15
AT2G21130	AT2G21130	32	18	25	50	51	63	25	54.67	1.12026782371943	0.0022313589801377	0.0475820525379194
AT2G21650	MEE3	2	1	1	12	3	4	1.33	6.33	2.51709991254499	0.0023443236077413	0.0496642001270255
AT2G21790	RNR1	47	44	45	101	95	84	45.33	93.33	1.19868302669678	6.56658627985705e-11	5.06766245250601e-09
AT2G21880	RAB7A	16	27	18	5	4	2	20.33	3.67	-2.21862469091399	7.4174811367033e-09	4.63623221792455e-07
AT2G22125	CSI1	46	49	57	21	24	21	50.67	22	-1.02144285830042	1.16488759923889e-07	5.89958364712752e-06
AT2G22470	AGP2	457	502	479	132	158	128	479.33	139.33	-1.62986944729846	8.65110263998674e-26	2.20544795279392e-23
AT2G22620	AT2G22620	9	10	7	2	2	2	8.67	2	-1.80119501167468	7.34222273159169e-06	0.000283795045242
AT2G23050	NPY4	26	24	21	69	86	76	23.67	77	1.70159047756673	8.15647255677981e-20	1.43459074295176e-17
AT2G23130	AGP17	4	3	2	0	0	0	3	0	-7.35761140872142	7.39542973210626e-07	3.3030493147984e-05
AT2G23180	CYP96A1	1	1	2	5	10	6	1.33	7	2.56949564561171	2.81326577635942e-08	1.56830926780882e-06
AT2G23360	AT2G23360	7	6	4	1	2	2	5.67	1.67	-1.62739679148003	0.0002030763582327	0.0057095408822099
AT2G23410	CPT	16	22	11	2	2	5	16.33	3	-2.24033571611342	9.67022188623198e-06	0.0003656794406278
AT2G23440	AT2G23440	0	0	0	1	3	3	0	2.33	6.12961983621723	0.0007739297504558	0.018740333092949
AT2G24280	AT2G24280	7	7	6	60	51	36	6.67	49	2.85596688429367	2.1149594952453e-52	2.08636156467916e-49
AT2G24400	AT2G24400	5	8	3	15	22	16	5.33	17.67	1.92396022856444	8.15087942400843e-08	4.24324405899966e-06
AT2G24570	WRKY17	89	110	112	179	195	145	103.67	173	1.00172658854683	0.0001291772180972	0.0037818089050433
AT2G24850	TAT3	0	0	0	4	5	2	0	3.67	4.72452012928644	8.03451130769854e-10	5.60907775570376e-08
AT2G25160	CYP82F1	59	78	60	34	33	25	65.67	30.67	-1.05615557347559	0.0003263837088226	0.0088474551606654
AT2G25770	AT2G25770	3	2	3	19	14	16	2.67	16.33	2.97031678218947	1.34359199258239e-11	1.12906513776674e-09
AT2G25810	TIP4;1	164	178	129	39	37	29	157	35	-2.16388024491771	5.15012054460024e-37	2.24713625070067e-34
AT2G25900	ATCTH	8	9	14	2	3	3	10.33	2.67	-1.49014954280781	0.0010343836881743	0.0241700633377839
AT2G26180	IQD6	12	10	11	28	31	30	11	29.67	1.49245156204706	2.01161719557669e-07	9.75247490394007e-06
AT2G26270	AT2G26270	5	7	5	38	23	37	5.67	32.67	2.83649976596487	7.73679368926716e-42	4.50102851322519e-39
AT2G26480	UGT76D1	12	13	9	31	36	21	11.33	29.33	1.62611357822773	1.15263068799348e-08	6.90027379416464e-07
AT2G26690	AT2G26690	15	20	14	35	65	30	16.33	43.33	1.6124289996581	3.00070025014981e-07	1.43031277259767e-05
AT2G27370	CASP3	44	47	46	3	4	0	45.67	2.33	-4.07080996280716	5.48249897029644e-08	2.9407191285356e-06
AT2G28440	AT2G28440	8	7	6	1	1	1	7	1	-2.61758585356761	1.04045081683373e-05	0.0003914890312295
AT2G28670	ESB1	178	221	237	71	58	48	212	59	-1.72022220618655	4.18648285363416e-23	9.13337591020246e-21
AT2G28790	AT2G28790	85	54	61	205	201	217	66.67	207.67	1.64500308673551	3.31774582095315e-17	4.61818005715374e-15
AT2G29110	GLR2.8	0	0	0	2	2	1	0	1.67	6.12563157369688	1.31941219706788e-08	7.81622541495384e-07
AT2G29220	AT2G29220	0	0	0	1	1	0	0	0.67	6.79196101030266	3.39536794360052e-05	0.0011429896627945
AT2G29500	AT2G29500	56	62	45	152	175	140	54.33	155.67	1.68074617675163	5.34457483743894e-20	9.54827232178364e-18
AT2G29670	AT2G29670	5	5	5	1	1	2	5	1.33	-1.69996903878699	0.0015575932951355	0.0348523020447036
AT2G29980	FAD3	246	214	208	103	101	95	222.67	99.67	-0.99602030087033	8.94319192203337e-07	3.91722165094624e-05
AT2G30230	AT2G30230	8	16	8	1	0	0	10.67	0.33	-5.19514889465277	7.30944436740803e-15	8.08995040254247e-13
AT2G30520	RPT2	159	151	139	29	36	30	149.67	31.67	-2.09736456645317	3.66177350273199e-51	3.19546073090331e-48
AT2G30590	WRKY21	12	8	12	23	26	16	10.67	21.67	1.0653889684113	0.0015655249260853	0.0349952660570943
AT2G30660	AT2G30660	0	0	0	1	3	0	0	1.33	6.69639227126786	0.0001318989545493	0.0038515513253155
AT2G30766	AT2G30766	0	0	0	0	1	0	0	0.33	5.95655884255075	0.00218705416958	0.0467691536791714
AT2G30930	AT2G30930	173	242	101	94	67	65	172	75.33	-1.31017596063159	6.45471593134352e-08	3.43781806963036e-06
AT2G31310	LBD14	7	11	12	0	0	0	10	0	-8.2587030507396	1.8716271845001e-09	1.26473157213687e-07
AT2G31680	RABA5d	60	50	45	27	25	17	51.67	23	-1.10883695911616	0.0008054117231641	0.0193991365041107
AT2G31920	AT2G31920	4	2	2	10	19	14	2.67	14.33	2.71540844883201	2.45781782697564e-16	3.0980793709028e-14
AT2G32280	AT2G32280	24	23	24	51	56	51	23.67	52.67	1.30859030098154	1.14589621681637e-07	5.81638462267264e-06
AT2G32300	UCC1	72	83	45	9	2	6	66.67	5.67	-3.66827042542419	8.78304334092693e-09	5.42993107254199e-07
AT2G32620	CSLB02	5	5	3	0	1	0	4.33	0.33	-2.32120483228424	0.0001146778874607	0.0034146018223048
AT2G33010	AT2G33010	0	0	0	5	7	2	0	4.67	7.06228907766249	9.16946582555421e-09	5.57764102187666e-07
AT2G33720	AT2G33720	0	0	0	0	3	0	0	1	5.53311894512402	0.0021832604813062	0.0467320726984498
AT2G33790	AGP30	341	315	277	91	52	35	311	59.33	-2.28817160515509	5.64038174570149e-06	0.0002237318556437
AT2G34020	AT2G34020	29	32	25	56	67	44	28.67	55.67	0.959750923237188	0.0004169839818245	0.0108997114788207
AT2G34420	LHB1B2	69	57	80	18	26	19	68.67	21	-1.38857229296877	1.40201806674721e-05	0.0005138996432379
AT2G34710	PHB	32	28	37	138	125	120	32.33	127.67	2.02033511609712	1.04067540621438e-42	6.21365376094687e-40
AT2G34810	AT2G34810	9	19	7	37	54	37	11.67	42.67	2.10208081289161	9.31872443892208e-12	8.00880828767815e-10
AT2G35880	AT2G35880	45	58	44	26	25	19	49	23.33	-1.05967900064174	9.11068496496719e-05	0.0027783915479857
AT2G36100	CASP1	225	197	206	38	51	47	209.33	45.33	-1.7362975286919	6.08844596316149e-23	1.31562619483972e-20
AT2G36145	AT2G36145	5	1	3	10	20	12	3	14	2.30624780062616	8.63980796402712e-05	0.0026454602280136
AT2G36220	AT2G36220	22	24	20	105	108	54	22	89	2.01020486665424	1.28738223951052e-13	1.30399176929706e-11
AT2G37390	NAKR2	8	8	6	1	2	2	7.33	1.67	-2.14097379289065	2.7092963594744e-05	0.0009342131474181
AT2G37700	AT2G37700	7	8	4	0	0	0	6.33	0	-9.2824589165012	1.80595105360953e-12	1.63900893821387e-10
AT2G38230	PDX1.1	12	9	7	45	69	25	9.33	46.33	2.39109888070833	3.75001056850778e-13	3.68328960124992e-11
AT2G38400	AGT3	30	40	34	15	10	10	34.67	11.67	-1.42215595253811	1.20932014795005e-05	0.0004483376607326
AT2G38750	ANNAT4	77	89	64	24	28	33	76.67	28.33	-1.30804570798818	1.29068024584625e-06	5.55678256129136e-05
AT2G38970	AT2G38970	16	13	12	66	67	48	13.67	60.33	2.12261645707942	6.43664762322978e-23	1.3777462068251e-20
AT2G39010	PIP2E	16	15	13	3	2	2	14.67	2.33	-2.54069467414263	8.8072711418977e-11	6.77383643859379e-09
AT2G39040	AT2G39040	33	35	40	3	4	2	36	3	-3.31203702120819	1.68518327863111e-32	5.88232667828636e-30
AT2G39180	CCR2	9	14	9	1	2	1	10.67	1.33	-3.07458461162716	3.02096249196004e-19	5.00311080146579e-17
AT2G39430	AT2G39430	109	86	91	15	17	6	95.33	12.67	-2.62744705302736	1.51985131781703e-07	7.49650142390228e-06
AT2G39510	UMAMIT14	23	21	16	6	5	9	20	6.67	-1.6228677968259	2.72193367938726e-05	0.0009371464833325
AT2G39530	AT2G39530	41	60	49	11	7	9	50	9	-2.14568270201817	2.68176113745911e-11	2.17308851599321e-09
AT2G39870	AT2G39870	26	22	25	36	53	36	24.33	41.67	1.02076542076986	0.0003894917720991	0.0102400681542971
AT2G39900	WLIM2a	104	137	148	55	61	58	129.67	58	-0.879981020858783	0.0012874491197975	0.02941685103634
AT2G40113	AT2G40113	33	34	31	11	5	4	32.67	6.67	-2.33445243624873	2.78378496295129e-09	1.84633216344661e-07
AT2G40250	AT2G40250	2	5	1	17	20	7	2.67	14.67	2.55816307200816	1.71599495037824e-06	7.15702379211984e-05
AT2G40435	AT2G40435	0	0	0	3	2	1	0	2	6.48424760615951	0.000166301468019	0.0047701820580075
AT2G40610	EXPA8	8	6	7	1	0	0	7	0.33	-3.30591581699376	2.88956532235808e-07	1.38023889682068e-05
AT2G40620	AT2G40620	41	25	30	16	19	15	32	16.67	-1.09728687217219	0.0001684312968174	0.0048190891468994
AT2G40970	MYBC1	26	26	33	4	5	8	28.33	5.67	-2.07077122490773	3.04020779472622e-09	1.99939926534908e-07
AT2G41800	AT2G41800	129	133	108	19	21	15	123.33	18.33	-2.49108131278096	1.43933236214301e-45	9.89606423171598e-43
AT2G41810	AT2G41810	18	11	8	0	0	0	12.33	0	-6.85713201347515	1.56712319477086e-14	1.69316467457886e-12
AT2G41970	AT2G41970	15	30	20	7	5	8	21.67	6.67	-1.60700675606293	1.42862315823667e-05	0.0005228069489876
AT2G41990	AT2G41990	1	1	0	7	5	6	0.67	6	3.24848629937399	1.05467831695152e-08	6.34737303270901e-07
AT2G42380	BZIP34	5	8	4	0	0	0	5.67	0	-4.41803331310019	2.59178067387208e-10	1.90925038017804e-08
AT2G42660	AT2G42660	8	10	9	34	30	25	9	29.67	1.52138168579511	8.31230938398842e-06	0.0003180404512872
AT2G43040	NPG1	22	25	21	7	10	9	22.67	8.67	-1.06140173009212	0.0005298722540985	0.013523365099259
AT2G43870	AT2G43870	12	7	6	2	2	2	8.33	2	-1.87903218275205	0.0004281527857597	0.0111531097085005
AT2G43880	AT2G43880	35	40	24	0	1	1	33	0.67	-5.6541309068392	8.93447260222622e-46	6.33482027724721e-43
AT2G43890	AT2G43890	7	4	7	0	0	0	6	0	-9.19188878450601	2.57344128713478e-12	2.30785807762059e-10
AT2G44110	MLO15	21	29	24	11	13	7	24.67	10.33	-1.21311554704721	0.0002413974585662	0.0066956808525789
AT2G44670	AT2G44670	101	124	130	214	285	241	118.33	246.67	1.19119451285687	1.26483769151642e-07	6.36317126004791e-06
AT2G44740	CYCP4;1	14	19	12	0	0	0	15	0	-5.37894360268468	3.2735656971973e-19	5.38216899302242e-17
AT2G45050	GATA2	35	42	25	2	3	3	34	2.67	-3.40580611998733	8.3127437700123e-29	2.69439776282584e-26
AT2G45220	AT2G45220	116	135	130	57	38	58	127	51	-1.00818368342101	0.0001437988924978	0.0041668621607706
AT2G45340	AT2G45340	8	8	7	27	23	26	7.67	25.33	1.85662244528166	2.80849233452027e-14	2.95008715638566e-12
AT2G45400	BEN1	66	80	55	25	26	18	67	23	-1.29157022280636	8.91683595586488e-07	3.91323193428662e-05
AT2G45740	PEX11D	5	2	4	14	21	5	3.67	13.33	2.05556086941248	0.0003189468786505	0.0086624156590432
AT2G45750	AT2G45750	62	61	52	19	20	23	58.33	20.67	-1.19207047178089	1.14337777616925e-06	4.94540964726656e-05
AT2G45900	TRM13	1	1	1	8	4	6	1	6	2.64626785540149	2.39481190307318e-11	1.97585044613918e-09
AT2G45960	PIP1B	933	1051	744	414	595	279	909.33	429.33	-1.04100576575554	0.0002547473345136	0.0070401489315221
AT2G46150	AT2G46150	17	21	15	47	51	30	17.67	42.67	1.40341398502704	8.3333425189219e-06	0.0003183084316697
AT2G46160	AT2G46160	2	3	1	20	22	14	2	18.67	3.14424851962912	7.07481936617835e-17	9.61201057480362e-15
AT2G46200	AT2G46200	5	6	7	11	12	8	6	10.33	1.10536954624257	0.0006565726438279	0.0161434491753843
AT2G46310	CRF5	5	6	3	21	21	22	4.67	21.33	2.0284932787769	3.06820170892283e-12	2.74072553439961e-10
AT2G46330	AGP16	168	111	150	70	68	64	143	67.33	-1.22089823664727	3.58591497739693e-09	2.3379547391425e-07
AT2G46400	WRKY46	1	1	1	4	3	5	1	4	2.59841762164269	8.03114749782891e-05	0.002485930499021
AT2G46410	CPC	10	15	14	52	44	42	13	46	2.13425269641324	1.62561239475858e-12	1.48723869454344e-10
AT2G46850	AT2G46850	5	2	3	15	15	13	3.33	14.33	2.16770557557745	3.71958261733751e-10	2.70492339758881e-08
AT2G46860	PPa3	18	22	9	1	1	3	16.33	1.67	-3.03852946684303	1.22743487652631e-08	7.32875524039615e-07
AT2G46890	AT2G46890	75	73	86	32	23	21	78	25.33	-1.33362050176747	7.12556058121088e-08	3.75108686837804e-06
AT2G47140	SDR5	80	69	60	144	152	138	69.67	144.67	1.34740300607168	2.41299738963813e-11	1.98364122367752e-09
AT2G47260	WRKY23	8	5	8	26	14	11	7	17	1.56365067296423	0.0001011590677387	0.0030602641172333
AT2G47270	UPB1	20	31	27	2	2	1	26	1.67	-3.7300038778387	3.58491098011302e-21	7.01190045067106e-19
AT2G47430	CKI1	0	0	0	0	0	0	0	0	5.9289787502361	0.0019531041077838	0.0422274698665507
AT2G47440	AT2G47440	25	27	22	3	4	2	24.67	3	-2.96483557227934	6.1092098964603e-26	1.5932398085148e-23
AT2G47540	AT2G47540	100	98	70	6	7	6	89.33	6.33	-3.74357686366367	5.16645495983655e-56	6.51231647687397e-53
AT2G47550	AT2G47550	9	7	7	1	0	2	7.67	1	-3.05576341905501	1.43312785000602e-08	8.44577604903547e-07
AT2G48020	AT2G48020	34	38	37	7	10	12	36.33	9.67	-1.729653710956	9.50007120424178e-12	8.13385341709591e-10
AT3G01190	AT3G01190	465	329	505	242	191	219	433	217.33	-1.11918017024789	2.3182856259564e-06	9.56356046678633e-05
AT3G01220	HB20	38	52	60	6	6	9	50	7	-2.69546814784646	2.99857763038833e-27	8.95193787577379e-25
AT3G01260	AT3G01260	50	71	72	25	26	29	64.33	26.67	-0.994001006428883	0.000469724810618	0.0120971466834419
AT3G01310	AT3G01310	19	21	21	49	52	47	20.33	49.33	1.42266556995636	1.49478637515914e-16	1.92700045829465e-14
AT3G01750	AT3G01750	2	2	1	31	26	16	1.67	24.33	3.65536818144064	2.06743377391354e-38	9.980426573686e-36
AT3G01840	LYK2	5	2	1	28	29	25	2.67	27.33	3.55086345451699	5.06503495053725e-06	0.00020161504911
AT3G02170	LNG2	13	9	8	2	2	1	10	1.67	-2.68482970361173	3.29179878488004e-17	4.61034707593477e-15
AT3G02210	COBL1	4	3	3	30	36	16	3.33	27.33	3.25024529858583	7.21700733840447e-36	2.87274876317647e-33
AT3G03500	AT3G03500	25	20	26	13	12	8	23.67	11	-1.26633044518697	0.0007505061170325	0.0181925569330686
AT3G03650	EDA5	6	3	6	14	12	15	5	13.67	1.46327549509616	0.000345779752796	0.0092735186893501
AT3G03680	AT3G03680	16	15	15	7	5	3	15.33	5	-1.32588667878423	2.33020099822891e-05	0.0008196888441676
AT3G03690	UNE7	16	16	19	9	6	6	17	7	-1.26307546512353	0.0015895824073284	0.035393557644627
AT3G03950	ECT1	34	34	31	55	60	57	33	57.33	0.921426563069899	0.0007250017538017	0.0176687054693971
AT3G04320	AT3G04320	31	28	23	9	8	8	27.33	8.33	-1.69293455339862	4.55016094110966e-07	2.09834556083002e-05
AT3G04910	WNK1	49	55	47	20	24	24	50.33	22.67	-0.984156947045717	0.0002446998680153	0.0067789930468873
AT3G05150	AT3G05150	15	34	23	6	10	3	24	6.33	-2.06075921967405	8.85748193378866e-09	5.46107085857965e-07
AT3G05890	RCI2B	243	425	315	133	150	121	327.67	134.67	-0.994643026409346	0.000992874657908	0.0232961045638828
AT3G05900	AT3G05900	91	114	87	20	21	27	97.33	22.67	-1.84600948144893	3.15667230119256e-26	8.62912504117565e-24
AT3G05920	AT3G05920	45	47	36	5	4	6	42.67	5	-2.94288389889978	3.41105813392117e-20	6.191479840043e-18
AT3G05980	AT3G05980	6	5	7	1	0	1	6	0.67	-3.14445727265106	2.65629354682314e-07	1.27958905061296e-05
AT3G06070	AT3G06070	7	12	3	1	1	0	7.33	0.67	-3.30445437006722	1.07815290152873e-06	4.69524206963252e-05
AT3G06460	AT3G06460	30	31	30	3	3	5	30.33	3.67	-2.55528799388316	3.31102009128195e-16	4.15048258845835e-14
AT3G06778	AT3G06778	6	6	6	18	39	17	6	24.67	2.44072397582759	4.66666337479324e-12	4.08810522435073e-10
AT3G07010	AT3G07010	48	60	43	12	12	10	50.33	11.33	-2.07606591919957	4.74918058143216e-20	8.55191731842177e-18
AT3G07070	AT3G07070	12	19	17	2	2	2	16	2	-2.47592096065966	3.99364608631497e-12	3.51208666869769e-10
AT3G07425	AT3G07425	12	10	10	2	1	0	10.67	1	-3.33412320287896	7.73219161761656e-05	0.0024098309836827
AT3G07460	AT3G07460	111	93	93	45	45	47	99	45.67	-1.0011835972062	0.0001632575369972	0.004700698295598
AT3G07510	AT3G07510	23	21	30	60	62	44	24.67	55.33	1.35253312891844	1.15126566272236e-05	0.0004289173501068
AT3G09035	AT3G09035	24	24	26	38	50	54	24.67	47.33	1.18216316607113	6.89079298842986e-06	0.0002690967334156
AT3G09110	AT3G09110	0	0	0	3	3	1	0	2.33	3.68884773810284	6.78448690791807e-05	0.0021349961644071
AT3G09120	AT3G09120	0	0	0	1	4	2	0	2.33	5.82432003524968	2.07385643092635e-05	0.0007375192564465
AT3G09280	AT3G09280	1	2	1	17	17	17	1.33	17	3.80498843361733	3.54314014747435e-11	2.81084988832327e-09
AT3G09330	AT3G09330	3	2	1	0	0	0	2	0	-7.45823647697001	5.05921880664305e-07	2.30499227919526e-05
AT3G09390	MT2A	136	127	133	211	312	242	132	255	1.11842581520924	9.98670185009352e-06	0.0003763924888318
AT3G10120	AT3G10120	10	13	14	28	45	38	12.33	37	2.05347422870904	7.90438721638337e-13	7.50387621558671e-11
AT3G10470	AT3G10470	1	3	3	0	0	0	2.33	0	-6.61524941242896	7.40500240343295e-06	0.0002857348631487
AT3G10520	HB2	23	31	18	5	4	7	24	5.33	-1.93453657135228	3.30429467460035e-06	0.0001341165328658
AT3G10525	LGO	35	44	36	4	6	2	38.33	4	-3.01333747079747	1.37379553018179e-15	1.64052877812077e-13
AT3G10600	CAT7	2	2	1	11	10	6	1.67	9	2.42283018413561	9.92108392173849e-10	6.86278881403429e-08
AT3G10760	AT3G10760	28	35	32	13	20	11	31.67	14.67	-1.11279259583052	0.0001413365922173	0.0041059999242258
AT3G11030	TBL32	30	34	28	11	11	13	30.67	11.67	-1.12439686162496	0.0002964037077637	0.0080830573623222
AT3G11260	WOX5	1	4	2	236	274	141	2.33	217	6.52835918866259	6.86769139324106e-38	3.11642100042493e-35
AT3G11550	CASP2	62	68	76	12	3	7	68.67	7.33	-2.97807235499401	1.0481193829956e-20	1.99838493115859e-18
AT3G11650	NHL2	12	14	11	33	30	37	12.33	33.33	1.42997364558877	1.38770051584019e-06	5.95189735423405e-05
AT3G11700	FLA18	66	85	70	28	27	23	73.67	26	-1.16888483354107	5.43675037173166e-07	2.47203264898236e-05
AT3G12060	TBL1	0	1	0	2	2	3	0.33	2.33	2.48339169133404	0.0004872104339179	0.0125190459061892
AT3G12110	ACT11	68	59	48	29	22	26	58.33	25.67	-1.02915985265744	0.0006865262313464	0.0167670545350053
AT3G12145	FLR1	7	6	3	14	18	10	5.33	14	1.40986566736773	0.0014843801949293	0.0333572380604587
AT3G12560	TRFL9	20	28	27	11	14	6	25	10.33	-1.07040746770596	0.0003300128990597	0.0089138841271041
AT3G12610	DRT100	138	148	137	57	60	63	141	60	-0.969822211943897	6.0517534433951e-05	0.001915038129389
AT3G13080	ABCC3	19	23	21	132	136	130	21	132.67	2.99209968858259	2.47605769253357e-154	1.12358545971788e-150
AT3G13520	AGP12	244	330	250	108	101	138	274.67	115.67	-0.985780134003902	0.0006258318831866	0.015569626751779
AT3G13640	ABCE1	4	2	3	0	1	0	3	0.33	-2.74117782387211	2.29240017833634e-05	0.0008089816281284
AT3G13650	AT3G13650	63	75	70	162	147	97	69.33	135.33	1.12796506460627	3.06946215303226e-05	0.0010441233401821
AT3G13720	PRA8	49	58	60	103	146	109	55.67	119.33	1.18768940959981	4.41667886562183e-08	2.40283516269938e-06
AT3G14230	RAP2.2	73	100	105	185	197	156	92.67	179.33	1.22025598605904	3.2742943972968e-08	1.81196257512846e-06
AT3G14240	AT3G14240	40	38	36	47	58	62	38	55.67	0.886619934901521	0.0016016671056443	0.0356276715293766
AT3G14350	SRF7	91	90	87	171	153	151	89.33	158.33	0.823421301320289	0.0010933973132941	0.0253661468725254
AT3G14362	RTFL10	6	5	6	44	59	28	5.67	43.67	2.88527559956408	9.10050478874362e-20	1.56425267539245e-17
AT3G14540	AT3G14540	7	9	7	1	2	1	7.67	1.33	-2.40273020232488	1.20968692642024e-07	6.11282553976586e-06
AT3G14870	AT3G14870	5	6	7	16	14	17	6	15.67	1.19596599506924	0.0004437428050075	0.011527522698924
AT3G14890	AT3G14890	30	28	31	47	49	53	29.67	49.67	0.934719553821221	0.0012555983212429	0.0287760306168497
AT3G15115	AT3G15115	12	19	11	2	4	5	14	3.67	-1.72608897213526	0.0001024427482191	0.0030867510150668
AT3G15300	AT3G15300	17	15	19	49	52	39	17	46.67	1.60471849811633	1.45389318601306e-08	8.5459540148835e-07
AT3G15356	AT3G15356	28	27	47	147	107	111	34	121.67	1.90215849275854	8.97480832784322e-16	1.08313524548104e-13
AT3G15370	EXPA12	1	6	2	0	0	0	3	0	-7.39780959113891	1.40650368718819e-06	5.99852672154377e-05
AT3G15450	AT3G15450	89	133	175	29	37	19	132.33	28.33	-2.12089756402215	5.74704285945564e-05	0.0018313856100869
AT3G15470	AT3G15470	17	21	14	7	9	6	17.33	7.33	-1.18323084344043	2.66325723643639e-05	0.0009197358209665
AT3G15670	AT3G15670	0	0	0	2	1	1	0	1.33	5.53456610572875	0.0010187311269635	0.0238534474093667
AT3G15680	AT3G15680	29	16	20	110	130	115	21.67	118.33	2.71811213473175	1.17856578624035e-11	1.0015160720602e-09
AT3G15700	AT3G15700	6	8	5	2	1	0	6.33	1	-2.38911372849493	0.0003390769204365	0.0091369551636387
AT3G15720	AT3G15720	8	4	5	24	37	34	5.67	31.67	2.68259793044197	6.40471075615286e-21	1.23149561310468e-18
AT3G16150	ASPGB1	10	14	9	2	2	3	11	2.33	-2.32436785173602	4.25466919346621e-07	1.98222154682864e-05
AT3G16180	AT3G16180	38	42	31	5	6	5	37	5.33	-2.8585732493745	3.61201490968294e-46	2.64364536405795e-43
AT3G16240	DELTA-TIP	327	315	284	97	102	98	308.67	99	-1.3966517271237	1.10660511392569e-12	1.02900669794508e-10
AT3G16330	AT3G16330	27	20	15	50	47	58	20.67	51.67	1.33458937167284	2.94664980182154e-05	0.0010053614639628
AT3G16390	NSP3	9	12	9	2	1	0	10	1	-3.00254071538493	1.05205523389549e-09	7.25534383035102e-08
AT3G16570	RALF23	15	15	14	4	6	4	14.67	4.67	-1.38805850888272	0.0001906328205575	0.0053931023262219
AT3G16850	AT3G16850	38	25	33	14	14	10	32	12.67	-1.45886486540256	3.44493382740964e-09	2.25251019049272e-07
AT3G17130	AT3G17130	1	4	4	12	10	13	3	11.67	2.07255222215356	7.71768437794862e-05	0.0024086181685182
AT3G18000	XPL1	236	302	208	73	58	81	248.67	70.67	-1.55517507445713	3.3029663361435e-12	2.91599234244202e-10
AT3G18200	UMAMIT4	81	84	70	3	1	5	78.33	3	-4.59155495501142	8.27873975992311e-13	7.81602865121523e-11
AT3G18450	AT3G18450	4	7	6	1	1	0	5.67	0.67	-3.04634362816644	9.72757508148966e-05	0.0029553712282571
AT3G18710	PUB29	11	13	9	2	3	3	11	2.67	-1.67911835974626	1.27158135851766e-05	0.0004691204787545
AT3G18715	IDL4	5	1	2	0	0	0	2.67	0	-5.59777083978183	0.0010615867021791	0.0247547180737345
AT3G18773	AT3G18773	6	3	7	2	2	1	5.33	1.67	-2.1272376489449	0.0005379398897002	0.0136812774350802
AT3G18780	ACT2	565	973	851	537	517	392	796.33	482	-0.866209179584994	2.91707454335226e-05	0.0009967696432849
AT3G18800	AT3G18800	4	6	5	16	12	13	5	13.67	1.56375682280003	0.000905137404559	0.0215721245504633
AT3G19320	AT3G19320	3	3	4	0	0	0	3.33	0	-4.5893538643402	6.7042454069734e-08	3.54574881209369e-06
AT3G19380	PUB25	8	10	12	26	29	23	10	26	1.69428592180337	1.25420403694945e-10	9.51726936265758e-09
AT3G19680	AT3G19680	24	22	21	7	8	7	22.33	7.33	-1.31804059397984	3.31123409152161e-05	0.00111798497474
AT3G20140	CYP705A23	1	2	2	7	6	6	1.67	6.33	1.98327581746519	0.0002224304580348	0.0061999074476069
AT3G20240	AT3G20240	13	17	12	30	32	28	14	30	1.21314511542985	0.0004440501934355	0.011527522698924
AT3G20840	PLT1	9	6	7	2172	2598	1526	7.33	2098.67	8.31999831947244	0	0
AT3G20940	CYP705A30	30	39	28	65	52	51	32.33	56	1.14391325261585	3.87573718153119e-05	0.0012856228203473
AT3G21240	4CL2	89	107	77	38	37	35	91	36.67	-1.24051012686253	2.23492536906806e-10	1.65173360582362e-08
AT3G21750	UGT71B1	12	11	9	17	21	22	10.67	20	1.09920331452054	0.0019606901728325	0.0423274018376768
AT3G22120	CWLP	6	4	7	20	20	14	5.67	18	1.50453048124534	0.0002128065328888	0.00596094743792
AT3G22540	AT3G22540	13	15	6	1	3	2	11.33	2	-2.50431324587954	0.0002568146260325	0.0070886460462916
AT3G22840	ELIP1	155	136	51	256	295	247	114	266	1.15282362399814	0.0001191554204947	0.0035342066925007
AT3G22930	CML11	18	26	34	72	77	61	26	70	1.5866212875531	4.63833547946131e-10	3.31984838149835e-08
AT3G23050	IAA7	85	75	65	26	24	23	75	24.33	-1.65618761922142	3.86520020825489e-15	4.38487637625476e-13
AT3G23430	PHO1	164	149	178	72	70	67	163.67	69.67	-1.25930634755485	2.36443874921084e-15	2.77962439278988e-13
AT3G23580	RNR2A	18	25	15	69	64	34	19.33	55.67	1.59611824396977	1.59313510978608e-08	9.29219601695025e-07
AT3G23690	AT3G23690	56	54	50	26	22	18	53.33	22	-1.03867835984184	0.000355801262825	0.0094639798971144
AT3G23730	XTH16	40	44	32	3	1	7	38.67	3.67	-3.15097435731881	8.57931617353085e-06	0.000324968455194
AT3G23820	GAE6	173	200	161	94	57	75	178	75.33	-0.899883230087636	1.37946203537083e-05	0.0005080943850735
AT3G23870	AT3G23870	10	12	7	2	2	2	9.67	2	-2.03058128596496	2.29263161393893e-05	0.0008089816281284
AT3G24020	AT3G24020	111	137	150	35	17	25	132.67	25.67	-2.22388479406512	3.51514729192813e-21	6.93523277448325e-19
AT3G24210	AT3G24210	13	15	18	3	4	2	15.33	3	-1.87949917845067	1.54471287262364e-07	7.60260094727933e-06
AT3G24450	AT3G24450	8	18	15	34	37	25	13.67	32	1.57211610288467	0.0001175415746409	0.0034952828139305
AT3G24460	AT3G24460	6	5	4	2	1	1	5	1.33	-1.81219682488425	0.0009242953015548	0.0218907474916263
AT3G24463	AT3G24463	10	6	7	1	1	0	7.67	0.67	-2.71127114313895	4.94215389167001e-06	0.0001970694721407
AT3G24660	TMKL1	26	31	25	58	61	48	27.33	55.67	1.09140182156704	4.69519197165758e-07	2.15646175394613e-05
AT3G24670	AT3G24670	81	78	38	31	37	22	65.67	30	-1.24824724282503	1.11655932868672e-05	0.0004166712929041
AT3G24750	AT3G24750	6	11	7	1	2	0	8	1	-3.275716587155	9.77743200241778e-08	5.03038899552964e-06
AT3G24780	AT3G24780	1	0	1	3	1	3	0.67	2.33	1.98946434576785	0.0023168828069212	0.049128742061902
AT3G25250	AGC2-1	33	38	23	56	61	51	31.33	56	1.13428604580445	0.0006236313033116	0.015531910692467
AT3G25700	AT3G25700	13	14	14	26	32	24	13.67	27.33	1.130757283559	0.0005708037680829	0.0143580562018107
AT3G25890	CRF11	9	9	11	18	17	19	9.67	18	1.1352241638941	0.0005592421343462	0.0141141766253408
AT3G25905	CLE27	4	5	3	0	0	0	4	0	-3.83564860395766	0.0006567236805888	0.0161434491753843
AT3G26170	CYP71B19	0	0	0	1	2	0	0	1	7.02140383677711	2.77127158768885e-05	0.0009526875917132
AT3G26744	ICE1	8	8	9	27	27	25	8.33	26.33	1.77301590399788	1.33356097537415e-14	1.45467139280116e-12
AT3G27416	AT3G27416	1	1	0	5	4	8	0.67	5.67	3.50157005645516	0.0005999582126462	0.0150082159721393
AT3G28040	AT3G28040	5	3	4	1	1	1	4	1	-2.44972046414753	2.41860988461726e-08	1.36168336655288e-06
AT3G28180	CSLC04	47	52	42	11	10	11	47	10.67	-1.8503703832256	6.027268152076e-17	8.23811368087062e-15
AT3G28200	AT3G28200	80	61	62	142	123	119	67.67	128	1.08588219810876	3.27761911317552e-06	0.00013337680533
AT3G29300	AT3G29300	1	0	1	7	9	9	0.67	8.33	4.80642372617761	1.24387014194379e-13	1.26556814576514e-11
AT3G43960	AT3G43960	56	44	51	11	7	12	50.33	10	-2.45339987853278	8.58912555179683e-20	1.48762343240243e-17
AT3G44735	PSK3	10	8	6	33	19	26	8	26	1.94722062082442	7.27035060954118e-08	3.80963013810346e-06
AT3G45700	AT3G45700	27	36	30	3	3	2	31	2.67	-3.38142493077803	1.59098447298273e-38	8.0217437127789e-36
AT3G45780	PHOT1	28	26	21	5	5	6	25	5.33	-2.04068819182177	4.26486521814314e-19	6.91182335246069e-17
AT3G46280	AT3G46280	94	101	50	52	39	38	81.67	43	-1.03928654361511	5.8852511492747e-05	0.0018719246729944
AT3G46400	AT3G46400	1	3	2	0	0	0	2	0	-5.0115567549485	1.97183305940261e-07	9.5800685834659e-06
AT3G46590	TRFL1	25	24	24	57	49	36	24.33	47.33	1.01680632424764	0.0005453349019319	0.0138092673994803
AT3G47400	AT3G47400	10	14	9	3	3	1	11	2.33	-1.79239724643506	5.89227649159082e-05	0.0018719246729944
AT3G47430	PEX11B	0	0	0	1	2	2	0	1.67	4.35727218951235	0.0018308701265934	0.0399428964444989
AT3G47580	AT3G47580	0	0	0	1	1	1	0	1	3.15763403679876	0.0002264729152478	0.0062971127133074
AT3G47770	ABCA6	2	1	2	0	0	0	1.67	0	-3.00548126690859	0.0005854264444687	0.0146932971222924
AT3G48000	ALDH2B4	201	210	177	512	598	378	196	496	1.31669534062817	3.51472355751883e-16	4.3459360434089e-14
AT3G48160	DEL1	9	12	5	22	20	21	8.67	21	1.1321963690869	0.0013550345633012	0.0307751543611025
AT3G48240	AT3G48240	1	3	0	16	18	14	1.33	16	3.80886593650642	0.0001846243877208	0.005236178416248
AT3G48260	WNK3	14	17	9	1	0	0	13.33	0.33	-4.0282511279235	5.71467356919161e-19	9.19576089442471e-17
AT3G48280	CYP71A25	1	1	0	0	0	0	0.67	0	-6.19716299880004	0.0004209185111409	0.0109772644819288
AT3G48410	AT3G48410	8	8	8	32	38	29	8	33	2.33727309557597	8.1872247764927e-44	5.30742694153837e-41
AT3G48420	AT3G48420	1	2	1	3	4	7	1.33	4.67	2.21105230689921	0.0003785363608248	0.0099983835748009
AT3G48460	AT3G48460	9	6	8	15	22	22	7.67	19.67	1.5171284364736	3.80705051026848e-05	0.0012665420678516
AT3G48520	CYP94B3	5	10	9	97	101	42	8	80	3.21526663030397	1.71661480021999e-38	8.46701591351987e-36
AT3G48610	NPC6	12	9	9	19	24	25	10	22.67	1.34984304361984	2.48622849562454e-05	0.000866441847972
AT3G49360	PGL2	9	11	15	31	34	34	11.67	33	1.82205589199559	1.0893884111699e-08	6.53892424895073e-07
AT3G49380	iqd15	2	2	3	12	17	17	2.33	15.33	2.95621537692372	1.92594894383573e-16	2.44122098249658e-14
AT3G49570	LSU3	16	23	15	63	58	36	18	52.33	1.84082680350899	1.95655500356434e-08	1.12226165365955e-06
AT3G49690	MYB84	2	6	4	16	11	7	4	11.33	1.66561435287749	0.0016336779505533	0.0361624575805895
AT3G49960	AT3G49960	89	110	65	35	32	44	88	37	-1.22988715686532	8.34856552383564e-06	0.000318353954908
AT3G50070	CYCD3;3	33	32	40	50	70	69	35	63	1.11633012425051	4.72027244851801e-05	0.0015299751654917
AT3G50090	AT3G50090	0	0	0	9	3	2	0	4.67	8.12157997746226	2.42880487182192e-08	1.36403845883088e-06
AT3G50100	SDN1	5	5	7	19	25	22	5.67	22	2.00382871424266	2.79501253933177e-10	2.05229901310351e-08
AT3G50120	AT3G50120	3	4	2	0	0	0	3	0	-5.73609914752467	1.68804592167422e-07	8.27215419370763e-06
AT3G50130	AT3G50130	8	9	7	1	1	2	8	1.33	-2.89073791934329	7.00416313948682e-10	4.92004512296645e-08
AT3G50140	AT3G50140	2	4	3	1	0	0	3	0.33	-2.54182442833198	0.0001978216053907	0.0055756203785226
AT3G50150	AT3G50150	3	2	3	0	0	0	2.67	0	-7.9633188778411	1.36772376798677e-08	8.08132410725307e-07
AT3G50190	AT3G50190	4	3	5	14	20	11	4	15	2.11444789284821	4.16010525853028e-10	3.00600726785967e-08
AT3G50240	KICP-02	5	4	4	8	10	9	4.33	9	1.26672526403065	0.0002146256598174	0.0060044902535115
AT3G50410	OBP1	6	6	5	18	24	14	5.67	18.67	2.06011311246509	8.93947845983848e-09	5.46705732547912e-07
AT3G50640	AT3G50640	54	79	68	11	8	12	67	10.33	-2.42138114495411	1.01077359983158e-21	2.06607587446655e-19
AT3G50750	BEH1	1	1	1	10	7	5	1	7.33	2.76261452016164	4.74454762583274e-08	2.56307240672664e-06
AT3G50870	MNP	4	3	4	54	58	53	3.67	55	3.89603291916989	4.52627463404919e-61	6.41854032324638e-58
AT3G50930	BCS1	4	3	3	7	9	9	3.33	8.33	1.73954982030873	1.49375571378261e-07	7.38383951852149e-06
AT3G51290	AT3G51290	3	3	3	4	6	6	3	5.33	1.32296042538643	0.0009900441497012	0.0232778359715777
AT3G51600	LTP5	49	20	33	186	134	197	34	172.33	2.38401247165928	6.91717999497288e-06	0.0002696630531029
AT3G52748	AT3G52748	32	35	17	60	65	65	28	63.33	1.45136488638822	0.0001749943826958	0.0049942736465236
AT3G52870	AT3G52870	42	46	51	84	69	69	46.33	74	0.865078136990992	0.0022576179286656	0.0480516821608765
AT3G53190	AT3G53190	38	31	20	72	76	69	29.67	72.33	1.17059570907699	4.70951990866342e-07	2.15867267086191e-05
AT3G53420	PIP2A	798	944	805	400	317	312	849	343	-0.934298525473552	8.34409557958596e-05	0.0025653006044068
AT3G53830	AT3G53830	6	5	6	9	16	9	5.67	11.33	1.5253881075522	2.59020369559296e-05	0.0008972386511344
AT3G54220	SCR	30	25	26	42	54	44	27	46.67	0.939632098807019	0.0005679577240451	0.0143023227534521
AT3G54320	WRI1	20	21	22	8	6	8	21	7.33	-1.3400813870974	0.000190944401957	0.0053951899576629
AT3G54420	EP3	58	56	49	84	106	83	54.33	91	0.848802006508795	0.0009912248056517	0.0232814695811929
AT3G54770	ARP1	89	99	80	6	8	7	89.33	7	-3.5787859050578	1.67806835532224e-69	3.46124481035511e-66
AT3G54780	AT3G54780	15	8	8	38	45	32	10.33	38.33	2.01594513676607	1.88893233901668e-14	2.03118416303078e-12
AT3G54810	BME3	71	63	58	32	33	29	64	31.33	-1.06905328257756	1.06198285242648e-05	0.0003989292870646
AT3G54830	AT3G54830	1	2	0	0	0	0	1	0	-6.89130689172963	2.05577299744449e-05	0.0007322360053221
AT3G54960	PDIL1-3	175	106	134	68	85	67	138.33	73.33	-1.05183290737374	1.31965058908371e-07	6.59505555412342e-06
AT3G55120	TT5	279	268	161	483	686	589	236	586	1.31741462402145	1.83874967992511e-07	8.95265911755811e-06
AT3G55230	AT3G55230	215	242	194	82	105	95	217	94	-0.952631202707324	4.65290784972204e-05	0.0015102979428089
AT3G55560	AGF2	20	26	26	37	35	41	24	37.67	0.937226531878729	0.0018770106888966	0.0408709170061185
AT3G55580	AT3G55580	0	0	0	3	2	2	0	2.33	3.63245570927951	7.58930204096973e-05	0.0023718136915642
AT3G55690	AT3G55690	4	6	4	12	11	17	4.67	13.33	1.43217402918188	0.0019722848638495	0.0425372350531208
AT3G55720	AT3G55720	8	8	9	2	1	2	8.33	1.67	-2.13596648180381	1.52059236610545e-05	0.000554673958112
AT3G55760	AT3G55760	17	18	16	35	44	36	17	38.33	1.40839860657927	3.31916730748913e-11	2.65596926591063e-09
AT3G56000	CSLA14	15	14	10	4	3	1	13	2.67	-2.14604899801292	6.03654230497707e-06	0.0002377831742319
AT3G56230	AT3G56230	13	19	15	1	3	3	15.67	2.33	-2.67349534434911	3.02755950952737e-11	2.43589708197399e-09
AT3G56370	AT3G56370	37	37	32	66	71	49	35.33	62	0.865477158708343	0.0018882092331778	0.0410753396851121
AT3G56880	AT3G56880	28	24	31	56	62	47	27.67	55	1.26621579250113	1.46948652211008e-06	6.20878579146285e-05
AT3G57010	AT3G57010	205	206	171	617	600	540	194	585.67	1.9028871160791	7.53831742071402e-39	3.88720190814955e-36
AT3G57140	SDP1-LIKE	2	1	2	7	6	3	1.67	5.33	1.83783293299693	0.0001007549860263	0.0030521093163577
AT3G57157	AT3G57157	66	62	84	152	128	149	70.67	143	1.35350003939867	3.76163827552853e-05	0.0012532718184062
AT3G57830	AT3G57830	6	5	3	23	23	16	4.67	20.67	2.0956815062919	4.81286913660916e-14	5.00913705690483e-12
AT3G57860	UVI4-LIKE	13	9	14	26	20	26	12	24	1.23216510689009	0.0008917977291637	0.0212989459757852
AT3G57880	AT3G57880	11	13	17	36	43	33	13.67	37.33	1.77984634901857	1.42854219808275e-20	2.67869371341318e-18
AT3G58060	AT3G58060	0	0	0	3	4	0	0	2.33	3.71948392583168	7.08249370379999e-05	0.0022195400503524
AT3G58120	BZIP61	56	52	40	1	4	3	49.33	2.67	-4.24007086379162	6.23302746103272e-14	6.45758721750555e-12
AT3G58620	TTL4	18	17	13	5	5	4	16	4.67	-1.71267139712439	1.3138999654902e-08	7.80394667984479e-07
AT3G58850	PAR2	12	13	6	4	1	2	10.33	2.33	-1.91805204662657	0.0018203761677399	0.0397521798554876
AT3G59370	AT3G59370	102	130	83	39	27	26	105	30.67	-1.69325773252459	3.66454362083162e-10	2.67346720942279e-08
AT3G59850	AT3G59850	15	18	10	1	0	1	14.33	0.67	-4.13957220183784	1.0599719658795e-19	1.8082484160782e-17
AT3G60280	UCC3	22	21	15	4	2	4	19.33	3.33	-2.43802418839831	1.95872720194448e-08	1.12226165365955e-06
AT3G60690	AT3G60690	27	30	30	55	78	42	29	58.33	1.0081442124723	0.0011759753985834	0.0270605535684179
AT3G61150	HDG1	3	3	3	8	8	7	3	7.67	1.81268657164958	9.03112064160299e-08	4.66758761360661e-06
AT3G61550	AT3G61550	1	2	1	8	7	6	1.33	7	2.54971363446177	3.91584913822431e-05	0.0012970321328054
AT3G61900	AT3G61900	11	7	19	45	49	26	12.33	40	1.66679272615551	0.001894733495178	0.0411777857012393
AT3G62070	AT3G62070	4	5	2	13	12	12	3.67	12.33	1.745366407518	0.0009261758930318	0.0219124138029183
AT3G62320	AT3G62320	1	0	0	11	6	4	0.33	7	4.05335750497133	0.0001937883182543	0.0054687352647671
AT3G62570	AT3G62570	6	6	5	1	2	2	5.67	1.67	-1.78051376010538	0.000350199319598	0.0093368652906712
AT3G62760	ATGSTF13	24	12	12	3	3	2	16	2.67	-2.35902764756291	3.67958897706566e-07	1.72136483094109e-05
AT3G63470	scpl40	31	40	27	3	3	3	32.67	3	-2.99907592769642	1.20713637802251e-32	4.27948707514885e-30
AT4G00110	GAE3	28	26	24	47	56	39	26	47.33	0.974951570324282	0.0006378785237525	0.0157827980647995
AT4G00750	AT4G00750	4	3	2	28	21	23	3	24	3.16282658348146	8.68321997291666e-28	2.71390461681044e-25
AT4G01140	AT4G01140	13	17	10	2	3	3	13.33	2.67	-2.24060140614015	2.62829112129838e-08	1.4688004249049e-06
AT4G01240	AT4G01240	9	8	8	2	0	1	8.33	1	-2.87264656579001	8.32990474696276e-09	5.1780057206531e-07
AT4G01250	WRKY22	4	3	3	18	15	8	3.33	13.67	2.26097429123728	3.68578051121995e-09	2.38933354340198e-07
AT4G01330	AT4G01330	23	25	22	5	11	8	23.33	8	-1.29272101933287	8.60005680057614e-05	0.0026368471452469
AT4G01410	AT4G01410	20	13	17	1	1	0	16.67	0.67	-4.74928067290647	1.17438605949681e-05	0.0004368138574413
AT4G01630	EXPA17	61	54	42	4	6	6	52.33	5.33	-2.75209186401774	1.99665414950478e-24	4.97825120858396e-22
AT4G01950	GPAT3	28	31	26	3	8	5	28.33	5.33	-2.26581757775805	2.779282181563e-14	2.93298294965036e-12
AT4G02040	AT4G02040	11	12	21	38	37	33	14.67	36	1.48553582132577	2.14412749477935e-05	0.0007601266988913
AT4G02090	AT4G02090	43	38	42	6	11	4	41	7	-2.27858991545781	5.44658181792683e-10	3.86179671459193e-08
AT4G02330	ATPMEPCRB	10	12	10	32	31	21	10.67	28	1.47751154408549	2.33725578529021e-08	1.32244380330298e-06
AT4G03130	AT4G03130	1	1	1	3	4	3	1	3.33	1.80712213136573	0.0013356041995265	0.0304252245813827
AT4G03190	GRH1	98	95	79	28	27	27	90.67	27.33	-1.72796653360918	2.57058323588538e-26	7.11267841939064e-24
AT4G03210	XTH9	30	24	34	156	140	100	29.33	132	2.44247744837173	3.75016733741453e-38	1.73648054527752e-35
AT4G03480	AT4G03480	2	2	2	0	0	0	2	0	-3.54252597321568	0.0006823167994484	0.0166822045934118
AT4G04025	AT4G04025	1	3	1	0	0	0	1.67	0	-5.79348037086421	0.0021801813037554	0.0467102300291843
AT4G04630	AT4G04630	2	2	5	12	14	10	3	12	2.05616354556727	1.49199105210295e-05	0.0005451173104857
AT4G04900	RIC10	2	2	3	0	0	0	2.33	0	-3.83462768072976	0.0011236142075559	0.0260139619951404
AT4G05170	AT4G05170	6	7	7	1	1	0	6.67	0.67	-2.56939217616988	9.45256660160556e-05	0.0028787823305211
AT4G08300	UMAMIT17	29	61	63	27	25	21	51	24.33	-1.16097823289414	4.41296916285452e-05	0.0014385899042529
AT4G08400	AT4G08400	41	44	26	14	15	8	37	12.33	-1.35359427779919	5.71155205772696e-05	0.001825202882222
AT4G08410	AT4G08410	43	44	30	11	14	7	39	10.67	-1.63781524951774	1.31569190572878e-07	6.58978667750115e-06
AT4G08950	EXO	27	18	26	92	94	109	23.67	98.33	2.06468965923906	1.88883056770929e-23	4.28556767507561e-21
AT4G09760	AT4G09760	16	21	21	80	75	33	19.33	62.67	1.49324892779678	3.34908621234461e-06	0.0001356918161997
AT4G09940	AT4G09940	1	0	0	13	15	15	0.33	14.33	5.28008343180075	3.30304047239105e-27	9.73281626988058e-25
AT4G09990	GXM2	44	59	34	9	6	8	45.67	7.67	-2.18859194994868	1.9619288719451e-17	2.79963548273977e-15
AT4G10630	AT4G10630	10	10	13	28	33	29	11	30	1.77868435668271	1.83294942000483e-10	1.37253430331648e-08
AT4G11040	AT4G11040	0	0	0	2	3	2	0	2.33	3.48418935251671	0.0016500758452758	0.0364543046284949
AT4G11130	RDR2	6	5	6	11	13	12	5.67	12	1.26046018361867	4.2921332301851e-05	0.0014032307040298
AT4G11140	CRF1	2	2	1	5	4	8	1.67	5.67	1.92579892086406	0.0007849402661059	0.0189866841126618
AT4G11170	AT4G11170	0	1	0	2	2	3	0.33	2.33	2.27902905836778	0.0016522030998232	0.036465793902617
AT4G11210	AT4G11210	78	79	77	20	21	15	78	18.67	-2.04154016007884	3.81344184246688e-21	7.39514375758384e-19
AT4G11290	AT4G11290	198	206	183	78	78	68	195.67	74.67	-1.10475578709426	1.67366128812447e-05	0.0006009177555985
AT4G11350	AT4G11350	9	3	6	19	14	14	6	15.67	1.53551838041032	0.0001273553991902	0.0037429619847505
AT4G11610	AT4G11610	9	7	8	5	3	2	8	3.33	-1.32772872677175	0.0017627714378764	0.0386057153995932
AT4G12420	SKU5	171	180	156	82	106	80	169	89.33	-0.903738081107561	2.32249038609249e-05	0.0008182450989138
AT4G12510	AT4G12510	205	290	182	33	34	23	225.67	30	-2.66535481642426	2.24337276522873e-33	8.34424338856963e-31
AT4G12520	AT4G12520	359	367	297	48	44	47	341	46.33	-2.72701922938264	6.40598519525214e-50	5.19090707482413e-47
AT4G12730	FLA2	229	202	175	75	76	81	202	77.33	-1.38421457372364	1.62544793523625e-17	2.34903109570543e-15
AT4G13580	AT4G13580	120	132	122	40	40	39	124.67	39.67	-1.44103275161496	5.98978193158864e-11	4.63829905275818e-09
AT4G13620	AT4G13620	14	24	10	5	3	5	16	4.33	-1.89253240602955	8.63553457823674e-07	3.79712488460491e-05
AT4G13690	AT4G13690	4	6	4	29	20	15	4.67	21.33	2.28444015885224	1.88620200891542e-10	1.39856331308111e-08
AT4G14103	AT4G14103	5	4	6	9	13	14	5	12	1.33735808138083	0.0023568454784918	0.049882898378266
AT4G14130	XTH15	93	76	83	45	41	46	84	44	-0.959291985066156	0.0005937942599591	0.0148868485792405
AT4G14465	AHL20	40	35	39	59	61	61	38	60.33	0.979160459404384	0.0004142595246223	0.0108409854142509
AT4G14680	APS3	11	13	15	28	24	23	13	25	1.13167265478418	0.0009762089421636	0.0230002125532211
AT4G14690	ELIP2	67	71	47	220	285	235	61.67	246.67	2.08800831650684	7.06866601518255e-27	2.05616619510868e-24
AT4G14750	IQD19	22	26	21	2	1	1	23	1.33	-3.83268426722907	1.17628877330874e-30	3.86794434457999e-28
AT4G14770	TCX2	6	5	6	12	17	11	5.67	13.33	1.432610655421	3.59867265023078e-05	0.001202507860988
AT4G14860	OFP11	2	4	3	0	0	0	3	0	-4.46635730647909	0.0007474163122098	0.0181370360510471
AT4G14980	AT4G14980	7	4	4	1	0	1	5	0.67	-2.80421116212847	8.42225224506277e-06	0.0003206249684366
AT4G15160	AT4G15160	324	206	291	81	81	83	273.67	81.67	-1.87142611973432	1.7199625393631e-36	7.09531455556532e-34
AT4G15290	ATCSLB05	14	17	12	2	2	1	14.33	1.67	-3.00221996663436	4.7197939248718e-24	1.12723583538333e-21
AT4G15300	CYP702A2	6	8	7	2	3	2	7	2.33	-1.67524303252583	0.0014079114441988	0.0318803420732817
AT4G15450	AT4G15450	9	10	11	28	27	26	10	27	1.38011359542432	7.20112779778003e-06	0.0002797712133627
AT4G15550	IAGLU	81	92	66	220	258	194	79.67	224	1.5832595156814	6.28825940433978e-15	6.9938390992679e-13
AT4G16143	IMPA-2	64	102	100	180	178	141	88.67	166.33	0.767174746586716	0.0022719609610668	0.0482664065970454
AT4G16270	AT4G16270	16	16	25	1	0	2	19	1	-4.72693407320798	0.0003715039309813	0.0098240707343086
AT4G17260	AT4G17260	34	38	43	66	59	85	38.33	70	1.12808070010232	1.8319336359103e-05	0.000655595303867
AT4G17460	HAT1	73	76	56	13	15	15	68.33	14.33	-1.90631367952356	2.03190104193195e-19	3.38983843679367e-17
AT4G18510	CLE2	14	15	11	2	2	3	13.33	2.33	-2.29919853803204	5.86116427809943e-06	0.0002316793663864
AT4G18570	AT4G18570	15	9	11	23	25	25	11.67	24.33	1.07937380217052	0.0010568873216305	0.0246704901650974
AT4G18760	RLP51	20	26	19	9	9	6	21.67	8	-1.6361053384758	1.34174573703913e-07	6.67606776922824e-06
AT4G19030	NLM1	170	197	152	7	4	13	173	8	-4.18841017613711	9.25051407679454e-16	1.11050218988567e-13
AT4G19120	ERD3	55	55	54	20	19	20	54.67	19.67	-1.30716582062689	1.27518939423242e-10	9.62279685660866e-09
AT4G20040	AT4G20040	4	4	2	8	8	9	3.33	8.33	1.61402818336684	0.0010853234304338	0.0252563110903732
AT4G20070	AAH	29	26	29	8	8	11	28	9	-1.34668575126198	1.19324274460892e-05	0.00044310122148
AT4G20460	AT4G20460	36	55	48	20	15	20	46.33	18.33	-1.19489647394347	0.000285645527153	0.0078273084125318
AT4G20920	AT4G20920	0	0	0	2	1	1	0	1.33	2.58994792925381	0.0016482322335154	0.0364490654446698
AT4G21020	AT4G21020	0	0	0	1	1	2	0	1.33	5.50659925362392	0.0011542122805918	0.0266679454524927
AT4G21120	AAT1	2	4	4	17	22	15	3.33	18	2.55623819180667	1.76214097941515e-18	2.77647338069099e-16
AT4G21340	B70	10	12	6	0	1	0	9.33	0.33	-4.29917286334757	1.06762211824019e-13	1.09113865949331e-11
AT4G21830	MSRB7	112	131	77	10	10	11	106.67	10.33	-3.36209473367587	2.191768119191e-51	1.98916107425298e-48
AT4G21850	MSRB9	417	421	392	100	82	104	410	95.33	-2.12439180256294	7.4043663953807e-40	3.906922538251e-37
AT4G22010	sks4	75	117	100	49	46	32	97.33	42.33	-1.35607096832452	5.87939051621966e-13	5.60493661439109e-11
AT4G22250	AT4G22250	20	14	18	46	39	40	17.33	41.67	1.55792844192394	2.31822947259462e-08	1.31495771259248e-06
AT4G22270	MRB1	17	16	14	23	35	30	15.67	29.33	1.17093764722034	5.98837395685853e-05	0.0018976287249603
AT4G22460	AT4G22460	39	44	37	9	10	10	40	9.67	-1.69568176153584	4.98796992522432e-07	2.27710361435442e-05
AT4G22570	APT3	49	39	46	12	18	15	44.67	15	-1.10051293731036	0.0008155304531995	0.0196220259306944
AT4G22666	AT4G22666	148	224	125	19	14	13	165.67	15.33	-3.36193558968714	6.18728573855039e-57	8.25784271305705e-54
AT4G22860	AT4G22860	5	4	5	13	14	7	4.67	11.33	1.51447817889207	7.90230963291552e-06	0.0003033764860595
AT4G22910	FZR2	21	24	25	5	10	7	23.33	7.33	-1.21578553232882	0.0001082826664874	0.0032326650262298
AT4G23060	IQD22	3	3	3	15	13	14	3	14	2.47856172365988	1.42696472321005e-16	1.85008014885217e-14
AT4G23070	RBL7	7	8	7	1	1	2	7.33	1.33	-2.37809160245187	5.89900895231629e-05	0.0018719246729944
AT4G23260	CRK18	0	0	0	1	1	1	0	1	4.4107074422354	0.0016212910737912	0.0359233136457521
AT4G23400	PIP1;5	172	131	170	83	115	83	157.67	93.67	-0.918750569141546	0.000567295552161	0.0143015208699792
AT4G23690	DIR6	177	168	183	49	68	62	176	59.67	-1.41932819138285	3.36842110238118e-16	4.19923661494102e-14
AT4G23740	AT4G23740	39	17	28	65	80	64	28	69.67	1.22896222195649	4.10069393341989e-08	2.24735856655468e-06
AT4G23750	CRF2	16	15	11	52	57	46	14	51.67	1.87052786321596	4.24551438560559e-19	6.91182335246069e-17
AT4G23870	AT4G23870	20	34	17	2	1	4	23.67	2.33	-3.06578764579621	3.48594703455732e-11	2.77518078130074e-09
AT4G24580	REN1	8	9	7	3	3	3	8	3	-1.23085607303399	0.0015136038226634	0.0339349378778768
AT4G24710	AT4G24710	13	10	11	26	24	24	11.33	24.67	1.25407400612165	7.79904533656043e-05	0.0024273325053665
AT4G24930	AT4G24930	3	3	3	23	22	19	3	21.33	2.9098794095039	1.2032290443159e-17	1.77273141470671e-15
AT4G25250	AT4G25250	83	89	69	1	1	1	80.33	1	-6.14729879548946	3.67041457358722e-67	6.93983635501003e-64
AT4G25830	AT4G25830	8	12	8	1	1	2	9.33	1.33	-2.63076223633425	4.52460841366595e-07	2.09081141135777e-05
AT4G26050	PIRL8	0	1	0	2	1	3	0.33	2	3.1781380320064	0.0021576216935786	0.0462705846933899
AT4G26140	BGAL12	11	14	14	2	4	3	13	3	-1.81769237604282	1.47333883674364e-08	8.63787722658304e-07
AT4G26320	AGP13	131	160	141	22	21	14	144	19	-2.61636168970516	1.45259787723159e-26	4.06888805388983e-24
AT4G26540	AT4G26540	24	25	25	11	13	11	24.67	11.67	-1.00673681076186	0.0004059727842532	0.0106363931892857
AT4G26770	AT4G26770	4	6	7	1	1	2	5.67	1.33	-1.88099742896091	0.0010891342747056	0.025319024138112
AT4G26830	AT4G26830	1	1	2	0	0	0	1.33	0	-6.5477840868015	9.06912717552115e-05	0.0027694404641372
AT4G27480	AT4G27480	7	9	10	2	1	1	8.67	1.33	-2.42017674100437	1.84726025454796e-08	1.06376872881824e-06
AT4G27520	ENODL2	45	40	52	83	105	66	45.67	84.67	1.11246713751473	3.92963268739539e-05	0.0012978083849245
AT4G27590	AT4G27590	5	2	2	0	0	0	3	0	-3.50593709525384	0.0007210444163278	0.0175911578086697
AT4G28100	AT4G28100	24	22	22	42	50	33	22.67	41.67	1.12874100910325	0.0008974105098426	0.0214104595770983
AT4G28190	ULT1	15	15	13	37	34	29	14.33	33.33	1.22389695167221	1.38895558370103e-05	0.0005099354892976
AT4G28390	AAC3	12	13	18	33	45	27	14.33	35	1.11593502213622	0.0016040978137971	0.0356352590439898
AT4G28410	AT4G28410	26	32	36	113	108	72	31.33	97.67	1.77867347716267	9.38270987464756e-18	1.40055463385446e-15
AT4G28560	RIC7	0	0	0	2	2	2	0	2	3.68908934258615	0.0003926436625454	0.010299065964732
AT4G28630	ABCB23	14	16	10	4	4	4	13.33	4	-1.39784962156788	0.0001016283668334	0.0030703675300721
AT4G28650	AT4G28650	25	28	24	1	2	2	25.67	1.67	-3.98983605886459	8.62421628257563e-67	1.39767745168113e-63
AT4G28950	ROP9	6	7	9	54	52	56	7.33	54	3.14110562705115	2.66491110741761e-49	2.08497131435166e-46
AT4G29310	AT4G29310	12	13	12	4	2	2	12.33	2.67	-1.89948353440807	3.87167139963657e-08	2.12698189797468e-06
AT4G30060	AT4G30060	41	53	30	19	23	18	41.33	20	-1.04953109290651	0.0005445383442108	0.0138045033427924
AT4G30110	HMA2	4	5	5	1	1	1	4.67	1	-1.88492885393346	1.5738284654537e-05	0.000573171654136
AT4G30170	AT4G30170	500	645	668	143	69	174	604.33	128.67	-1.95374501169571	0.0001286676823075	0.0037766378316626
AT4G30180	AT4G30180	3	3	3	0	0	0	3	0	-5.38235775355829	0.0001076343682718	0.0032175443764418
AT4G30230	AT4G30230	0	0	0	1	2	2	0	1.67	3.75523508289663	0.0020090147674738	0.0432882583658245
AT4G30280	XTH18	99	125	102	24	12	15	108.67	17	-2.64250430568826	3.63864238199763e-23	8.09383892207297e-21
AT4G30290	XTH19	134	166	130	303	268	209	143.33	260	1.02360243895951	0.0001193178335958	0.0035342066925007
AT4G30340	DGK7	15	14	11	37	43	40	13.33	40	1.92763570739689	3.4486120681822e-21	6.86364554517421e-19
AT4G30350	AT4G30350	21	19	21	8	11	6	20.33	8.33	-1.03320167664014	0.0014603718928431	0.0329040495300086
AT4G30410	AT4G30410	17	17	13	3	1	3	15.67	2.33	-2.63866912576854	5.28786652336794e-09	3.35129618851104e-07
AT4G30420	UMAMIT34	12	22	14	6	3	6	16	5	-1.66797709204877	0.0004492668967327	0.0116363203424309
AT4G31320	AT4G31320	67	91	75	21	16	21	77.67	19.33	-1.68140405324236	1.1559990680069e-10	8.83113227407695e-09
AT4G31470	AT4G31470	38	42	25	1	2	3	35	2	-4.03476003482611	6.73500906898835e-23	1.4149131552433e-20
AT4G31920	RR10	60	58	52	22	24	21	56.67	22.33	-1.11121368247328	1.14431665777026e-06	4.94540964726656e-05
AT4G32950	AT4G32950	2	2	1	6	20	11	1.67	12.33	2.86939568808599	1.8059776852181e-09	1.23050533633374e-07
AT4G33070	AT4G33070	41	42	39	71	88	44	40.67	67.67	0.977724534481676	8.05536659725537e-05	0.0024900301461189
AT4G33160	AT4G33160	8	11	12	27	35	19	10.33	27	1.4596829615443	1.60932160724829e-05	0.0005838563564307
AT4G33790	CER4	12	22	15	5	2	3	16.33	3.33	-2.39800876631257	4.82820420169868e-09	3.08583451077018e-07
AT4G33870	AT4G33870	0	1	0	2	2	4	0.33	2.67	3.02334420506819	0.0017415274778782	0.038214233022804
AT4G35070	AT4G35070	2	2	1	23	24	22	1.67	23	3.92355109296341	2.73816459900507e-37	1.21816110954561e-34
AT4G35180	LHT7	1	0	0	2	4	3	0.33	3	2.81638973118687	0.0006369628670903	0.0157773476980503
AT4G35200	AT4G35200	9	5	11	1	1	0	8.33	0.67	-3.60410610576416	1.50627853874149e-06	6.34062221994541e-05
AT4G35390	AGF1	13	15	13	27	32	47	13.67	35.33	1.46489742240714	2.78127711803679e-06	0.0001139068529442
AT4G35480	RHA3B	7	9	11	50	37	39	9	42	2.26057038256255	2.45006226763788e-18	3.80749745139971e-16
AT4G35720	AT4G35720	9	4	12	26	34	23	8.33	27.67	1.93726528904906	4.69097627061593e-07	2.15646175394613e-05
AT4G36240	GATA7	15	12	12	41	37	32	13	36.67	1.30685847222992	0.0001676574638778	0.0048030053004088
AT4G36620	GATA19	4	3	3	10	17	11	3.33	12.67	2.23827545033987	2.25524363005405e-07	1.08870686643184e-05
AT4G36780	BEH2	47	53	49	20	19	18	49.67	19	-1.09744693810124	0.0001425321875678	0.0041354383679386
AT4G36795	AT4G36795	4	8	7	0	0	0	6.33	0	-6.10214005737908	0.0005267310987949	0.0134583354736028
AT4G36830	HOS3-1	6	5	10	33	30	22	7	28.33	1.99626285742119	4.59087281779448e-09	2.9424382305915e-07
AT4G37160	sks15	51	47	45	22	25	17	47.67	21.33	-1.10076936860703	0.0001817393847204	0.0051608071338192
AT4G37250	AT4G37250	19	20	13	6	8	5	17.33	6.33	-1.58630664248781	2.01002197974461e-08	1.1487503450485e-06
AT4G37400	CYP81F3	36	41	36	70	63	64	37.67	65.67	0.96996476922539	0.0002654510683107	0.0073003870168528
AT4G37430	CYP91A2	37	33	27	147	125	141	32.33	137.67	2.0967932218244	1.49297637254393e-36	6.28810662012609e-34
AT4G37630	CYCD5;1	9	6	9	2	3	1	8	2	-1.83319289034393	0.0003191757896319	0.0086624156590432
AT4G37650	SHR	28	27	32	59	49	55	29	54.33	1.02649584425127	7.96374889823351e-05	0.002471812568427
AT4G37870	PCK1	207	223	286	366	336	348	238.67	350	0.83487083713925	0.0013288505916282	0.0303018000738217
AT4G37950	AT4G37950	1	2	1	0	0	0	1.33	0	-3.30975994306394	0.0001228166005258	0.0036236486987387
AT4G38410	AT4G38410	26	26	22	589	533	669	24.67	597	4.76025103976391	7.51414440391204e-222	5.68294741267867e-218
AT4G38660	AT4G38660	51	48	62	103	85	95	53.67	94.33	0.931138299953479	0.0006306611053674	0.0156554374394771
AT4G38860	AT4G38860	1	3	2	0	0	0	2	0	-6.68451118072856	3.56700388537335e-05	0.0011936836453574
AT4G39010	GH9B18	0	1	1	3	2	4	0.67	3	2.52390564994593	0.0002173472145361	0.0060731415647916
AT4G39500	CYP96A11	0	0	0	1	0	1	0	0.67	6.45044646348061	0.0001758123438673	0.0050113144095551
AT4G39790	AT4G39790	2	1	1	11	14	7	1.33	10.67	2.85348238750669	3.82639902689932e-13	3.74211928971201e-11
AT4G40010	SNRK2.7	8	21	17	39	45	24	15.33	36	1.44121297776633	0.0003842287223981	0.0101251631620112
AT5G01075	AT5G01075	2	2	1	8	6	14	1.67	9.33	2.84451879696204	0.000102767092966	0.0030924172046519
AT5G01210	AT5G01210	67	74	99	31	29	39	80	33	-1.00826635727961	0.0003694993901857	0.0097824640185825
AT5G01330	PDC3	19	30	17	2	2	0	22	1.33	-3.56746674428025	1.11405727780807e-06	4.83304886733984e-05
AT5G02070	AT5G02070	1	2	1	8	8	6	1.33	7.33	2.66101784049043	1.39577606314183e-06	5.96398551725518e-05
AT5G02180	AT5G02180	3	2	2	13	14	6	2.33	11	2.45515112316432	1.84400771860198e-09	1.25265542297486e-07
AT5G02350	AT5G02350	12	19	13	6	3	5	14.67	4.67	-1.34894581553294	0.001696879116056	0.0373428615559599
AT5G02490	Hsp70-2	45	44	52	145	127	154	47	142	1.71738374752154	2.16491392429794e-24	5.33910130743435e-22
AT5G02540	AT5G02540	2	3	2	12	11	10	2.33	11	2.35281489681508	6.01698839502239e-09	3.80277018648086e-07
AT5G03860	MLS	10	10	11	42	61	21	10.33	41.33	2.16758046072178	3.02279695645639e-15	3.51714052025841e-13
AT5G03960	IQD12	19	24	13	1	2	1	18.67	1.33	-3.69121287787265	7.98697965617832e-27	2.29388077745607e-24
AT5G03995	AT5G03995	42	50	54	19	17	19	48.67	18.33	-1.55721658305636	1.84772390377612e-05	0.0006602048449256
AT5G04470	SIM	101	104	87	35	40	33	97.33	36	-1.30430056727018	2.4674556930167e-08	1.38232351157669e-06
AT5G04770	CAT6	25	31	27	11	12	10	27.67	11	-1.01265051989242	0.0011675632834445	0.0269215887582052
AT5G04885	AT5G04885	17	16	20	35	49	28	17.67	37.33	1.35677916470512	3.74963171499539e-08	2.06905512636188e-06
AT5G04960	AT5G04960	80	84	69	26	26	25	77.67	25.67	-1.46800332393671	4.26634381402305e-13	4.13671259813542e-11
AT5G05180	AT5G05180	16	13	12	23	28	27	13.67	26	1.07487012007032	0.0018115162504379	0.0395968133007575
AT5G05810	ATL43	1	1	1	5	8	3	1	5.33	2.52839924956591	3.51053034375313e-05	0.0011765202801981
AT5G05890	AT5G05890	27	31	24	8	6	6	27.33	6.67	-1.61615118749029	3.94532177649508e-09	2.55029646116515e-07
AT5G05900	AT5G05900	6	6	4	0	0	0	5.33	0	-3.8227516058406	8.05545837464353e-09	5.02116195226064e-07
AT5G06930	AT5G06930	25	18	16	3	6	4	19.67	4.33	-2.08252036123411	6.41906186193755e-12	5.55885857196568e-10
AT5G07010	ST2A	6	5	5	1	1	1	5.33	1	-2.63346909855325	1.48719554902371e-06	6.27192933304811e-05
AT5G07110	PRA1.B6	81	63	74	31	34	30	72.67	31.67	-1.1946770481976	1.22958884821942e-05	0.0004551083422063
AT5G07190	ATS3	14	13	10	73	77	73	12.33	74.33	2.82587980939796	3.52302624024203e-32	1.1930439158933e-29
AT5G07910	AT5G07910	34	26	22	55	60	51	27.33	55.33	1.14875018889752	1.38353387413541e-05	0.000508768234526
AT5G08130	BIM1	46	64	54	23	28	20	54.67	23.67	-1.20730454474645	8.15397068942594e-08	4.24324405899966e-06
AT5G09420	TOC64-V	17	13	18	37	39	31	16	35.67	1.20668580193392	7.55239175617218e-07	3.35992581481942e-05
AT5G09440	EXL4	44	56	59	86	100	92	53	92.67	0.940106880722896	0.0003473629161882	0.0093049789910224
AT5G09960	AT5G09960	29	43	30	75	99	56	34	76.67	1.30792662809988	0.0002323131809729	0.0064515957932614
AT5G09980	PROPEP4	40	29	29	70	71	78	32.67	73	1.29615353312631	2.46111715233908e-05	0.0008618134104244
AT5G10130	AT5G10130	170	177	142	60	75	75	163	70	-1.13273803743425	3.62737048356464e-07	1.70044233267765e-05
AT5G10278	AT5G10278	4	2	2	0	0	1	2.67	0.33	-3.06229351745321	0.0001789193274568	0.0050870935096088
AT5G10430	AGP4	466	483	389	18	18	21	446	19	-4.18543380669037	2.78154067249748e-198	1.57775940795738e-194
AT5G10720	HK5	12	15	10	5	4	5	12.33	4.67	-1.2451503068583	0.0014172995163622	0.0320289927557195
AT5G10830	AT5G10830	155	155	122	335	293	242	144	290	1.01125691322817	0.0001451095208085	0.0041994769357455
AT5G10930	CIPK5	19	19	22	8	7	6	20	7	-1.28161049805949	3.10892114310642e-05	0.0010559627517356
AT5G10990	AT5G10990	12	10	10	2	0	1	10.67	1	-3.67450349327388	8.97993324368757e-09	5.4770350904846e-07
AT5G11000	AT5G11000	46	29	39	22	20	16	38	19.33	-1.11558328678215	4.23154135576522e-05	0.0013860002975649
AT5G11160	APT5	4	5	3	26	21	29	4	25.33	2.87990556822074	6.17003291650733e-20	1.09368653783308e-17
AT5G11420	AT5G11420	11	19	14	7	6	3	14.67	5.33	-1.7116802578624	7.323587635573e-06	0.0002835578154667
AT5G11780	AT5G11780	4	5	5	14	15	11	4.67	13.33	1.69648643592311	3.47005328391944e-07	1.63344479167735e-05
AT5G11890	EMB3135	52	54	47	18	22	26	51	22	-1.13763328481717	2.29005814789221e-05	0.0008089816281284
AT5G12050	AT5G12050	12	10	10	3	3	4	10.67	3.33	-1.58193472354672	0.0007456693069074	0.0181140159576268
AT5G12080	MSL10	28	35	25	62	65	61	29.33	62.67	1.16098668494973	9.73231343892295e-09	5.88843892308594e-07
AT5G12850	AT5G12850	27	34	23	11	16	15	28	14	-0.978207860846251	0.0013234624723774	0.0302092958106347
AT5G13150	EXO70C1	9	15	16	5	6	4	13.33	5	-1.3137199804158	0.0008862309499633	0.0211882971798931
AT5G13290	CRN	9	7	7	16	20	19	7.67	18.33	1.56651581365529	7.49789124905005e-08	3.91980770851835e-06
AT5G13300	SFC	30	30	29	45	51	40	29.67	45.33	0.888638314678868	0.0010742956301655	0.02502535272364
AT5G13820	TBP1	12	15	18	4	6	5	15	5	-1.19795031799085	0.0008713978472805	0.0208776618341577
AT5G13910	LEP	20	21	16	6	8	6	19	6.67	-1.59464921639596	1.0766553266294e-05	0.0004037724414197
AT5G13990	EXO70C2	21	20	14	4	6	4	18.33	4.67	-1.7215130993969	2.27144686883029e-08	1.29165057661379e-06
AT5G14020	AT5G14020	30	28	25	65	63	52	27.67	60	1.30003739810562	1.68990127542095e-08	9.80618159540304e-07
AT5G14150	AT5G14150	19	24	17	5	5	5	20	5	-1.82480512089685	1.05019485306347e-07	5.36663761737773e-06
AT5G14340	MYB40	9	15	8	3	2	3	10.67	2.67	-1.71291108929809	0.0015850884223235	0.035328164257465
AT5G14360	AT5G14360	7	6	3	0	0	0	5.33	0	-7.68917807088423	1.06652134997509e-07	5.4378208785584e-06
AT5G14450	AT5G14450	10	6	9	74	90	68	8.33	77.33	3.24857797218165	6.9218631285282e-51	5.8166723156732e-48
AT5G14690	AT5G14690	26	31	23	53	65	50	26.67	56	1.42077463907558	9.26814632496357e-09	5.62259283334487e-07
AT5G14920	AT5G14920	18	12	17	44	42	47	15.67	44.33	1.69680529998904	3.33617751017292e-09	2.18770322336166e-07
AT5G15150	HB-3	29	43	26	0	1	0	32.67	0.33	-6.16981071450736	8.62588949786436e-44	5.43646685602902e-41
AT5G15265	AT5G15265	46	42	50	12	10	12	46	11.33	-1.44803662858755	0.0002709789643941	0.0074343914427322
AT5G15350	ENODL17	320	272	281	137	124	134	291	131.67	-1.02209341435703	4.81300363729716e-07	2.20165805497249e-05
AT5G15580	LNG1	23	21	19	4	3	4	21	3.67	-2.41183365584197	8.57251678980908e-27	2.43127291804973e-24
AT5G15600	SP1L4	24	30	27	6	3	3	27	4	-2.39892169684753	2.57483165874069e-11	2.09485763025747e-09
AT5G15860	PCME	17	20	16	35	35	32	17.67	34	1.06507635527353	0.0003855283673864	0.0101476254380867
AT5G15890	TBL21	17	12	11	2	2	2	13.33	2	-2.84685016797169	4.07615086051601e-15	4.60118342657949e-13
AT5G15900	TBL19	5	4	7	0	1	0	5.33	0.33	-3.237924098415	8.37240311775046e-08	4.34694403520916e-06
AT5G15920	SMC5	8	9	10	19	20	11	9	16.67	1.10886518053664	3.35041559601242e-05	0.0011295331271608
AT5G15950	AT5G15950	8	9	9	21	28	11	8.67	20	1.41459407545439	6.17202241233938e-05	0.0019476636510927
AT5G16570	GLN1;4	10	8	6	16	26	18	8	20	1.28229652277196	0.0007258478993274	0.0176703465534772
AT5G16590	AT5G16590	66	64	57	17	20	18	62.33	18.33	-1.77129259459516	9.31500101906762e-24	2.17884596001675e-21
AT5G16850	TERT	0	1	1	5	7	7	0.67	6.33	3.23395228599375	1.19953312661516e-16	1.5641498338949e-14
AT5G17220	GSTF12	2	1	1	5	9	3	1.33	5.67	2.29680082944531	0.0009108552023686	0.0216258168546462
AT5G17340	AT5G17340	6	2	2	0	0	0	3.33	0	-4.80816305497127	0.001861938111037	0.0405816655151963
AT5G17430	BBM	5	5	6	17	17	18	5.33	17.33	1.92267015318476	1.47768901802714e-12	1.36289781016333e-10
AT5G17490	RGL3	5	4	5	20	16	15	4.67	17	2.07012037091431	1.90642561153604e-11	1.57864564599056e-09
AT5G17520	RCP1	10	12	4	57	54	37	8.67	49.33	2.45844684327937	1.79890666678121e-20	3.31832466362593e-18
AT5G17630	AT5G17630	67	56	51	104	121	77	58	100.67	1.03593534134374	6.79670546350614e-05	0.002135878812486
AT5G17700	AT5G17700	5	3	5	39	42	44	4.33	41.67	3.33482403722207	1.97724503170912e-51	1.86923802185201e-48
AT5G17820	AT5G17820	465	578	575	236	233	242	539.33	237	-0.910195397631474	3.28019116638746e-06	0.00013337680533
AT5G17920	ATMS1	1850	1900	1364	922	1099	975	1704.67	998.67	-0.788063416884106	0.0015566746363113	0.0348523020447036
AT5G18470	AT5G18470	7	5	4	31	35	24	5.33	30	3.01993368407686	6.19505991677943e-22	1.27781558592553e-19
AT5G18560	PUCHI	4	2	2	11	9	6	2.67	8.67	1.70003379380256	0.001484896224649	0.0333572380604587
AT5G19110	AT5G19110	18	24	18	6	4	4	20	4.67	-1.83059250023678	5.79552210222324e-08	3.0939906112316e-06
AT5G19160	TBL11	5	3	4	16	19	14	4	16.33	2.14087980609325	1.8457723349064e-11	1.53401935921947e-09
AT5G19190	AT5G19190	9	11	5	0	0	1	8.33	0.33	-4.28145488810148	5.17811033898563e-12	4.51869790312481e-10
AT5G19340	AT5G19340	28	28	24	7	9	11	26.67	9	-1.52439530177883	3.51728703066677e-07	1.65225104428154e-05
AT5G19730	AT5G19730	15	19	12	3	2	3	15.33	2.67	-2.35902274068427	3.32449764872238e-11	2.65596926591063e-09
AT5G19790	RAP2.11	20	31	31	9	5	8	27.33	7.33	-1.82556511887496	9.94866819051087e-07	4.34923569507709e-05
AT5G20670	AT5G20670	1	3	2	0	0	0	2	0	-6.65468194320228	5.23586295665844e-05	0.0016802898815222
AT5G20710	BGAL7	0	1	0	0	0	0	0.33	0	-6.19350739417256	0.0004584902552712	0.0118346819133665
AT5G21080	AT5G21080	1	4	2	1	0	0	2.33	0.33	-2.28085715793561	0.0004987141316227	0.0128001413262318
AT5G21280	AT5G21280	24	21	26	10	11	10	23.67	10.33	-1.25100204523635	0.0001567779515486	0.0045198665091321
AT5G21482	CKX7	3	2	4	20	14	23	3	19	2.83192139634109	1.69520027193955e-18	2.68967824965289e-16
AT5G21940	AT5G21940	51	68	75	24	30	17	64.67	23.67	-1.14109159425003	0.000552737904389	0.0139811263240624
AT5G22310	AT5G22310	9	11	10	1	1	0	10	0.67	-3.38632791122255	5.21902978436273e-18	7.94728636089974e-16
AT5G22410	RHS18	44	47	36	5	10	7	42.33	7.33	-2.36079157515927	3.5036991314638e-15	4.01492068655466e-13
AT5G23030	TET12	10	14	7	3	2	1	10.33	2	-2.27830310703069	2.56233039973995e-05	0.0008889405877629
AT5G23070	TK1b	13	12	12	26	30	22	12.33	26	1.23819311226008	0.0005384715390509	0.0136812774350802
AT5G23210	SCPL34	36	44	31	7	8	7	37	7.33	-2.19016372527047	1.38986868365567e-19	2.353338101751e-17
AT5G23860	TUB8	99	115	117	50	58	47	110.33	51.67	-0.981768051762917	8.43529890357048e-05	0.0025898308095143
AT5G23870	AT5G23870	6	9	5	1	2	1	6.67	1.33	-2.38927597957797	2.66145984760389e-06	0.0001091968580149
AT5G24100	AT5G24100	19	26	16	3	4	4	20.33	3.67	-2.36019975384581	3.10155556026547e-17	4.3708816215443e-15
AT5G24105	AGP41	10	15	13	1	1	0	12.67	0.67	-3.6547323825646	6.62403907296639e-08	3.51151454501249e-06
AT5G24110	WRKY30	1	0	0	6	9	12	0.33	9	4.10693213608898	1.86791761490199e-10	1.38954697588561e-08
AT5G24660	LSU2	34	50	41	97	81	88	41.67	88.67	1.46777140426474	2.27463055298774e-09	1.52689623126446e-07
AT5G24860	FPF1	0	0	0	3	1	1	0	1.67	6.47296054975647	0.0002099407327299	0.005887942255759
AT5G24880	AT5G24880	14	24	15	1	2	3	17.67	2	-2.91789757851602	4.10067706503821e-13	3.99314428878334e-11
AT5G25900	GA3	26	20	20	93	97	76	22	88.67	2.02149651686547	3.8694662278733e-26	1.04517046719306e-23
AT5G26660	MYB86	22	28	22	6	7	7	24	6.67	-1.44245374377365	3.97903949601579e-05	0.0013084119873203
AT5G26730	AT5G26730	6	8	4	2	1	0	6	1	-2.7434457934186	0.0015075717948356	0.0338331320010157
AT5G26731	AT5G26731	12	13	5	27	24	26	10	25.67	1.32768074475017	0.0006405737025831	0.0158322186687463
AT5G26910	TRM8	7	9	7	18	22	16	7.67	18.67	1.27898252392817	3.08821130449272e-07	1.46280639431389e-05
AT5G27000	ATK4	13	17	15	3	5	4	15	4	-1.41318387958351	2.29583991749585e-06	9.5055313664349e-05
AT5G28300	AT5G28300	4	5	5	1	0	1	4.67	0.67	-2.39028389790428	2.64250286276942e-06	0.0001086154845169
AT5G28640	AN3	56	63	48	131	158	112	55.67	133.67	1.51922403529588	1.88918365507368e-16	2.40807235673971e-14
AT5G35190	EXT13	194	179	154	53	63	33	175.67	49.67	-1.71024572205855	3.2661395362151e-15	3.76169745874033e-13
AT5G35940	AT5G35940	56	65	50	190	221	168	57	193	2.04831002581899	3.78819545807867e-33	1.38629623787656e-30
AT5G38700	AT5G38700	7	8	6	0	2	1	7	1	-2.74106753244728	3.68329358314388e-05	0.0012289742368816
AT5G38970	BR6OX1	6	8	5	0	0	1	6.33	0.33	-4.238360837011	1.75559665480354e-12	1.59970813256375e-10
AT5G39220	AT5G39220	1	2	1	7	5	7	1.33	6.33	2.30262263721012	0.0001048580570755	0.0031428328361774
AT5G39240	AT5G39240	24	26	15	3	1	1	21.67	1.67	-3.44782443633864	4.28640430162163e-10	3.0874357841109e-08
AT5G39320	UDG4	199	232	158	67	42	48	196.33	52.33	-1.55726889598726	1.2807040630893e-18	2.04633059770656e-16
AT5G39930	CLPS5	0	0	0	2	3	1	0	2	3.02042577365937	0.0020339867373315	0.0437018229955647
AT5G40320	AT5G40320	1	2	2	11	11	12	1.67	11.33	2.71940358644241	4.59197256278315e-13	4.41471463885537e-11
AT5G40330	MYB23	8	8	3	1	1	1	6.33	1	-2.57580324575776	0.0001394463672428	0.0040562802902221
AT5G40450	AT5G40450	64	78	68	22	17	25	70	21.33	-1.42939791094165	0.0003926017393579	0.010299065964732
AT5G41290	AT5G41290	0	1	0	20	13	13	0.33	15.33	5.22850924338215	1.28044402013884e-23	2.93454488615455e-21
AT5G41300	AT5G41300	1	2	3	19	3	4	2	8.67	2.25931398762918	0.0017970227212163	0.0393178867132864
AT5G42020	BIP2	429	417	341	209	201	226	395.67	212	-0.900570164856481	2.48984126615434e-05	0.000866441847972
AT5G42180	PER64	99	87	96	26	23	15	94	21.33	-2.01646164844789	1.78533973160025e-20	3.31832466362593e-18
AT5G42630	ATS	17	17	15	31	28	37	16.33	32	1.21166207411504	0.0003548684145007	0.0094502458410887
AT5G42785	AT5G42785	30	31	30	5	3	5	30.33	4.33	-2.30583095701266	1.26114736922796e-07	6.35870503564738e-06
AT5G42860	AT5G42860	96	98	89	43	35	37	94.33	38.33	-1.18521180156659	8.59944156620017e-07	3.78859669311681e-05
AT5G43040	AT5G43040	11	10	10	3	4	3	10.33	3.33	-1.69956813726823	7.22885028230852e-06	0.0002803681778723
AT5G43070	WPP1	19	20	18	36	32	39	19	35.67	1.27370437281231	4.75424302128038e-05	0.0015387877305254
AT5G43810	AGO10	12	12	12	35	40	18	12	31	1.60319792809607	1.04358140344591e-16	1.36866002675053e-14
AT5G44020	AT5G44020	372	528	386	172	145	156	428.67	157.67	-1.09095353612086	1.2151386197651e-06	5.2414981262073e-05
AT5G44210	ERF9	9	5	8	14	23	20	7.33	19	1.5160238175286	0.0001638700052395	0.004712353040405
AT5G44460	CML43	19	23	15	70	70	28	19	56	1.51927314466761	4.31914243871496e-05	0.0014100291049209
AT5G44530	AT5G44530	24	33	22	13	8	10	26.33	10.33	-1.03315319310008	0.0006031158502396	0.0150705897864404
AT5G44770	AT5G44770	2	4	2	0	0	0	2.67	0	-7.83466153452302	4.72420477887635e-08	2.55817380018915e-06
AT5G44930	ARAD2	6	5	5	16	14	12	5.33	14	1.47227716133477	3.96017031398153e-06	0.0001593125961949
AT5G45070	PP2-A8	52	51	54	97	97	79	52.33	91	1.0396406184982	2.6417849791625e-05	0.0009137112712228
AT5G45210	AT5G45210	12	10	11	1	1	1	11	1	-3.01680674949981	1.404100967771e-17	2.04215684985617e-15
AT5G45340	CYP707A3	4	6	5	14	16	9	5	13	1.30883144047244	0.0015778743478625	0.0352157995784081
AT5G45580	AT5G45580	16	13	12	2	1	1	13.67	1.33	-2.67521265329518	2.10828733088765e-09	1.4194341617362e-07
AT5G45720	AT5G45720	8	6	6	12	15	19	6.67	15.33	1.5899230161703	1.64269988629497e-07	8.06736314288886e-06
AT5G45820	CIPK20	0	0	0	1	1	0	0	0.67	6.57460026933513	8.73827840198194e-05	0.0026720053728108
AT5G46050	PTR3	3	5	5	1	1	1	4.33	1	-1.896221818836	0.0007895090684507	0.0190565651639128
AT5G46640	AT5G46640	6	6	8	18	21	13	6.67	17.33	1.66108793918299	1.65759224068672e-06	6.93895024888209e-05
AT5G46890	AT5G46890	173	220	154	21	19	12	182.33	17.33	-3.23899175047913	5.64407955594321e-40	3.12337856206819e-37
AT5G46900	AT5G46900	172	232	137	23	12	13	180.33	16	-3.30066643322472	7.32849503716182e-35	2.81824108301974e-32
AT5G47060	AT5G47060	31	28	38	46	57	51	32.33	51.33	1.1676182840269	5.04611012692435e-05	0.0016296784372336
AT5G47440	AT5G47440	1	1	1	4	6	5	1	5	2.88061327355235	3.41263320298253e-07	1.60975540005136e-05
AT5G48300	ADG1	51	49	62	98	99	79	54	92	0.953021960937271	4.1304858417448e-05	0.0013562459227691
AT5G48360	AT5G48360	19	13	16	40	39	41	16	40	1.50282749859494	5.58301697229551e-12	4.85337440936447e-10
AT5G49270	SHV2	29	22	23	5	5	6	24.67	5.33	-2.43079685346207	1.26218582424131e-20	2.38647784718425e-18
AT5G49360	BXL1	28	28	22	4	4	5	26	4.33	-2.29914122364738	6.54912137656294e-23	1.38871976554053e-20
AT5G49570	PNG1	23	19	27	46	51	37	23	44.67	1.11876444789955	5.05429054959354e-05	0.0016296784372336
AT5G49870	AT5G49870	3	3	2	0	0	0	2.67	0	-3.38264057326391	5.05660725379035e-05	0.0016296784372336
AT5G50010	AT5G50010	19	25	26	8	6	8	23.33	7.33	-1.46701780374255	1.80665642798944e-06	7.52132618250503e-05
AT5G50300	AZG2	10	8	10	22	20	23	9.33	21.67	1.42683540158426	2.1914637483747e-06	9.08996727365149e-05
AT5G50443	AT5G50443	11	17	5	0	0	0	11	0	-6.20530595817736	1.032617571625e-08	6.23113300069141e-07
AT5G51440	AT5G51440	74	95	67	140	157	167	78.67	154.67	1.14401292290017	7.91844949074666e-07	3.50901758780373e-05
AT5G51490	AT5G51490	6	9	7	1	1	0	7.33	0.67	-3.28097989810295	8.77449919133794e-12	7.56975711605576e-10
AT5G51500	AT5G51500	14	16	12	3	2	3	14	2.67	-2.40013112337688	9.78360980623243e-13	9.17274061543833e-11
AT5G51520	AT5G51520	11	14	9	1	1	0	11.33	0.67	-4.1203701728157	1.84039139240887e-10	1.37357369415674e-08
AT5G51550	EXL3	53	42	53	122	144	165	49.33	143.67	1.77956246284285	2.23113654893301e-21	4.47984576626028e-19
AT5G51680	AT5G51680	8	15	17	2	0	2	13.33	1.33	-3.01563844692679	1.6782603674396e-09	1.15151160451664e-07
AT5G51760	AHG1	1	0	1	0	0	0	0.67	0	-5.89619365978175	0.0019062994622922	0.0413499316443095
AT5G51850	TRM24	0	0	0	1	2	2	0	1.67	2.94405179569216	0.0003498698120773	0.0093368652906712
AT5G52280	AT5G52280	35	39	36	17	11	13	36.67	13.67	-1.12075715914132	6.60109274905649e-06	0.0002582279196264
AT5G52570	BETA-OHASE 2	1	1	1	5	3	3	1	3.67	2.29811332178649	0.0011729946366498	0.0270193657979169
AT5G52882	AT5G52882	73	94	82	30	23	35	83	29.33	-1.1604228924773	6.21344044767075e-06	0.0002439044123134
AT5G52910	ATIM	5	6	4	12	10	14	5	12	1.3692224260106	1.69757938925388e-05	0.0006084735981482
AT5G53250	AGP22	168	209	198	21	23	14	191.67	19.33	-3.13733133580186	4.24774578517918e-54	4.58938591047288e-51
AT5G53290	CRF3	25	21	17	44	42	35	21	40.33	1.08400398638492	0.0003375328943746	0.0091061639006729
AT5G53360	AT5G53360	10	13	11	32	18	18	11.33	22.67	1.3827393770828	2.88632007462783e-05	0.0009892404255775
AT5G53870	ENODL1	0	0	0	2	3	1	0	2	5.06419557808133	3.00901464936928e-05	0.0010250980987918
AT5G53950	CUC2	0	0	0	2	2	3	0	2.33	3.73934430055683	7.03399874561222e-05	0.0022073913905836
AT5G54200	AT5G54200	18	17	17	6	6	7	17.33	6.33	-1.37177507948093	1.46490705958209e-06	6.20098437963768e-05
AT5G54380	THE1	28	36	35	5	4	7	33	5.33	-2.2038744838436	8.23718034637531e-20	1.43764142214546e-17
AT5G54970	AT5G54970	53	53	41	74	92	81	49	82.33	1.0096152064726	0.0003585434720446	0.0095257527367928
AT5G55050	AT5G55050	16	26	13	6	7	3	18.33	5.33	-1.6233902271776	2.47593687206485e-05	0.0008655860044727
AT5G55350	AT5G55350	1	1	1	8	9	4	1	7	2.91148688620102	2.10265196751102e-06	8.73755869795925e-05
AT5G55360	AT5G55360	0	0	0	3	3	1	0	2.33	4.35618730985379	0.0003457776477439	0.0092735186893501
AT5G55650	AT5G55650	5	2	2	13	8	12	3	11	2.13668292893625	0.0001254675431583	0.0036970559567802
AT5G56040	AT5G56040	40	40	36	17	10	14	38.67	13.67	-1.18859241488844	1.76843126764253e-08	1.0235698222332e-06
[truncated: 51 more rows]

## Sheet: 10h_vs_4hm
Gene_ID	Gene_name	pXG_05_04h_mock_1	pXG_05_04h_mock_2	pXG_05_04h_mock_3	pXG_05_10h_dex_1	pXG_05_10h_dex_2	pXG_05_10h_dex_3	pXG_05_04h_mock_average	pXG_05_10h_dex_average	log2FoldChange	pvalue	padj
[truncated: 5,710 more rows]

[truncated: 6 more sheets: 1d_vs_4hm, 2d_vs_4hm, 3d_vs_4hm, 7d_vs_4hm, 10d_vs_4hm, 14d_vs_4hm]
