# Supplementary material for: Rational design of induced regeneration via somatic embryogenesis in the absence of exogenous phytohormones
Source: Plant Cell. 2025 Oct 19;37(11):koaf252. doi: 10.1093/plcell/koaf252 (PMC12586336; doi:10.1093/plcell/koaf252)
Supplement: koaf252_Supplementary_Data [file koaf252_supplementary_data.zip › Supplementary Data S3 - GO_GSEA_GeneLists.xlsx]

## Sheet: GSEA analysis
Related to Figure 4D. GSEA analysis of DE timepoint vs mock
node	timepoint	up_down	NES	Rank	pvalue	GOterm	GOanno
1	4h	down-regulated	-1.49	1	0.0461538461538462	GO:0042545	cell wall modification
2	4h	down-regulated	-1.57	2	0.0301708145294645	GO:0009826	unidimensional cell growth
3	4h	up-regulated	2.17	3	0.0130845117227169	GO:0048364	root development
4	4h	up-regulated	2.10	4	0.0216687139735113	GO:0009414	response to water deprivation
5	4h	up-regulated	2.00	5	0.00241769125698221	GO:0006355	regulation of DNA-templated transcription
6	10h	down-regulated	-1.62	1	0.0111426938228815	GO:0009828	plant-type cell wall loosening
7	10h	down_regulated	-1.67	2	0.00814618468973458	GO:0009411	response to UV
8	10h	down-regulated	-1.72	3	0.00339634380290644	GO:0010043	response to zinc ion
9	10h	down-regulated	-1.73	4	0.00360760953651479	GO:0048768	root hair cell tip growth
10	10h	down-regulated	-1.75	5	0.00633301127145737	GO:0051603	proteolysis involved in protein catabolic process
11	10h	down-regulated	-1.78	6	0.003962796536403	GO:0010345	suberin biosynthetic process
12	10h	down-regulated	-1.80	7	0.00202913373353864	GO:1902074	response to salt
13	10h	down-regulated	-1.85	8	0.00116736264916902	GO:0045490	pectin catabolic process
14	10h	down_regulated	-1.86	9	0.000772736354788059	GO:0009809	lignin biosynthetic process
15	10h	down-regulated	-1.97	10	6.31E+08	GO:0042545	cell wall modification
16	10h	down-regulated	-1.98	11	9.71E+09	GO:0048767	root hair elongation
17	10h	down-regulated	-2.00	12	2.46E+09	GO:0006833	water transport
18	10h	down-regulated	-2.04	13	1.17E+08	GO:0006979	response to oxidative stress
19	10h	down-regulated	-2.10	14	5.74E+08	GO:0006950	response to stress
20	10h	up-regulated	2.28	15	0.0115622230766397	GO:0009408	response to heat
21	10h	up-regulated	2.24	16	0.00923510735024196	GO:0042542	response to hydrogen peroxide
22	10h	up-regulated	2.22	17	0.00191128036973504	GO:0009414	response to water deprivation
23	10h	up-regulated	2.10	18	0.00126547289060318	GO:0010286	heat acclimation
24	10h	up-regulated	2.06	19	0.0117643274676027	GO:0007018	microtubule-based movement
25	10h	up-regulated	2.00	20	0.000462565064632482	GO:0009631	cold acclimation
26	10h	up-regulated	1.89	21	0.00249451581018769	GO:0048825	cotyledon development
27	10h	up-regulated	1.83	22	0.0106032461823091	GO:0044772	mitotic cell cycle phase transition
28	10h	up-regulated	1.83	23	0.0106032461823091	GO:0000079	regulation of cyclin-dependent protein serine/threonine kinase activity
29	10h	up-regulated	1.82	24	0.00282225693062421	GO:0000911	cytokinesis by cell plate formation
30	10h	up-regulated	1.77	25	0.00490606948907103	GO:0007015	actin filament organization
31	1d	down-regulated	-1.65	1	0.00529529923810734	GO:0045492	xylan biosynthetic process
32	1d	down-regulated	-1.65	2	0.00694147818054047	GO:0006749	glutathione metabolic process
33	1d	down-regulated	-1.68	3	0.0053854754607702	GO:0006817	phosphate ion transport
34	1d	down-regulated	-1.73	4	0.00447530561924231	GO:0009098	leucine biosynthetic process
35	1d	down-regulated	-1.79	5	0.00508421264186124	GO:0048767	root hair elongation
36	1d	down-regulated	-1.79	6	0.00525008641287374	GO:0042631	cellular response to water deprivation
37	1d	down-regulated	-1.86	7	0.000976595282971038	GO:0010345	suberin biosynthetic process
38	1d	down-regulated	-1.86	8	0.00290222131008689	GO:0006833	water transport
39	1d	down-regulated	-2.04	9	0.00109838439134851	GO:0006869	lipid transport
40	1d	down-regulated	-2.09	10	0.0054196768900591	GO:0009664	plant-type cell wall organization
41	1d	up-regulated	2.12	11	0.0030513780100625	GO:0000723	telomere maintenance
42	1d	up-regulated	2.03	12	0.00672421293236719	GO:0009909	regulation of flower development
43	1d	up-regulated	2.00	13	0.00409123597492671	GO:0048825	cotyledon development
44	1d	up-regulated	1.97	14	0.000701124055639022	GO:0000079	regulation of cyclin-dependent protein serine/threonine kinase activity
45	1d	up-regulated	1.97	15	0.00447780180914409	GO:0000911	cytokinesis by cell plate formation
46	1d	up-regulated	1.97	16	0.007578420043413	GO:0044772	mitotic cell cycle phase transition
47	1d	up-regulated	1.93	17	0.0059788340185467	GO:0006261	DNA-templated DNA replication
48	1d	up-regulated	1.92	18	0.00345500682221335	GO:0009686	gibberellin biosynthetic process
49	1d	up-regulated	1.89	19	0.00311971823208723	GO:0044027	hypermethylation of CpG island
50	1d	up-regulated	1.88	20	0.00033825000424163	GO:0000724	double-strand break repair via homologous recombination
51	1d	up-regulated	1.85	21	0.00329065874420577	GO:0006310	DNA recombination
52	1d	up-regulated	1.85	22	0.00411100518813174	GO:0009556	microsporogenesis
53	1d	up-regulated	1.83	23	0.00417890531724657	GO:0030422	siRNA processing
54	1d	up-regulated	1.82	24	0.00312694576487707	GO:0007015	actin filament organization
55	1d	up-regulated	1.81	25	0.00586034414645561	GO:0051726	regulation of cell cycle
56	2d	down-regulated	-1.53	1	0.0128617648422173	GO:0010039	response to iron ion
57	2d	down-regulated	-1.54	2	0.00818797191745148	GO:0009266	response to temperature stimulus
58	2d	down-regulated	-1.65	3	0.0121161682358929	GO:0009699	phenylpropanoid biosynthetic process
59	2d	down-regulated	-1.77	4	0.00783269321924327	GO:0010030	positive regulation of seed germination
60	2d	down-regulated	-1.83	5	0.000910437440739511	GO:0009791	post-embryonic development
61	2d	down-regulated	-1.88	6	0.0104266829353391	GO:0009958	positive gravitropism
62	2d	down-regulated	-1.89	7	0.00909032903530667	GO:0006833	water transport
63	2d	down-regulated	-1.90	8	0.0135222350602352	GO:0006631	fatty acid metabolic process
64	2d	down-regulated	-1.91	9	0.0129137185647797	GO:0006869	lipid transport
65	2d	down-regulated	-1.93	10	0.0121796255419347	GO:2000028	regulation of photoperiodism. flowering
66	2d	down-regulated	-1.95	11	0.00963184324921496	GO:0010228	vegetative to reproductive phase transition of meristem
67	2d	down-regulated	-1.95	12	0.0108992329358328	GO:0009664	plant-type cell wall organization
68	2d	up-regulated	2.46	13	0.00124729257930754	GO:0009909	regulation of flower development
69	2d	up-regulated	2.35	14	0.00898062198013474	GO:0009908	flower development
70	2d	up-regulated	2.18	15	0.00486802471505551	GO:0000723	telomere maintenance
71	2d	up-regulated	2.18	16	0.00615494221524984	GO:0048825	cotyledon development
72	2d	up-regulated	2.14	17	0.00258371761305995	GO:0009934	regulation of meristem structural organization
73	2d	up-regulated	1.93	18	0.0187783391042916	GO:0006310	DNA recombination
74	2d	up-regulated	1.92	19	0.00707041409076713	GO:0044027	hypermethylation of CpG island
75	2d	up-regulated	1.86	20	0.00760909659844599	GO:0009556	microsporogenesis
76	2d	up-regulated	1.83	21	0.00828245111683996	GO:1905392	plant organ morphogenesis
77	2d	up-regulated	1.73	22	0.0108019415538757	GO:0009960	endosperm development
78	2d	up-regulated	1.72	23	0.0147519999108648	GO:0007129	homologous chromosome pairing at meiosis
79	2d	up-regulated	1.71	24	0.0119776458384055	GO:0009686	gibberellin biosynthetic process
80	2d	up-regulated	1.55	25	0.00650439897874768	GO:0009793	embryo development ending in seed dormancy
81	3d	down-regulated	-1.56	1	0.00895812082648284	GO:0055085	transmembrane transport
82	3d	down-regulated	-1.68	2	0.0142080742123581	GO:0006952	defense response
83	3d	down-regulated	-1.77	3	0.0111967551454177	GO:0009753	response to jasmonic acid
84	3d	down-regulated	-1.86	4	0.0170089065770137	GO:0006833	water transport
85	3d	down-regulated	-1.87	5	0.00382740784903256	GO:0000302	response to reactive oxygen species
86	3d	down-regulated	-1.87	6	0.00789089194434943	GO:0046686	response to cadmium ion
87	3d	up-regulated	2.19	7	0.0022920169087343	GO:0000723	telomere maintenance
88	3d	up-regulated	2.13	8	0.0169464157609973	GO:0048825	cotyledon development
89	3d	up-regulated	2.05	9	0.0185175846323584	GO:0009631	cold acclimation
90	3d	up-regulated	1.95	10	0.0191909432468405	GO:0080188	gene silencing by RNA-directed DNA methylation
91	3d	up-regulated	1.89	11	0.00682621561624595	GO:0044027	hypermethylation of CpG island
92	3d	up-regulated	1.88	12	0.0140734107629352	GO:0044772	mitotic cell cycle phase transition
93	3d	up-regulated	1.88	13	0.0140734107629352	GO:0000079	regulation of cyclin-dependent protein serine/threonine kinase activity
94	3d	up-regulated	1.87	14	0.00802701782717907	GO:0045037	protein import into chloroplast stroma
95	3d	up-regulated	1.85	15	0.0195168604894429	GO:0009556	microsporogenesis
96	3d	up-regulated	1.84	16	0.0185175675941172	GO:0000911	cytokinesis by cell plate formation
97	3d	up-regulated	1.84	17	0.0227468660006065	GO:0006310	DNA recombination
98	3d	up-regulated	1.83	18	0.00658802354614165	GO:0006261	DNA-templated DNA replication
99	3d	up-regulated	1.82	19	0.0229754758045538	GO:0031507	heterochromatin formation
100	3d	up-regulated	1.81	20	0.0101847251330241	GO:0051026	chiasma assembly
101	3d	up-regulated	1.75	21	0.0257172041488949	GO:0006268	DNA unwinding involved in DNA replication
102	3d	up-regulated	1.73	22	0.016918304910626	GO:0031047	RNA-mediated gene silencing
103	3d	up-regulated	1.73	23	0.0235159840044452	GO:0006270	DNA replication initiation
104	3d	up-regulated	1.69	24	0.0244577369418293	GO:0006974	cellular response to DNA damage stimulus
105	3d	up-regulated	1.57	25	0.0262357796743331	GO:0009686	gibberellin biosynthetic process
106	7d	down-regulated	-1.63	1	0.0134572627963347	GO:0009407	toxin catabolic process
107	7d	down-regulated	-1.70	2	0.0107006172995958	GO:0009625	response to insect
108	7d	down-regulated	-1.72	3	0.00553106303659875	GO:0031408	oxylipin biosynthetic process
109	7d	down-regulated	-1.81	4	0.00812969673034923	GO:0010311	lateral root formation
110	7d	down-regulated	-1.90	5	0.0152744638883408	GO:0006952	defense response to fungus
111	7d	down-regulated	-1.91	6	0.0021843433730691	GO:0006979	response to oxidative stress
112	7d	down-regulated	-1.94	7	0.00653036614740065	GO:0051603	proteolysis involved in protein catabolic process
113	7d	down-regulated	-1.95	8	0.00206570486323811	GO:0006817	phosphate ion transport
114	7d	down-regulated	-1.96	9	0.00515558158010978	GO:0009627	systemic acquired resistance
115	7d	down-regulated	-1.98	10	0.00796495322709288	GO:0009553	embryo sac development
116	7d	down-regulated	-1.99	11	0.00690297346553994	GO:0019761	glucosinolate biosynthetic process
117	7d	down-regulated	-2.01	12	0.00629357966514425	GO:0016036	cellular response to phosphate starvation
118	7d	down-regulated	-2.02	13	0.003928667041847	GO:0006629	lipid metabolic process
119	7d	down-regulated	-2.04	14	0.0033730121422233	GO:0006508	proteolysis
120	7d	up-regulated	1.96	15	0.00029770382787718	GO:0009739	response to gibberellin
121	7d	up-regulated	1.95	16	0.00118232596129554	GO:0051302	regulation of cell division
122	7d	up-regulated	1.91	17	0.001528019403496	GO:0012501	programmed cell death
123	7d	up-regulated	1.89	18	0.00218541147111875	GO:0080188	gene silencing by RNA-directed DNA methylation
124	7d	up-regulated	1.83	19	0.00496376479618298	GO:0010073	meristem maintenance
125	7d	up-regulated	1.83	20	0.0088214154695484	GO:0030422	siRNA processing
126	7d	up-regulated	1.80	21	0.00855179328014686	GO:0010143	cutin biosynthetic process
127	7d	up-regulated	1.79	22	0.00811047118051414	GO:0071456	response to hypoxia
128	7d	up-regulated	1.76	23	0.015396458582715	GO:0031047	RNA-mediated gene silencing
129	7d	up-regulated	1.73	24	0.0138055186736448	GO:0045944	positive regulation of transcription by RNA polymerase II
130	7d	up-regulated	1.65	25	0.010317002457428	GO:0010089	xylem development
131	10d	down-regulated	-1.56	1	0.0163561904638541	GO:0032259	methylation
132	10d	down-regulated	-1.76	2	0.00328268260009072	GO:0019761	glucosinolate biosynthetic process
133	10d	down-regulated	-1.79	3	0.0177404621752854	GO:0009407	toxin catabolic process
134	10d	down-regulated	-1.82	4	0.0142858765755023	GO:0006749	glutathione metabolic process
135	10d	down-regulated	-2.05	5	0.00131269225734843	GO:0009627	systemic acquired resistance
136	10d	down-regulated	-2.09	6	0.00375010319989733	GO:0009611	response to wounding
137	10d	down-regulated	-2.09	7	0.0118280205808981	GO:0010150	leaf senescence
138	10d	down-regulated	-2.15	8	0.000496657703130774	GO:0006979	response to oxidative stress
139	10d	up-regulated	2.03	9	0.000137385194073619	GO:0048825	cotyledon development
140	10d	up-regulated	1.91	10	0.000624784008817851	GO:0010143	cutin biosynthetic process
141	10d	up-regulated	1.91	11	0.00100085799144092	GO:0030422	siRNA processing
142	10d	up-regulated	1.90	12	0.00122300561648874	GO:0015995	chlorophyll biosynthetic process
143	10d	up-regulated	1.89	13	0.000452134530470587	GO:0010196	nonphotochemical quenching
144	10d	up-regulated	1.82	14	0.00271136731751268	GO:0010089	xylem development
145	10d	up-regulated	1.82	15	0.00649124379855829	GO:0080188	gene silencing by RNA-directed DNA methylation
146	10d	up-regulated	1.81	16	0.00242331348326187	GO:0051302	regulation of cell division
147	10d	up-regulated	1.80	17	0.00480795669340032	GO:0009773	photosynthetic electron transport in photosystem I
148	10d	up-regulated	1.79	18	0.00248987964341153	GO:0006412	translation
149	10d	up-regulated	1.79	19	0.00395883802111868	GO:0009944	polarity specification of adaxial/abaxial axis
150	10d	up-regulated	1.76	20	0.00551921523175905	GO:0010207	photosystem II assembly
151	10d	up-regulated	1.76	21	0.00573855472743938	GO:0010582	floral meristem determinacy
152	10d	up-regulated	1.75	22	0.00521128279521616	GO:0010051	xylem and phloem pattern formation
153	10d	up-regulated	1.75	23	0.00976472116548531	GO:0019252	starch biosynthetic process
154	10d	up-regulated	1.72	24	0.00964563685786422	GO:0009910	negative regulation of flower development
155	10d	up-regulated	1.72	25	0.0132990295237753	GO:1905392	plant organ morphogenesis
156	10d	up-regulated	1.68	26	0.0117276256472062	GO:0005983	starch catabolic process
157	10d	up-regulated	1.66	27	0.00437896275112157	GO:0045892	negative regulation of DNA-templated transcription
158	10d	up-regulated	1.66	28	0.0164837699125759	GO:0010431	seed maturation
159	10d	up-regulated	1.65	29	0.0180156931610519	GO:0006633	fatty acid biosynthetic process
160	10d	up-regulated	1.64	30	0.0114573540730325	GO:0009739	response to gibberellin
161	10d	up-regulated	1.60	31	0.00101594359417305	GO:0009793	embryo development ending in seed dormancy
162	10d	up-regulated	1.60	32	0.0191039165472172	GO:0010262	somatic embryogenesis
163	14d	down-regulated	-1.94	1	0.00705124211667236	GO:0051603	proteolysis involved in protein catabolic process
164	14d	down-regulated	-2.14	2	0.000829368542224276	GO:0006979	response to oxidative stress
165	14d	up-regulated	2.04	3	0.000227870465720306	GO:0080188	gene silencing by RNA-directed DNA methylation
166	14d	up-regulated	1.97	4	0.000913461452509616	GO:0048825	cotyledon development
167	14d	up-regulated	1.96	5	0.000571827261281733	GO:0030422	siRNA processing
168	14d	up-regulated	1.95	6	0.00053547638403644	GO:0009767	photosynthetic electron transport chain
169	14d	up-regulated	1.92	7	0.000571781273638434	GO:0051302	regulation of cell division
170	14d	up-regulated	1.91	8	0.000103832750804626	GO:0006412	translation
171	14d	up-regulated	1.91	9	0.00247696221442102	GO:0009773	photosynthetic electron transport in photosystem I
172	14d	up-regulated	1.89	10	0.00199567777860598	GO:0010207	photosystem II assembly
173	14d	up-regulated	1.88	11	0.00114930205039865	GO:0015995	chlorophyll biosynthetic process
174	14d	up-regulated	1.88	12	0.00456034157778587	GO:0031047	RNA-mediated gene silencing
175	14d	up-regulated	1.86	13	0.00448274412797057	GO:0009944	polarity specification of adaxial/abaxial axis
176	14d	up-regulated	1.85	14	0.00851435705427064	GO:0050826	response to freezing
177	14d	up-regulated	1.81	15	0.00708457683004608	GO:0031507	heterochromatin formation
178	14d	up-regulated	1.80	16	0.00833052727074648	GO:0010089	xylem development
179	14d	up-regulated	1.80	17	0.00886029974654555	GO:0010143	cutin biosynthetic process
180	14d	up-regulated	1.79	18	0.00754767606055285	GO:0006094	gluconeogenesis
181	14d	up-regulated	1.77	19	0.00807424590834578	GO:0006952	defense response to virus
182	14d	up-regulated	1.75	20	0.00293270319890375	GO:0009739	response to gibberellin
183	14d	up-regulated	1.73	21	0.00414221743899066	GO:0006351	DNA-templated transcription
184	14d	up-regulated	1.71	22	0.00731497230303061	GO:0009908	flower development
185	14d	up-regulated	1.70	23	0.000147283250697567	GO:0009793	embryo development ending in seed dormancy
186	14d	up-regulated	1.69	24	0.000468379640956885	GO:0045893	positive regulation of DNA-templated transcription
187	14d	up-regulated	1.59	25	0.00850952989154578	GO:0045892	negative regulation of DNA-templated transcription

## Sheet: GO_Term analysis
Related to Figure 4D. GO_enrichment analysis of DE timepoint vs mock; top 30 up and downregulated GO-Terms p >0.05
		Upregulated				Downregulated
Timepoint	ID	Description	pvalue	p.adjust	ID	Description	pvalue	p.adjust
4h	GO:0007389	pattern specification process	4.76442492960189e-08	3.57214816302694e-05	GO:0071695	anatomical structure maturation	4.41549864651262e-20	4.12407573584279e-17
4h	GO:0048825	cotyledon development	6.51257641390508e-08	3.57214816302694e-05	GO:0021700	developmental maturation	8.22357729212087e-17	3.84041059542045e-14
4h	GO:0010073	meristem maintenance	1.13037209465929e-07	4.1333939594708e-05	GO:0071555	cell wall organization	4.6419819572637e-16	1.4452037160281e-13
4h	GO:0035266	meristem growth	1.08541810190625e-06	0.000297675914447788	GO:0045229	external encapsulating structure organization	2.071872549719e-14	4.83782240359388e-12
4h	GO:0010374	stomatal complex development	5.46291175702083e-06	0.00111624178080645	GO:0009826	unidimensional cell growth	3.93142542964379e-14	7.3439027025746e-12
4h	GO:1903046	meiotic cell cycle process	6.67199887698904e-06	0.00111624178080645	GO:0042546	cell wall biogenesis	3.54015425186863e-13	5.51084011874217e-11
4h	GO:0010016	shoot system morphogenesis	7.12278255756167e-06	0.00111624178080645	GO:0042545	cell wall modification	1.54539882276327e-12	2.06200357208699e-10
4h	GO:0009733	response to auxin	1.15665829314591e-05	0.00158606768447633	GO:0048468	cell development	8.46526849459589e-12	9.8832009674407e-10
4h	GO:0048532	anatomical structure arrangement	1.54780311269313e-05	0.00188660001624929	GO:0048588	developmental cell growth	3.03090392028644e-08	3.14540473505281e-06
4h	GO:0051321	meiotic cell cycle	2.11325621211784e-05	0.00231824206469327	GO:0009664	plant-type cell wall organization	5.5104742315583e-08	4.83832475403478e-06
4h	GO:0003002	regionalization	3.16631643412823e-05	0.00315768102567152	GO:0090627	plant epidermal cell differentiation	5.69824114500884e-08	4.83832475403478e-06
4h	GO:0010440	stomatal lineage progression	4.95251733785425e-05	0.00410443280524485	GO:0010410	hemicellulose metabolic process	1.27080578954787e-07	9.68071022155493e-06
4h	GO:0010449	root meristem growth	4.9968342954976e-05	0.00410443280524485	GO:0010053	root epidermal cell differentiation	1.34742219357831e-07	9.68071022155493e-06
4h	GO:0000910	cytokinesis	5.59126758407346e-05	0.00410443280524485	GO:0010054	trichoblast differentiation	1.55933801801997e-07	1.04030122059332e-05
4h	GO:1905421	regulation of plant organ morphogenesis	5.61225998894008e-05	0.00410443280524485	GO:0048469	cell maturation	4.16345050353076e-07	2.16425678049636e-05
4h	GO:0071456	cellular response to hypoxia	8.85569811816417e-05	0.00589182824422803	GO:0048764	trichoblast maturation	4.16345050353076e-07	2.16425678049636e-05
4h	GO:0036294	cellular response to decreased oxygen levels	9.66753950739331e-05	0.00589182824422803	GO:0048765	root hair cell differentiation	4.16345050353076e-07	2.16425678049636e-05
4h	GO:0071453	cellular response to oxygen levels	9.66753950739331e-05	0.00589182824422803	GO:0009832	plant-type cell wall biogenesis	4.17094454485381e-07	2.16425678049636e-05
4h	GO:0032506	cytokinetic process	0.000104444319977257	0.00603028521131849	GO:0010383	cell wall polysaccharide metabolic process	1.36886092233266e-06	6.72903211294056e-05
4h	GO:2000023	regulation of lateral root development	0.000179167932239153	0.00982736108331753	GO:0045490	pectin catabolic process	4.16142841626459e-06	0.000194338707039556
4h	GO:2000067	regulation of root morphogenesis	0.000243241607575861	0.0121289110686691	GO:0000272	polysaccharide catabolic process	6.10691164349923e-06	0.00026518907187061
4h	GO:2000069	regulation of post-embryonic root development	0.000243241607575861	0.0121289110686691	GO:0009827	plant-type cell wall modification	6.24642353442551e-06	0.00026518907187061
4h	GO:0001666	response to hypoxia	0.000347094589341185	0.0165549028046644	GO:0048767	root hair elongation	6.68403671835313e-06	0.000271430012823558
4h	GO:0051726	regulation of cell cycle	0.00042439260778298	0.0193982787807471	GO:0009828	plant-type cell wall loosening	7.35309551580659e-06	0.000286157967156807
4h	GO:0036293	response to decreased oxygen levels	0.00047554474717659	0.0206906267403165	GO:0044036	cell wall macromolecule metabolic process	1.1516716646052e-05	0.000427651072486552
10h	GO:0051276	chromosome organization	3.34104562163486e-66	6.33796354424134e-63	GO:0044550	secondary metabolite biosynthetic process	5.79247454255918e-36	9.74294218058454e-33
10h	GO:0000278	mitotic cell cycle	4.49719412687893e-59	4.26558862934466e-56	GO:0042546	cell wall biogenesis	7.03509851365813e-35	5.91651784998649e-32
10h	GO:1903047	mitotic cell cycle process	6.0264823267937e-58	3.81074565797588e-55	GO:0071695	anatomical structure maturation	6.08463056857568e-28	3.41144953878143e-25
10h	GO:0006974	DNA damage response	5.02294253007823e-55	2.3821304948896e-52	GO:0071555	cell wall organization	5.05938437658284e-25	2.12747113035308e-22
10h	GO:0006281	DNA repair	4.31818833288979e-54	1.63832065349839e-51	GO:0045229	external encapsulating structure organization	1.8472136462706e-24	6.21402670605431e-22
10h	GO:0051321	meiotic cell cycle	2.37520593538571e-53	7.50960943237781e-51	GO:0009832	plant-type cell wall biogenesis	2.74713375927138e-24	7.70113163849077e-22
10h	GO:1903046	meiotic cell cycle process	7.29168234435289e-53	1.97604591531963e-50	GO:0021700	developmental maturation	3.56108646200868e-19	8.55678204156943e-17
10h	GO:0000280	nuclear division	1.1616340650123e-51	2.75452477666041e-49	GO:0010053	root epidermal cell differentiation	7.06990448326474e-19	1.48644741760641e-16
10h	GO:0051726	regulation of cell cycle	9.87424644323167e-49	2.0812717225345e-46	GO:1901657	glycosyl compound metabolic process	1.25456032701014e-18	2.33391989539074e-16
10h	GO:0006310	DNA recombination	2.07386732360815e-46	3.93412631288466e-44	GO:0016143	S-glycoside metabolic process	1.66510337364381e-18	2.33391989539074e-16
10h	GO:0048285	organelle fission	1.1914374337764e-45	2.05468801079439e-43	GO:0019757	glycosinolate metabolic process	1.66510337364381e-18	2.33391989539074e-16
10h	GO:0098813	nuclear chromosome segregation	4.55979894668543e-45	7.20828216821855e-43	GO:0019760	glucosinolate metabolic process	1.66510337364381e-18	2.33391989539074e-16
10h	GO:0007059	chromosome segregation	2.27120625408173e-42	3.31421404922542e-40	GO:0010054	trichoblast differentiation	3.5908453808577e-18	4.64600148507896e-16
10h	GO:0044770	cell cycle phase transition	3.7079870310154e-41	5.02432242702587e-39	GO:0044036	cell wall macromolecule metabolic process	2.92730609465904e-17	3.51694917944036e-15
10h	GO:0010564	regulation of cell cycle process	1.84875542032613e-39	2.33805935490578e-37	GO:0009664	plant-type cell wall organization	6.76836835187676e-17	7.5895970452378e-15
10h	GO:0019953	sexual reproduction	1.43517115147547e-37	1.7015747964681e-35	GO:0090627	plant epidermal cell differentiation	4.72561129134268e-16	4.40083024164538e-14
10h	GO:0006260	DNA replication	4.23154140922889e-37	4.72190238429836e-35	GO:0048469	cell maturation	4.97121133122844e-16	4.40083024164538e-14
10h	GO:0044772	mitotic cell cycle phase transition	8.74992920154826e-35	9.22145316407614e-33	GO:0048764	trichoblast maturation	4.97121133122844e-16	4.40083024164538e-14
10h	GO:0006261	DNA-templated DNA replication	3.78256074663405e-34	3.77658828229726e-32	GO:0048765	root hair cell differentiation	4.97121133122844e-16	4.40083024164538e-14
10h	GO:0000725	recombinational repair	1.86379570405989e-33	1.76781022530081e-31	GO:0009698	phenylpropanoid metabolic process	6.49448383361887e-16	5.46186090407347e-14
10h	GO:0006302	double-strand break repair	2.25168394689308e-33	2.03402116536008e-31	GO:0010383	cell wall polysaccharide metabolic process	9.03030178589784e-16	7.23284171613342e-14
10h	GO:0000724	double-strand break repair via homologous recombination	5.48914292701492e-33	4.73313824206695e-31	GO:0048468	cell development	1.0329163648538e-14	7.89711511674585e-13
10h	GO:0140013	meiotic nuclear division	7.85064671386238e-31	6.47507687660737e-29	GO:0009834	plant-type secondary cell wall biogenesis	1.36952014343872e-14	1.00153603533215e-12
10h	GO:1901987	regulation of cell cycle phase transition	3.17646918451817e-30	2.51073418459624e-28	GO:0009826	unidimensional cell growth	3.49041420272584e-14	2.44619862041036e-12
10h	GO:0000819	sister chromatid segregation	7.35683056705944e-30	5.5823630342847e-28	GO:1901659	glycosyl compound biosynthetic process	4.03627097519159e-14	2.7156031121089e-12
1d	GO:0006974	DNA damage response	2.93199340241249e-56	5.99006252112872e-53	GO:0044550	secondary metabolite biosynthetic process	4.28895819280669e-66	8.26053347934568e-63
1d	GO:0006281	DNA repair	3.1624003148747e-55	3.2303919216445e-52	GO:0042546	cell wall biogenesis	7.01169597597722e-44	6.75226322486606e-41
1d	GO:0051276	chromosome organization	3.46756297955956e-49	2.36141038908006e-46	GO:0009832	plant-type cell wall biogenesis	1.45844071900372e-39	9.36318941600387e-37
1d	GO:1903046	meiotic cell cycle process	5.28433054549353e-47	2.24008236785107e-44	GO:0071695	anatomical structure maturation	9.65390950906892e-29	4.64835742861669e-26
1d	GO:0051321	meiotic cell cycle	5.48233570203393e-47	2.24008236785107e-44	GO:0044272	sulfur compound biosynthetic process	3.49919770951195e-28	1.347890957704e-25
1d	GO:0034470	ncRNA processing	1.09732697525392e-43	3.7363983507396e-41	GO:0044036	cell wall macromolecule metabolic process	4.83827987962969e-28	1.55308784136113e-25
1d	GO:0000278	mitotic cell cycle	1.32326494764454e-41	3.86204326862541e-39	GO:0016143	S-glycoside metabolic process	1.37244471570962e-27	2.93703169161858e-25
1d	GO:0000280	nuclear division	2.44945998716059e-40	6.25530844221136e-38	GO:0019757	glycosinolate metabolic process	1.37244471570962e-27	2.93703169161858e-25
1d	GO:0006310	DNA recombination	1.5282034363251e-38	3.46902180045798e-36	GO:0019760	glucosinolate metabolic process	1.37244471570962e-27	2.93703169161858e-25
1d	GO:1903047	mitotic cell cycle process	7.92442428223113e-38	1.56445219288858e-35	GO:0009834	plant-type secondary cell wall biogenesis	2.62577584977845e-27	5.05724428667329e-25
1d	GO:0048285	organelle fission	8.42338429847007e-38	1.56445219288858e-35	GO:0009698	phenylpropanoid metabolic process	1.24657729468323e-26	2.18264351778172e-24
1d	GO:0016072	rRNA metabolic process	5.44640011784337e-35	9.27249620062834e-33	GO:1901657	glycosyl compound metabolic process	2.53399839222396e-26	4.06706741951946e-24
1d	GO:0006364	rRNA processing	1.24034811026234e-34	1.94925476097382e-32	GO:0010383	cell wall polysaccharide metabolic process	6.49708193047856e-25	9.62567676777054e-23
1d	GO:0098813	nuclear chromosome segregation	1.66189949352912e-34	2.42518618948571e-32	GO:0071555	cell wall organization	9.62556886040068e-22	1.32420325893798e-19
1d	GO:0007059	chromosome segregation	5.53523452279948e-34	7.53898942005289e-32	GO:0009699	phenylpropanoid biosynthetic process	1.91520076066527e-21	2.45911777669421e-19
1d	GO:0022613	ribonucleoprotein complex biogenesis	6.6106627451449e-34	8.44098999270689e-32	GO:0098771	inorganic ion homeostasis	1.677840567285e-20	2.01970058286932e-18
1d	GO:0042254	ribosome biogenesis	3.16912206162913e-33	3.80853904229901e-31	GO:0045229	external encapsulating structure organization	7.71227505409987e-20	8.73755397305667e-18
1d	GO:0009451	RNA modification	1.04784169332269e-32	1.18930032192126e-30	GO:0021700	developmental maturation	1.06657619505203e-18	1.14123652870567e-16
1d	GO:0019953	sexual reproduction	1.10849327832763e-31	1.19192198295966e-29	GO:0010410	hemicellulose metabolic process	1.39798980986941e-17	1.41712019674131e-15
1d	GO:0051726	regulation of cell cycle	1.86714491461146e-30	1.90728853027561e-28	GO:2000652	regulation of secondary cell wall biogenesis	1.20940812270838e-16	1.16466002216817e-14
1d	GO:0006302	double-strand break repair	1.45844878688773e-29	1.41886231981506e-27	GO:0016144	S-glycoside biosynthetic process	1.94587742456201e-16	1.62946083465497e-14
1d	GO:0044770	cell cycle phase transition	3.57227935374669e-26	3.31734850895658e-24	GO:0019758	glycosinolate biosynthetic process	1.94587742456201e-16	1.62946083465497e-14
1d	GO:0000725	recombinational repair	6.23490186002253e-26	5.5382193478374e-24	GO:0019761	glucosinolate biosynthetic process	1.94587742456201e-16	1.62946083465497e-14
1d	GO:0006260	DNA replication	6.89772419526935e-26	5.87168772122304e-24	GO:0036293	response to decreased oxygen levels	3.52325252112305e-16	2.82741014820125e-14
1d	GO:0006261	DNA-templated DNA replication	7.44695855824371e-26	6.08565453379676e-24	GO:0070482	response to oxygen levels	4.56496519174137e-16	3.51684918371755e-14
2d	GO:0006974	DNA damage response	2.96690933273265e-65	6.00205758011815e-62	GO:0044550	secondary metabolite biosynthetic process	2.06862e-64	4.06485e-61
2d	GO:0006281	DNA repair	1.26459447674982e-63	1.27913731323244e-60	GO:0042546	cell wall biogenesis	1.4033e-39	1.37874e-36
2d	GO:0051276	chromosome organization	1.30763419768745e-55	8.81781327307237e-53	GO:0009832	plant-type cell wall biogenesis	2.36089e-31	1.54639e-28
2d	GO:0051321	meiotic cell cycle	2.4410563132971e-53	1.23456423045001e-50	GO:0044272	sulfur compound biosynthetic process	8.23679e-23	3.59753e-20
2d	GO:1903046	meiotic cell cycle process	1.08766876245731e-52	4.40070781290226e-50	GO:0016143	S-glycoside metabolic process	1.28156e-22	3.59753e-20
2d	GO:0006310	DNA recombination	1.32198204804512e-45	4.45728280532545e-43	GO:0019757	glycosinolate metabolic process	1.28156e-22	3.59753e-20
2d	GO:0000280	nuclear division	1.1975569864076e-44	3.46093969071797e-42	GO:0019760	glucosinolate metabolic process	1.28156e-22	3.59753e-20
2d	GO:0000278	mitotic cell cycle	6.77077576855385e-44	1.71215992247306e-41	GO:0071695	anatomical structure maturation	1.07582e-20	2.64249e-18
2d	GO:1903047	mitotic cell cycle process	3.91363413621202e-40	8.7969798417299e-38	GO:1901657	glycosyl compound metabolic process	1.27983e-20	2.79431e-19
2d	GO:0048285	organelle fission	4.64136556392417e-40	9.3894825358186e-38	GO:0044036	cell wall macromolecule metabolic process	4.15014e-18	8.15502e-15
2d	GO:0098813	nuclear chromosome segregation	2.00735008439294e-39	3.69169929156992e-37	GO:0009834	plant-type secondary cell wall biogenesis	5.48188e-18	9.79263e-15
2d	GO:0007059	chromosome segregation	3.25617056888716e-39	5.48936088404893e-37	GO:0010383	cell wall polysaccharide metabolic process	1.20943e-14	1.98044e-12
2d	GO:0019953	sexual reproduction	1.05497885796686e-34	1.64170940743612e-32	GO:0009698	phenylpropanoid metabolic process	1.21866e-13	1.84205e-11
2d	GO:0006302	double-strand break repair	1.20171661273854e-34	1.73648050540719e-32	GO:0016144	S-glycoside biosynthetic process	2.45383e-09	3.01361e-07
2d	GO:0051726	regulation of cell cycle	5.23636002048336e-31	7.06210421429189e-29	GO:0019758	glycosinolate biosynthetic process	2.45383e-09	3.01361e-07
2d	GO:0000725	recombinational repair	2.72291814747248e-30	3.44278963271052e-28	GO:0019761	glucosinolate biosynthetic process	2.45383e-09	3.01361e-07
2d	GO:0044770	cell cycle phase transition	2.04488502710589e-29	2.43341318225601e-27	GO:0009699	phenylpropanoid biosynthetic process	3.57409e-09	4.13123e-07
2d	GO:0006260	DNA replication	9.72997026636231e-29	1.09354054715839e-26	GO:1901659	glycosyl compound biosynthetic process	2.79566e-08	3.05192e-06
2d	GO:0010564	regulation of cell cycle process	1.61416536027483e-28	1.65189862356329e-26	GO:0021700	developmental maturation	1.17832e-07	1.21863e-05
2d	GO:0140013	meiotic nuclear division	1.63311776921729e-28	1.65189862356329e-26	GO:0010410	hemicellulose metabolic process	1.64159e-06	0.000161286
2d	GO:0000724	double-strand break repair via homologous recombination	3.64898882083103e-28	3.51519256406723e-26	GO:0071555	cell wall organization	5.07255e-06	0.000474646
2d	GO:0006261	DNA-templated DNA replication	3.03971217319176e-26	2.79515351198497e-24	GO:2000652	regulation of secondary cell wall biogenesis	4.40687e-05	0.00393614
2d	GO:0009451	RNA modification	3.62494364077217e-25	3.188374341427e-23	GO:0045229	external encapsulating structure organization	0.000127146	0.0108627
2d	GO:0000819	sister chromatid segregation	5.39234303948093e-24	4.54529582036247e-22	GO:0016051	carbohydrate biosynthetic process	0.00014558	0.0119194
2d	GO:0061982	meiosis I cell cycle process	3.09448398637986e-23	2.50405644177858e-21	GO:0045491	xylan metabolic process	7.39657e-05	0.0581371
3d	GO:1903046	meiotic cell cycle process	2.00658e-40	4.07135e-37	GO:0044550	secondary metabolite biosynthetic process	3.27568292995565e-73	6.49895493303202e-70
3d	GO:0051321	meiotic cell cycle	8.24052e-39	8.36e-36	GO:0042546	cell wall biogenesis	2.04556522775088e-53	2.02920070592887e-50
3d	GO:0006974	DNA damage response	6.60963e-38	4.47031e-35	GO:0009832	plant-type cell wall biogenesis	7.39503016922134e-44	4.89057995191171e-41
3d	GO:0006281	DNA repair	2.9204e-36	1.48137e-33	GO:0071695	anatomical structure maturation	1.26852598988961e-32	6.29188890985249e-30
3d	GO:0051276	chromosome organization	2.91571e-32	1.1832e-29	GO:0044272	sulfur compound biosynthetic process	9.10996834969733e-30	3.6148354411599e-27
3d	GO:0000280	nuclear division	2.56751e-29	8.68248e-28	GO:0009834	plant-type secondary cell wall biogenesis	3.25226080655792e-29	9.46849181890415e-27
3d	GO:0006310	DNA recombination	1.60931e-26	4.6647e-24	GO:0009698	phenylpropanoid metabolic process	3.34069771836336e-29	9.46849181890415e-27
3d	GO:0048285	organelle fission	4.50464e-27	1.14249e-23	GO:0044036	cell wall macromolecule metabolic process	5.73127506254054e-29	1.42135621551005e-26
3d	GO:0000278	mitotic cell cycle	4.87805e-24	1.09973e-21	GO:0016143	S-glycoside metabolic process	8.06860139151591e-29	1.45528228734251e-26
3d	GO:1903047	mitotic cell cycle process	1.7756e-22	3.60269e-20	GO:0019757	glycosinolate metabolic process	8.06860139151591e-29	1.45528228734251e-26
3d	GO:0007059	chromosome segregation	1.46138e-20	2.63665e-19	GO:0019760	glucosinolate metabolic process	8.06860139151591e-29	1.45528228734251e-26
3d	GO:0019953	sexual reproduction	1.55938e-20	2.63665e-19	GO:0010383	cell wall polysaccharide metabolic process	3.84187108524228e-27	6.35189352760057e-25
3d	GO:0098813	nuclear chromosome segregation	2.0519e-20	3.20255e-18	GO:1901657	glycosyl compound metabolic process	6.1889422965596e-27	9.44527808951865e-25
3d	GO:0006302	double-strand break repair	5.41195e-15	7.84347e-13	GO:0009699	phenylpropanoid biosynthetic process	4.01991915902052e-23	5.69679972249765e-21
3d	GO:0140013	meiotic nuclear division	2.53221e-13	3.42523e-11	GO:0009991	response to extracellular stimulus	7.26292605895227e-23	9.60643020064087e-21
3d	GO:0000725	recombinational repair	1.08628e-12	1.37754e-11	GO:0016051	carbohydrate biosynthetic process	6.92177179866681e-22	8.58299703034684e-20
3d	GO:0051726	regulation of cell cycle	3.42812e-12	4.09156e-11	GO:0071555	cell wall organization	2.02009498538961e-20	2.35756967706646e-18
3d	GO:0000724	double-strand break repair via homologous recombination	1.63596e-10	1.84409e-08	GO:0021700	developmental maturation	2.99311763254994e-20	3.29908076832171e-18
3d	GO:0010564	regulation of cell cycle process	2.05253e-10	2.19189e-08	GO:0010410	hemicellulose metabolic process	1.03369388481681e-19	1.07939403551397e-17
3d	GO:0044770	cell cycle phase transition	2.40183e-09	2.43665e-07	GO:0045229	external encapsulating structure organization	2.14637872723622e-19	2.12920769741833e-17
3d	GO:0006260	DNA replication	2.86811e-10	2.77114e-07	GO:2000652	regulation of secondary cell wall biogenesis	4.76545358259745e-19	4.50221900374921e-17
3d	GO:0006261	DNA-templated DNA replication	4.91472e-08	4.53271e-06	GO:0016144	S-glycoside biosynthetic process	6.92035714369184e-18	5.72082857211859e-16
3d	GO:0043414	macromolecule methylation	2.44652e-07	2.15825e-05	GO:0019758	glycosinolate biosynthetic process	6.92035714369184e-18	5.72082857211859e-16
3d	GO:0071824	protein-DNA complex organization	7.78533e-08	6.58185e-05	GO:0019761	glucosinolate biosynthetic process	6.92035714369184e-18	5.72082857211859e-16
3d	GO:0006325	chromatin organization	1.39158e-06	0.00011294	GO:1901659	glycosyl compound biosynthetic process	3.53128566444557e-17	2.78713684125141e-15
7d	GO:1903046	meiotic cell cycle process	4.30743335161131e-32	5.82420251527804e-29	GO:0044550	secondary metabolite biosynthetic process	3.27568292995565e-73	6.49895493303202e-70
7d	GO:0051321	meiotic cell cycle	6.09226204526992e-32	5.82420251527804e-29	GO:0042546	cell wall biogenesis	2.04556522775088e-53	2.02920070592887e-50
7d	GO:0019953	sexual reproduction	6.75598585331829e-22	4.30581498384819e-19	GO:0009832	plant-type cell wall biogenesis	7.39503016922134e-44	4.89057995191171e-41
7d	GO:0000280	nuclear division	1.52689034943123e-18	7.29853587028128e-16	GO:0071695	anatomical structure maturation	1.26852598988961e-32	6.29188890985249e-30
7d	GO:0048285	organelle fission	5.94150310119031e-16	2.27203078589517e-13	GO:0044272	sulfur compound biosynthetic process	9.10996834969733e-30	3.6148354411599e-27
7d	GO:0098813	nuclear chromosome segregation	3.78397050269679e-14	1.13328071217549e-11	GO:0009834	plant-type secondary cell wall biogenesis	3.25226080655792e-29	9.46849181890415e-27
7d	GO:0007389	pattern specification process	4.14904026424083e-14	1.13328071217549e-11	GO:0009698	phenylpropanoid metabolic process	3.34069771836336e-29	9.46849181890415e-27
7d	GO:0140013	meiotic nuclear division	7.52236441421588e-14	1.79784509499759e-11	GO:0044036	cell wall macromolecule metabolic process	5.73127506254054e-29	1.42135621551005e-26
7d	GO:0006281	DNA repair	9.44135250387841e-14	2.00576288749061e-11	GO:0016143	S-glycoside metabolic process	8.06860139151591e-29	1.45528228734251e-26
7d	GO:1903047	mitotic cell cycle process	5.98626951916071e-13	1.05155521019175e-10	GO:0019757	glycosinolate metabolic process	8.06860139151591e-29	1.45528228734251e-26
7d	GO:0051276	chromosome organization	6.04974231804879e-13	1.05155521019175e-10	GO:0019760	glucosinolate metabolic process	8.06860139151591e-29	1.45528228734251e-26
7d	GO:0007059	chromosome segregation	6.87347580585769e-13	1.09517381173332e-10	GO:0010383	cell wall polysaccharide metabolic process	3.84187108524228e-27	6.35189352760057e-25
7d	GO:0006974	DNA damage response	8.31168637328473e-13	1.22245725736311e-10	GO:1901657	glycosyl compound metabolic process	6.1889422965596e-27	9.44527808951865e-25
7d	GO:0000278	mitotic cell cycle	2.07554234170408e-12	2.83459782667015e-10	GO:0009699	phenylpropanoid biosynthetic process	4.01991915902052e-23	5.69679972249765e-21
7d	GO:0006310	DNA recombination	9.27929227132651e-12	1.18280045485175e-09	GO:0009991	response to extracellular stimulus	7.26292605895227e-23	9.60643020064087e-21
7d	GO:0048646	anatomical structure formation involved in morphogenesis	1.40647496857447e-11	1.68073758744649e-09	GO:0016051	carbohydrate biosynthetic process	6.92177179866681e-22	8.58299703034684e-20
7d	GO:0048532	anatomical structure arrangement	4.48012879988173e-11	5.0388272149258e-09	GO:0071555	cell wall organization	2.02009498538961e-20	2.35756967706646e-18
7d	GO:0003002	regionalization	5.08071002981884e-11	5.3968430983409e-09	GO:0021700	developmental maturation	2.99311763254994e-20	3.29908076832171e-18
7d	GO:0000910	cytokinesis	5.75463503179289e-11	5.56994848021685e-09	GO:0010410	hemicellulose metabolic process	1.03369388481681e-19	1.07939403551397e-17
7d	GO:0010374	stomatal complex development	5.82630594164942e-11	5.56994848021685e-09	GO:0045229	external encapsulating structure organization	2.14637872723622e-19	2.12920769741833e-17
7d	GO:0010073	meristem maintenance	5.47644357765833e-10	4.98617148594416e-08	GO:2000652	regulation of secondary cell wall biogenesis	4.76545358259745e-19	4.50221900374921e-17
7d	GO:0006305	DNA alkylation	6.05376662883245e-10	5.03252251927289e-08	GO:0016144	S-glycoside biosynthetic process	6.92035714369184e-18	5.72082857211859e-16
7d	GO:0006306	DNA methylation	6.05376662883245e-10	5.03252251927289e-08	GO:0019758	glycosinolate biosynthetic process	6.92035714369184e-18	5.72082857211859e-16
7d	GO:0007018	microtubule-based movement	1.0447867865573e-09	8.32346806623983e-08	GO:0019761	glucosinolate biosynthetic process	6.92035714369184e-18	5.72082857211859e-16
7d	GO:0061982	meiosis I cell cycle process	1.14981146291121e-09	8.79375806834491e-08	GO:1901659	glycosyl compound biosynthetic process	3.53128566444557e-17	2.78713684125141e-15
10d	GO:0015979	photosynthesis	3.66071862761747e-42	7.38733019053205e-39	GO:0044550	secondary metabolite biosynthetic process	2.56198452284405e-55	4.82677884103819e-52
10d	GO:0019684	photosynthesis, light reaction	3.78314125019659e-38	3.81718952144836e-35	GO:0071695	anatomical structure maturation	1.00594823149881e-43	9.47603234071879e-41
10d	GO:0033013	tetrapyrrole metabolic process	1.48307261577309e-34	9.97613512876696e-32	GO:0042546	cell wall biogenesis	9.44019674390489e-40	5.92844355517227e-37
10d	GO:0006778	porphyrin-containing compound metabolic process	1.95622159754308e-29	9.86913795960482e-27	GO:0009832	plant-type cell wall biogenesis	7.44587257088613e-34	3.50700598088737e-31
10d	GO:0015994	chlorophyll metabolic process	3.18682631490365e-26	1.28620310069511e-23	GO:0021700	developmental maturation	1.54679598974905e-28	5.82832728937443e-26
10d	GO:0006091	generation of precursor metabolites and energy	1.11941163163729e-22	3.76495445440676e-20	GO:0044036	cell wall macromolecule metabolic process	1.69462404968082e-26	5.32111951599778e-24
10d	GO:0042440	pigment metabolic process	5.89175346035226e-22	1.69850835471298e-19	GO:0010383	cell wall polysaccharide metabolic process	3.41030361450142e-24	9.17858858531526e-22
10d	GO:0009642	response to light intensity	2.19853696426766e-21	5.54580949236517e-19	GO:0016143	S-glycoside metabolic process	2.684982224452e-23	5.05850651086756e-21
10d	GO:0033014	tetrapyrrole biosynthetic process	1.91315103520391e-18	4.28970976560165e-16	GO:0019757	glycosinolate metabolic process	2.684982224452e-23	5.05850651086756e-21
10d	GO:0009768	photosynthesis, light harvesting in photosystem I	7.84432118126178e-18	1.58298401437863e-15	GO:0019760	glucosinolate metabolic process	2.684982224452e-23	5.05850651086756e-21
10d	GO:0009657	plastid organization	2.59673639284993e-17	4.76383094615561e-15	GO:0071555	cell wall organization	5.37939379402776e-23	8.44834225443686e-21
10d	GO:0046148	pigment biosynthetic process	3.5732705558742e-17	6.00904998479512e-15	GO:0010054	trichoblast differentiation	5.38110971620182e-23	8.44834225443686e-21
10d	GO:0015995	chlorophyll biosynthetic process	2.62087594681368e-16	4.06840589282309e-14	GO:1901657	glycosyl compound metabolic process	7.1482104663564e-23	1.03594065527811e-20
10d	GO:0009765	photosynthesis, light harvesting	4.19518187909543e-15	6.04705502286755e-13	GO:0048469	cell maturation	1.48151562036856e-22	1.74448464298398e-20
10d	GO:0006779	porphyrin-containing compound biosynthetic process	5.39811599609747e-15	7.26226538674979e-13	GO:0048764	trichoblast maturation	1.48151562036856e-22	1.74448464298398e-20
10d	GO:0009767	photosynthetic electron transport chain	7.29348267298158e-14	9.19890502129801e-12	GO:0048765	root hair cell differentiation	1.48151562036856e-22	1.74448464298398e-20
10d	GO:0009658	chloroplast organization	1.99090831928692e-12	2.36332528724764e-10	GO:0010053	root epidermal cell differentiation	2.63828259329391e-22	2.92383788574454e-20
10d	GO:0010073	meristem maintenance	2.95430127471346e-12	3.20539913595568e-10	GO:0044272	sulfur compound biosynthetic process	1.1478990010528e-20	1.20146762110193e-18
10d	GO:0007389	pattern specification process	3.0179674719107e-12	3.20539913595568e-10	GO:0009834	plant-type secondary cell wall biogenesis	1.27152858738459e-20	1.26082097822766e-18
10d	GO:0048438	floral whorl development	2.30318708142915e-11	2.32391576516201e-09	GO:0016051	carbohydrate biosynthetic process	4.09960784658668e-20	3.86183059148465e-18
10d	GO:0003002	regionalization	4.29782427707783e-11	4.13000447197289e-09	GO:0048468	cell development	1.55720861327149e-19	1.35419334592372e-17
10d	GO:0048437	floral organ development	5.02096783676984e-11	4.60559686118252e-09	GO:0045229	external encapsulating structure organization	1.58132980946507e-19	1.35419334592372e-17
10d	GO:0010016	shoot system morphogenesis	6.7426398416044e-11	5.9159335653729e-09	GO:0009698	phenylpropanoid metabolic process	5.92241369012691e-19	4.85122930095613e-17
10d	GO:0071478	cellular response to radiation	5.00928790012223e-10	4.21197624268611e-08	GO:0080147	root hair cell development	6.29438580801549e-19	4.94109285929216e-17
10d	GO:0009798	axis specification	6.44898643384224e-10	5.20562184939746e-08	GO:0015698	inorganic anion transport	1.64891118228711e-18	1.24261946697157e-16
14d	GO:0015979	photosynthesis	8.90601854868086e-45	1.84354583957694e-41	GO:0044550	secondary metabolite biosynthetic process	8.84291842445215e-62	1.69784033749481e-58
14d	GO:0019684	photosynthesis, light reaction	8.07338361133797e-39	8.3559520377348e-36	GO:0071695	anatomical structure maturation	4.91254227797874e-40	4.71604058685959e-37
14d	GO:0033013	tetrapyrrole metabolic process	6.88935897407529e-37	4.75365769211195e-34	GO:0042546	cell wall biogenesis	8.81639544535533e-33	5.64249308502741e-30
14d	GO:0006778	porphyrin-containing compound metabolic process	1.48837427840243e-30	7.70233689073256e-28	GO:0009832	plant-type cell wall biogenesis	8.03116358988053e-29	3.85495852314265e-26
14d	GO:0015994	chlorophyll metabolic process	2.95874912553599e-25	1.2249221379719e-22	GO:0021700	developmental maturation	1.60172500753161e-24	6.15062402892137e-22
14d	GO:0042440	pigment metabolic process	7.5870997963222e-21	2.61754942973116e-18	GO:0044036	cell wall macromolecule metabolic process	6.14974630550893e-24	1.8156779316074e-21
14d	GO:0006091	generation of precursor metabolites and energy	1.29492751443617e-20	3.82928564983266e-18	GO:0071555	cell wall organization	6.61965912565199e-24	1.8156779316074e-21
14d	GO:0009657	plastid organization	1.40527308170747e-19	3.50192245482301e-17	GO:0045229	external encapsulating structure organization	1.41944245395345e-21	3.40666188948829e-19
14d	GO:0033014	tetrapyrrole biosynthetic process	1.52257498035783e-19	3.50192245482301e-17	GO:0044272	sulfur compound biosynthetic process	1.89438534523894e-21	4.0413554031764e-19
14d	GO:0007389	pattern specification process	4.30312621371449e-19	8.90747126238899e-17	GO:0010054	trichoblast differentiation	8.29831235648576e-21	1.59327597244527e-18
14d	GO:0009642	response to light intensity	5.51331806894982e-17	1.03750621842965e-14	GO:0009698	phenylpropanoid metabolic process	1.2397658855573e-20	2.16395500024548e-18
14d	GO:0009765	photosynthesis, light harvesting	1.70862788890744e-16	2.94738310836534e-14	GO:0048469	cell maturation	1.61324141836088e-20	2.21244537375207e-18
14d	GO:0003002	regionalization	2.6262689905168e-16	4.01451570101784e-14	GO:0048764	trichoblast maturation	1.61324141836088e-20	2.21244537375207e-18
14d	GO:0009768	photosynthesis, light harvesting in photosystem I	2.71513139199275e-16	4.01451570101784e-14	GO:0048765	root hair cell differentiation	1.61324141836088e-20	2.21244537375207e-18
14d	GO:0046148	pigment biosynthetic process	3.15999753544802e-16	4.36079659891827e-14	GO:0016143	S-glycoside metabolic process	2.33781096575075e-20	2.64035120837731e-18
14d	GO:0010073	meristem maintenance	4.38882044598411e-16	5.67803645199194e-14	GO:0019757	glycosinolate metabolic process	2.33781096575075e-20	2.64035120837731e-18
14d	GO:0015995	chlorophyll biosynthetic process	5.52842869830332e-15	6.73167494440463e-13	GO:0019760	glucosinolate metabolic process	2.33781096575075e-20	2.64035120837731e-18
14d	GO:0006779	porphyrin-containing compound biosynthetic process	2.97581102720523e-14	3.42218268128602e-12	GO:0010383	cell wall polysaccharide metabolic process	2.84118770200102e-20	3.03060021546775e-18
14d	GO:0009658	chloroplast organization	5.05502869532118e-14	5.50732073648149e-12	GO:1901657	glycosyl compound metabolic process	4.3360612566158e-20	4.38170400668544e-18
14d	GO:0009767	photosynthetic electron transport chain	1.0659378003603e-12	1.10324562337291e-10	GO:0010053	root epidermal cell differentiation	6.30811168922169e-20	6.05578722165282e-18
14d	GO:1903046	meiotic cell cycle process	1.95195058610925e-12	1.92406557773627e-10	GO:0016051	carbohydrate biosynthetic process	4.90305536403061e-19	4.48279347568513e-17
14d	GO:0051321	meiotic cell cycle	3.5609887518707e-12	3.35056668926016e-10	GO:0009834	plant-type secondary cell wall biogenesis	7.82437675925133e-19	6.82854698989207e-17
14d	GO:0010016	shoot system morphogenesis	5.56725423615611e-12	5.0105288125405e-10	GO:0048468	cell development	5.86264879497734e-18	4.8940372549376e-16
14d	GO:0048438	floral whorl development	3.61844591045921e-11	3.12090959777107e-09	GO:0015698	inorganic anion transport	6.64778622514244e-18	5.31822898011395e-16
14d					GO:0009699	phenylpropanoid biosynthetic process	9.55663871388405e-18	7.33949853226295e-16

## Sheet: Regeneration related genes
Related to Figure 4E-J. Regeneration associated genes taken from Ikeuchi et al. 2019
Gene_ID	gene_name
AT3G03660	WOX11
AT5G17810	WOX12
AT3G11260	WOX5
AT5G05770	WOX7
AT1G20700	WOX14
AT2G17950	WUS
AT5G13790	AGL15
AT1G62360	STM
AT3G15170	1,00 CUC
AT5G53950	2,00 CUC
AT1G56010	NAC1
AT4G17980	ANAC071
AT1G78080	WIND1
AT1G22190	WIND2
AT1G36060	WIND3
AT5G65130	WIND4
AT5G07310	ERF115
AT3G20840	PLT1
AT1G51190	PLT2
AT5G10510	PLT3
AT5G57390	PLT5
AT5G65510	PLT7
AT1G12980	ESR1
AT1G24590	ESR2
AT5G13330	RAP2.6L
AT5G17430	BBM
AT1G28300	LEC2
AT3G26790	FUS3
AT3G24650	ABI3
AT2G33860	ARF3
AT1G19850	ARF5
AT5G20730	ARF7
AT1G19220	ARF19
AT4G14550	SLR/IAA14
AT3G62100	IAA30
AT3G16857	ARR1
AT4G31920	ARR10
AT2G25180	ARR12
AT2G42430	LBD16
AT2G42440	LBD17
AT2G45420	LBD18
AT3G5819	LBD29
AT2G34710	PHB
AT1G30490	PHV
AT5G60690	REV
AT3G54220	SCR
AT4G37650	SHR
AT5G48150	PAT1
AT2G31370	bZIP59
AT5G62940	HCA2
AT2G36010	E2Fa
AT1G21970	LEC1
AT5G53040	RKD4
AT2G23380	CLF
AT4G02020	SWN
AT4G16845	VRN2
AT5G51230	EMF2
AT3G20740	FIE
AT3G21820	ATXR2
AT3G20810	JMJ30
AT3G54610	HAG1/GCN5
AT5G49160	MET1/DDM2
AT4G32540	YUC1
AT4G13260	YUC2
AT1G04610	YUC3
AT5G11320	YUC4
AT5G25620	YUC6
AT4G28720	YUC8
AT1G48910	YUC10
AT1G21430	YUC11
AT5G11030	ALF4
AT2G01830	AHK4/WOL
AT3G63110	IPT3
AT5G19040	IPT5
AT2G28305	LOG1
AT3G53450	LOG4
AT4G35190	LOG5
AT4G30290	XTH19
AT5G48070	XTH20
AT1G30760	FAD-BD
AT1G53830	PME2
AT1G01120	KCS1
AT5G50260	CEP1
AT3G48340	CEP2
AT5G10490	MSL2
AT1G58200	MSL3
AT1G73590	PIN1
AT5G57090	PIN2
AT1G70940	PIN3
AT2G38120	AUX1
AT5G65870	PSK5

## Sheet: Cell cycle genes
Related to Supplemental Figure 4. List of cell cycle genes (Menges et al., 2015).
Yellow is bound by WOX5, blue is bound by BBM, green is bound by both WOX5 and BBM in ChIP-seq experiments (Zhang et al., 2025, Horstman et al., 2015)
Locus	Gene	Phase
AT1G18670	CKL3	G1-S
AT5G65420	CYCD4;1	G1-S
AT5G10440	CYCD4;2	G1-S
AT4G03270	CYCD6;1	G1-S
AT5G02110	CYCD7;1	G1-S
AT5G48820	KRP3	G1-S
AT3G19150	KRP6	G1-S
AT1G49620	KRP7	G1-S
AT5G43080	CYCA3;1	G1-S
AT1G47210	CYCA3;2	G1-S
AT5G02470	Dpa	G1-S
AT3G48160	DEL1	G1-S
AT3G01330	DEL3	G1-S
AT3G12280	RB	G1-S
AT1G02970	WEE1	G1-S
AT2G27970	CKS2	G2-M
AT1G44110	CYCA1;1	G2-M
AT1G77390	CYCA1;2	G2-M
AT5G11300	CYCA2;2	G2-M
AT1G15570	CYCA2;3	G2-M
AT4G37490	CYCB1;1	G2-M
AT5G06150	CYCB1;2	G2-M
AT3G11520	CYCB1;3	G2-M
AT2G26760	CYCB1;4	G2-M
AT1G34460	CYCB1;5	G2-M
AT2G17620	CYCB2;1	G2-M
AT4G35620	CYCB2;2	G2-M
AT1G20610	CYCB2;3	G2-M
AT1G76310	CYCB2;4	G2-M
AT1G20590	CYCB2;5	G2-M
AT1G16330	CYCB3;1	G2-M
AT3G54180	CDKB1;1	G2-M
AT2G38620	CDKB1;2	G2-M
AT1G76540	CDKB2;1	G2-M
AT1G20930	CDKB2;2	G2-M

## Sheet: Root marker genes
Related to Supplmentary Figure 5. Cell-type specific root marker genes currated by Shahan et al. 2022
Locus	Gene	Celltype	Source
AT1G79840	GL2	Atrichoblast	Lee and Schiefelbein 2002 Plant Cell; Lee et al. 2006 PNAS
AT3G28540	AT3G28540	Columella (1-3th Outer Layer)	Wendrich et al. 2020 Science
AT5G48130	AT5G48130	Columella (1-4th Outer Layer) + LRC (3 Vertical Layers from Columella)	Wendrich et al. 2020 Science
AT1G17400	DRO3/LZY2	Columella (1-5th Outer Layer)	Taniguchi et al 2017 Plant Cell;Wendrich et al. 2020 Science
AT1G33280	BRN1	Columella (1st Outer Layer) + LRC (1st +2nd Outer Layer)	Kamiya et al. 2016 Development
AT4G10350	BRN2	Columella (1st Outer Layer) + LRC (1st Outer Layer)	Kamiya et al. 2016 Development
AT1G79580	SMB	Columella + LRC	Kamiya et al. 2016 Development
AT1G62510	AT1G62510	Cortex	Efroni et al. 2015 Genome Biology; Denyer et al. 2019 Dev Cell
AT1G62500	CO2	Cortex	Heidstra et al. 2004 Genes and Development
AT2G40260	AT2G40260	Cortex	Wendrich et al. 2020 Science
AT2G29330	TRI	Cortex + Endodermis	Wendrich et al. 2020 Science
AT3G56220	AT3G56220	Cortex + Endodermis	Wendrich et al. 2020 Science
AT3G61930	AT3G61930	Distal Columella	SEMITONES
AT3G54220	SCR	Endodermis	Birnbaum et al. 1993 Science
AT5G57620	MYB36	Endodermis	Kamiya et al. 2015 PNAS; Liberman et al 2015 PNAS
AT1G16390	AT1G16390	Endodermis	Wendrich et al. 2020 Science
AT1G30750	AT1G30750	Endodermis	Wendrich et al. 2020 Science
AT4G16270	PER40	Endodermis	Wendrich et al. 2020 Science
AT5G46600	ALMT13	Endodermis	Wendrich et al. 2020 Science
AT5G14750	WER	LRC + Atrichoblast	Lee and Schiefelbein, 1999 Cell; Birnbaum et al. 2003 Science
AT5G19530	ACL5	Metaxylem	Clay and Nelson 2005 Plant Phys; Muniz et al 2008 Development;Wendrich et al. 2020 Science
AT2G31310	LBD14	Pericycle Initials	Wendrich et al. 2020 Science
AT1G79430	APL	Phloem	Bonke et al 2003 Nature
AT4G36410	UBC17	Phloem	Wendrich et al. 2020 Science
AT5G04080	AT5G04080	Phloem	Wendrich et al. 2020 Science
AT2G18380	GATA20	Phloem Sieve Element	Lee et al. 2006 PNAS (marker S32)
AT5G62940	PEAR1/DOF2.4	Phloem Sieve Element	Miyashima et al. 2019 Nature
AT2G22850	bZIP6	Phloem; Phloem Pole Pericycle	Lee et al. 2006 PNAS
AT1G04240	SHY2	Procambium + Xylem	Wendrich et al. 2020 Science
AT1G71050	HIPP20	Procambium + Xylem	Wendrich et al. 2020 Science
AT3G25710	TMO5	Protoxylem	Lee et al. 2006 PNAS; De Rybel et al 2013 Dev Cell
AT1G71930	VND7	Protoxylem	Kubo et al. 2005 Genes and Dev; Wendrich et al. 2020 Science
AT4G18780	CESA8	Protoxylem	Wendrich et al. 2020 Science
AT2G04025	RGF3	Proximal Columella	Matsusaki et al. 2010 Science
AT3G26120	TEL1	Quiescent Center	Denyer et al. 2019 Dev Cell
AT3G20880	AT3G20880	Quiescent Center	Lee et al. 2006 PNAS
AT5G60810	RGF1	Quiescent Center	Matsusaki et al. 2010 Science
AT3G55550	LECRKS4	Quiescent Center + Columella	Wendrich et al. 2020 Science
AT3G60650	AT3G60650	Quiescent Center + Columella	Wendrich et al. 2020 Science
AT4G13390	EXT12	Trichoblast	Denyer et al. 2019 Dev Cell
AT5G49270	COBL9	Trichoblast	Brady et al 2007b, Plant Phys; Huang et al.2017 Plant Phys
AT5G58010	LRL3	Trichoblast	Lee et al. 2006 PNAS
AT1G66470	RHD6	Trichoblast	Menand et al. 2007 Science
AT5G37800	RSL1	Trichoblast	Menand et al. 2007 Science
AT2G36120	DOT1	Xylem Pole Pericycle	Wendrich et al. 2020 Science
AT4G30450	XPP	Xylem Pole Pericycle	Schürholz et al. 2018 Plant Phys

## Sheet: Middle cell layer marker genes
Related to Supplementary Figure 6. Top 50 most highly DE expressed genes in the middle cell layer (Zhai & Xu et al. 2021)
Yellow is bound by WOX5, blue is bound by BBM, green is bound by both WOX5 and BBM in ChIP-seq experiments (Zhang et al., 2025, Horstman et al., 2015)
Gene ID	Gene	Symbol	Gene.tairComputationalDescription	Gene.tairCuratorSummary	p_val	avg_log2FC	pct.1	pct.2	p_val_adj
AT2G28790	AT2G28790	AT2G28790/	Pathogenesis-related thaumatin superfamily protein;(source:Araport11)		1.11e-238	1.78303	0.875	0.402	2.49e-234
AT3G20840	PLT1	PLT1/AtPLT1, PLT1	Integrase-type DNA-binding superfamily protein;(source:Araport11)	Encodes a member of the AINTEGUMENTA-like (AIL) subclass of the AP2/EREBP family of transcription factors and is essential for quiescent center (QC) specification and stem cell activity. It is a key effector for establishment of the stem cell niche during embryonic pattern formation. It is transcribed in response to auxin accumulation and is dependent on auxin response transcription factors.	0	1.76041	0.684	0.129	0
AT2G30860	GSTF9	GSTF9/ATGSTF7, ATGSTF9, GLUTTR, GSTF9	glutathione S-transferase PHI 9;(source:Araport11)	Encodes glutathione transferase belonging to the phi class of GSTs. Naming convention according to Wagner et al. (2002).	4.46e-27	1.74673	0.297	0.167	9.98e-23
AT3G11260	WOX5	WOX5/WOX5, WOX5B	WUSCHEL related homeobox 5;(source:Araport11)	WOX5 is a member of the Wuschel (WUS) family of homeodomain transcription factors and is required for quiescent center (QC) function and columella stem cell maintenance in the root meristem. It is expressed in the QC and moves to the columella stem cells where it represses their differentiation. WOX5 binds members of the Topless family of transcriptional co-repressors.	3.06e-173	1.59547	0.678	0.241	6.84e-169
AT3G54220	SCR	SCR/SCR, SGR1	GRAS family transcription factor;(source:Araport11)	Encodes a member of a novel family having similarity to DNA binding proteins containing basic-leucine zipper regions; scr is expressed in cortex/endodermal initial cells and in the endodermal cell lineage. Regulates the radial organization of the root. Is required cell-autonomously for distal specification of the quiescent center, which in turn regulates stem cell fate of immediately surrounding …	1.62e-162	1.56468	0.695	0.312	3.62e-158
AT1G69490	NAP	NAP/ANAC029, ATNAP, NAP	NAC-like, activated by AP3/PI;(source:Araport11)	Encodes a member of the NAC transcription factor gene family. It is expressed in floral primordia and upregulated by AP3 and PI. Its expression is associated with leaf senescence. The mRNA is cell-to-cell mobile.	1.79e-156	1.4517	0.647	0.24	4e-152
AT2G03830	RGF8	RGF8/CLEL2, GLV6, RGF8	root meristem growth factor;(source:Araport11)	Encodes a root meristem growth factor (RGF). Belongs to a family of functionally redundant homologous peptides that are secreted, tyrosine-sulfated, and expressed mainly in the stem cell area and the innermost layer of central columella cells. RGFs are required for maintenance of the root stem cell niche and transit amplifying cell proliferation. Members of this family include: At5g60810 (RGF1), …	1.56e-196	1.26909	0.828	0.376	3.49e-192
AT4G16447	AT4G16447	AT4G16447/	hypothetical protein;(source:Araport11)		2.02e-223	1.18695	0.399	0.049	4.53e-219
AT1G80340	GA3OX2	GA3OX2/ATGA3OX2, GA3OX2, GA4H	gibberellin 3-oxidase 2;(source:Araport11)	Encodes a protein with gibberellin 3 &#946;-hydroxylase activity. The protein was heterologously expressed in E. coli and shown to catalyze the hydroxylation of both GA9 and GA20.	0	1.15984	0.394	0.024	0
AT3G63240	AT3G63240	AT3G63240/	DNAse I-like superfamily protein;(source:Araport11)		4.99e-144	1.14613	0.732	0.354	1.12e-139
AT1G21310	EXT3	EXT3/ATEXT3, EXT3, RSH	extensin 3;(source:Araport11)	Encodes extensin 3.	1.23e-116	1.103	0.612	0.249	2.75e-112
AT1G56680	AT1G56680	AT1G56680/	Chitinase family protein;(source:Araport11)		2.14e-106	1.08515	0.441	0.142	4.79e-102
AT5G03150	JKD	JKD/JKD	C2H2-like zinc finger protein;(source:Araport11)	JKD is a nuclear-localized putative transcription factor of the BIRDS/IDD C2H2 zinc finger family. JKD and its homologue BIB, restrict SHR movement to a single layer, the endodermis, and delimit tissue boundaries in the root meristem through a process that involves nuclear retention through protein complex formation. JKD mutation leads to periclinal divisions in the cortex, increased cell numbers…	7.21e-191	1.0542	0.51	0.115	1.61e-186
AT3G04520	THA2	THA2/THA2	threonine aldolase 2;(source:Araport11)	Encodes a threonine aldolase, involved in threonine degradation to glycine. Expressed in vascular tissue through out the plant.	2.73e-105	1.01014	0.553	0.232	6.1e-101
AT2G46950	CYP709B2	CYP709B2/CYP709B2	cytochrome P450, family 709, subfamily B, polypeptide 2;(source:Araport11)		2.51e-157	0.991021	0.42	0.089	5.62e-153
AT3G22830	HSFA6B	HSFA6B/AT-HSFA6B, HSFA6B	heat shock transcription factor A6B;(source:Araport11)	member of Heat Stress Transcription Factor (Hsf) family	2.06e-57	0.92778	0.533	0.3	4.62e-53
AT5G10100	TPPI	TPPI/TPPI	Haloacid dehalogenase-like hydrolase (HAD) superfamily protein;(source:Araport11)		8.62e-103	0.904875	0.687	0.334	1.93e-98
AT3G21270	DOF2	DOF2/ADOF2, DOF2	DOF zinc finger protein 2;(source:Araport11)	Encodes Dof zinc finger protein adof2.	5.2e-96	0.904087	0.395	0.126	1.16e-91
AT5G51451	RGF5	RGF5/CLEL7, GLV10, RGF5	root meristem growth factor;(source:Araport11)	Encodes a root meristem growth factor (RGF). Belongs to a family of functionally redundant homologous peptides that are secreted, tyrosine-sulfated, and expressed mainly in the stem cell area and the innermost layer of central columella cells. RGFs are required for maintenance of the root stem cell niche and transit amplifying cell proliferation. Members of this family include: At5g60810 (RGF1), …	1.37e-119	0.900597	0.535	0.196	3.05e-115
AT5G15960	KIN1	KIN1/KIN1	stress-responsive protein (KIN1) / stress-induced protein (KIN1);(source:Araport11)	cold and ABA inducible protein kin1, possibly functions as an anti-freeze protein. Transcript level of this gene is induced by cold, ABA, dehydration and osmoticum (mannitol). However, protein activity of GUS fused to the promoter of this gene is inhibited by cold treatment, suggesting an inhibition of the protein by increased transcript level.	3.54e-44	0.893203	0.499	0.287	7.92e-40
AT1G75580	AT1G75580	AT1G75580/SAUR51	SAUR-like auxin-responsive protein family;(source:Araport11)		5.25e-94	0.883536	0.634	0.32	1.17e-89
AT1G21090	AT1G21090	AT1G21090/	Cupredoxin superfamily protein;(source:Araport11)		3.35e-122	0.883329	0.575	0.226	7.5e-118
AT5G58750	AT5G58750	AT5G58750/PRISE	NAD(P)-binding Rossmann-fold superfamily protein;(source:Araport11)	Putative PRISE (progesterone 5&#946;-reductase and/or iridoid synthase-like 1,4-enone reductases).	5.09e-103	0.880116	0.677	0.342	1.14e-98
AT3G26760	AT3G26760	AT3G26760/	NAD(P)-binding Rossmann-fold superfamily protein;(source:Araport11)		1.25e-117	0.869005	0.636	0.279	2.81e-113
AT1G72490	AT1G72490	AT1G72490/AtNGR2, DRO1, LAZY4	hypothetical protein;(source:Araport11)	DRO1 is a member of the IGT gene family and has a unknown function . It is expressed in roots and involved in leaf root architecture, specifically the orientation of lateral root angles. Involved in determining lateral root branch angle.	3.41e-105	0.86166	0.576	0.248	7.63e-101
AT5G28640	AN3	AN3/AN3, ATGIF1, GIF, GIF1	SSXT family protein;(source:Araport11)	Encodes a protein with similarity to mammalian transcriptional coactivator that is involved in cell proliferation during leaf and flower development. Loss of function mutations have narrow, pointed leaves and narrow floral organs. AN3 interacts with members of the growth regulating factor (GRF) family of transcription factors.	1.2e-87	0.847389	0.545	0.241	2.68e-83
AT5G48480	AT5G48480	AT5G48480/	Lactoylglutathione lyase / glyoxalase I family protein;(source:Araport11)		2.94e-98	0.847159	0.781	0.466	6.57e-94
AT5G17760	AT5G17760	AT5G17760/	P-loop containing nucleoside triphosphate hydrolases superfamily protein;(source:Araport11)		4.25e-61	0.841709	0.678	0.425	9.5e-57
AT5G25900	GA3	GA3/ATKO1, CYP701A3, GA3	GA requiring 3;(source:Araport11)	Encodes a member of the CYP701A cytochrome p450 family that is involved in later steps of the gibberellin biosynthetic pathway.	1.1e-85	0.813541	0.738	0.471	2.45e-81
AT1G80440	AT1G80440	AT1G80440/KFB20, KMD1	Galactose oxidase/kelch repeat superfamily protein;(source:Araport11)	Encodes a member of a family of F-box proteins, called the KISS ME DEADLY (KMD) family, that targets type-B ARR proteins for degradation and is involved in the negative regulation of the cytokinin response. Also named as KFB20, a member of a group of Kelch repeat F-box proteins that negatively regulate phenylpropanoid biosynthesis by targeting the phenypropanoid biosynthesis enzyme phenylalanine …	1.23e-47	0.813421	0.572	0.359	2.74e-43
AT2G27830	AT2G27830	AT2G27830/	hypothetical protein;(source:Araport11)		5.44e-82	0.812361	0.515	0.23	1.22e-77
AT4G38410	AT4G38410	AT4G38410/	Dehydrin family protein;(source:Araport11)		1.19e-12	0.811007	0.32	0.218	2.65e-08
AT4G35720	AT4G35720	AT4G35720/	DUF241 domain protein, putative (DUF241);(source:Araport11)		2.73e-88	0.803184	0.398	0.133	6.1e-84
AT4G20320	AT4G20320	AT4G20320/CTPS4	CTP synthase family protein;(source:Araport11)	Cytidine triphosphate synthase.	2.09e-63	0.799859	0.675	0.436	4.67e-59
AT5G26910	TRM8	TRM8/TRM8	GPI-anchored adhesin-like protein;(source:Araport11)	Encodes a member of the TRM superfamily, that plays a role in preprophase band formation during plant cell division and controls the robustness of the orientation of that cell division.	1.86e-108	0.797724	0.487	0.175	4.16e-104
AT4G17350	AT4G17350	AT4G17350/FL5	auxin canalization protein (DUF828);(source:Araport11)	FORKED-LIKE family member, part of Group 3 (Group 1 consists of FKD1, FL1-FL3; Group 2 consists of FL4 and FL8 and Group 3 consists of FL5- FL7). May coordinate leaf size with vein density, where Group 1 members and Group 3 members have opposing functions.	1.98e-79	0.782587	0.642	0.356	4.44e-75
AT1G04610	YUC3	YUC3/YUC3	YUCCA 3;(source:Araport11)	Encodes a member of the YUC family that is expressed in the root apex and is ethylene inducible in the root.	1.76e-59	0.766347	0.149	0.026	3.95e-55
AT5G14920	AT5G14920	AT5G14920/GASA14	Gibberellin-regulated family protein;(source:Araport11)	Encodes a GASA domain containing protein that regulates increases in plant growth through GA-induced and DELLA-dependent signal transduction and that can increase abiotic stress resistance by reducing ROS accumulation.	9.98e-69	0.764457	0.754	0.479	2.23e-64
AT1G50420	SCL3	SCL3/SCL-3, SCL3	scarecrow-like 3;(source:Araport11)	Encodes a scarecrow-like protein (SCL3) Putative transcription factors interacting with the gene product of VHA-B1 (vacuolar ATPase subunit B1; as shown through yeast two-hybrid assay).	1.32e-73	0.757645	0.515	0.251	2.94e-69
AT1G69040	ACR4	ACR4/ACR4	ACT domain repeat 4;(source:Araport11)	ACT-domain containing protein involved in feedback regulation of amino acid metabolism	1.15e-67	0.754059	0.626	0.372	2.56e-63
AT4G28100	AT4G28100	AT4G28100/	transmembrane protein;(source:Araport11)		9.52e-169	0.74971	0.456	0.1	2.13e-164
AT5G66600	AT5G66600	AT5G66600/	electron transporter, putative (Protein of unknown function, DUF547);(source:Araport11)		9.2e-77	0.747419	0.517	0.249	2.06e-72
AT4G37580	HLS1	HLS1/COP3, HLS1, UNS2	Acyl-CoA N-acyltransferases (NAT) superfamily protein;(source:Araport11)	involved in apical hook development. putative N-acetyltransferase	1.01e-89	0.730432	0.471	0.177	2.26e-85
AT5G63350	AT5G63350	AT5G63350/AITR6, DIL1	von willebrand factor A domain protein;(source:Araport11)	ABA&#8208;induced transcription repressor that acts as feedback regulator in ABA signalling.	5.8e-39	0.721823	0.466	0.261	1.3e-34
AT2G01420	PIN4	PIN4/ATPIN4, PIN4	Auxin efflux carrier family protein;(source:Araport11)	Encodes a putative auxin efflux carrier that is localized in developing and mature root meristems. It is involved in the maintenance of embryonic auxin gradients. A role for AtPIN4 in generating a sink for auxin below the quiescent center of the root meristem that is essential for auxin distribution and patterning is proposed. In the root, PIN4 is detected around the quiescent center and cells su…	4.74e-54	0.721794	0.442	0.213	1.06e-49
AT3G60650	AT3G60650	AT3G60650/	transmembrane protein;(source:Araport11)	Encodes a peptide involved in the regulation of lateral root development and root growth pattern.	9.64e-91	0.708658	0.396	0.125	2.16e-86
AT3G28740	CYP81D11	CYP81D11/CYP81D11	Cytochrome P450 superfamily protein;(source:Araport11)	Encodes a member of the cytochrome p450 family. Expression is upregulated in response to cis-jasmonate treatment. Overexpression induces synthesis of volatile compounds that affect chemical ecology and insect interactions.	2.24e-43	0.706988	0.617	0.391	5.02e-39
AT5G28020	CYSD2	CYSD2/ATCYSD2, CYSD2	cysteine synthase D2;(source:Araport11)	Encodes cysteine synthase CysD2.	8.66e-92	0.699677	0.37	0.112	1.94e-87
AT5G51850	TRM24	TRM24/TRM24	hypothetical protein;(source:Araport11)		4.84e-163	0.691185	0.354	0.057	1.08e-158
AT1G08030	TPST	TPST/AQC1, HPS7, TPST	tyrosylprotein sulfotransferase;(source:Araport11)	Encodes a tyrosylprotein sulfotransferase (TPST). This protein is a 500-aa type I transmembrane protein that shows no sequence similarity to animal TPSTs. Activity confirmed by protein expression in yeast. TPST is expressed throughout the plant body, and the highest levels of expression are in the root apical meristem. TPST acts in the auxin pathway to maintain postembryonic root stem cell niche …	4.88e-67	0.685119	0.503	0.249	1.09e-62

## Sheet: SE-related genes
Related to Supplementary Figure 7B. Somatic embryogenesis related genes
Yellow is bound by WOX5, blue is bound by BBM, green is bound by both WOX5 and BBM in ChIP-seq experiments (Zhang et al., 2025, Horstman et al., 2015)
Gene ID	Gene
AT1G04180	YUC9
AT1G04610	YUC3
AT1G21970	LEC1
AT1G28300	LEC2
AT1G54160	NF-YA5
AT1G68240	AT1G68240
AT1G73590	PIN1
AT2G21050	LAX2
AT2G33230	YUC7
AT2G38120	AUX1
AT3G14020	NF-YA6
AT3G20910	NF-YA9
AT3G24650	ABI3
AT3G26790	FUS3
AT3G27785	MYB118
AT3G54320	WRI1
AT3G54420	EP3
AT3G55560	AGF2
AT3G62100	IAA30
AT4G28720	YUC8
AT5G01240	LAX1
AT5G12840	NF-YA1
AT5G13790	AGL15
AT5G25620	YUC6
AT5G58950	AT5G58950

## Sheet: pBBM_BBM_YFP_ChIP_homer
pBBM::BBM-YFP ChIP-seq (Horstman et al., 2015) reanalysed according to Kerstens et al. (2024).
PeakID (cmd=annotatePeaks.pl /mnt/e/ChIP_DAP/peaks/pBBM_BBM_YFP_ChIP_summits.bed /home/merk/data/genomes/arabidopsis/chr_notation/TAIR10_chr_all.fas -gtf /home/merk/data/genomes/arabidopsis/chr_notation/Araport11_GTF_genes_transposons.20241001.gtf)	Chr	Start	End	Strand	Peak Score	Focus Ratio/Region Size	Annotation	Detailed Annotation	Distance to TSS	Nearest PromoterID	Entrez ID	Nearest Unigene	Nearest Refseq	Nearest Ensembl	Gene Name	Gene Alias	Gene Description	Gene Type
pBBM_BBM_YFP_ChIP_peak_2583	chr1	19778216	19778216	+	102.841	NA	promoter-TSS (AT1G53070.1)	#NAME?	83	AT1G53070.1	AT1G53070	AT1G53070						NA
pBBM_BBM_YFP_ChIP_peak_1936	chr1	11068458	11068458	+	98.0304	NA	Intergenic	Intergenic	-1257	AT1G31030.1	AT1G31030	AT1G31030						NA
pBBM_BBM_YFP_ChIP_peak_8455	chr3	8197819	8197819	+	97.8108	NA	TTS (AT3G23050.1)	#NAME?	-2817	AT3G23060.1	AT3G23060	AT3G23060						NA
pBBM_BBM_YFP_ChIP_peak_2011	chr1	11595062	11595062	+	97.4151	NA	intron (AT1G32190.2, intron 1 of 4)	-intron (AT1G32190.1, intron 1 of 4)	920	AT1G32190.2	AT1G32190	AT1G32190						NA
pBBM_BBM_YFP_ChIP_peak_2903	chr1	22132216	22132216	+	97.262	NA	Intergenic	Intergenic	3345	AT1G08297.1	AT1G08297	AT1G08297						NA
pBBM_BBM_YFP_ChIP_peak_3647	chr1	26365225	26365225	+	96.3822	NA	promoter-TSS (AT1G70000.1)	#NAME?	-347	AT1G70000.1	AT1G70000	AT1G70000						NA
pBBM_BBM_YFP_ChIP_peak_13912	chr5	8925905	8925905	+	94.8463	NA	Intergenic	Intergenic	-1192	AT5G04035.1	AT5G04035	AT5G04035						NA
pBBM_BBM_YFP_ChIP_peak_1886	chr1	10707827	10707827	+	94.2421	NA	Intergenic	Intergenic	3840	AT1G30350.1	AT1G30350	AT1G30350						NA
pBBM_BBM_YFP_ChIP_peak_2947	chr1	22564356	22564356	+	93.8615	NA	promoter-TSS (AT1G61200.1)	#NAME?	-3	AT1G61210.2	AT1G61210	AT1G61210						NA
pBBM_BBM_YFP_ChIP_peak_10698	chr4	8440871	8440871	+	92.9922	NA	TTS (AT4G14723.1)	#NAME?	972	AT4G14723.1	AT4G14723	AT4G14723						NA
pBBM_BBM_YFP_ChIP_peak_14897	chr5	20637998	20637998	+	92.7682	NA	promoter-TSS (AT5G50740.1)	#NAME?	-2	AT5G50740.1	AT5G50740	AT5G50740						NA
pBBM_BBM_YFP_ChIP_peak_14290	chr5	16659829	16659829	+	92.0716	NA	Intergenic	Intergenic	3121	AT5G41660.1	AT5G41660	AT5G41660						NA
pBBM_BBM_YFP_ChIP_peak_945	chr1	5325413	5325413	+	91.4696	NA	promoter-TSS (AT1G15500.1)	#NAME?	-877	AT1G15500.1	AT1G15500	AT1G15500						NA
pBBM_BBM_YFP_ChIP_peak_8557	chr3	8780431	8780431	+	91.3098	NA	exon (AT3G24240.1, exon 1 of 2)	-exon (AT3G24240.1, exon 1 of 2)	193	AT3G24240.1	AT3G24240	AT3G24240						NA
pBBM_BBM_YFP_ChIP_peak_1905	chr1	10853491	10853491	+	91.0536	NA	Intergenic	Intergenic	-1026	AT1G30620.1	AT1G30620	AT1G30620						NA
pBBM_BBM_YFP_ChIP_peak_3856	chr1	27282931	27282931	+	90.2911	NA	promoter-TSS (AT1G72470.1)	#NAME?	-697	AT1G72470.1	AT1G72470	AT1G72470						NA
pBBM_BBM_YFP_ChIP_peak_15285	chr5	22753266	22753266	+	90.1854	NA	promoter-TSS (AT5G56210.1)	#NAME?	390	AT5G08435.1	AT5G08435	AT5G08435						NA
pBBM_BBM_YFP_ChIP_peak_2620	chr1	19958158	19958158	+	90.1022	NA	promoter-TSS (AT1G53470.1)	#NAME?	-222	AT1G53470.1	AT1G53470	AT1G53470						NA
pBBM_BBM_YFP_ChIP_peak_1287	chr1	7384626	7384626	+	89.8765	NA	promoter-TSS (AT1G21090.1)	#NAME?	-3	AT1G21090.2	AT1G21090	AT1G21090						NA
pBBM_BBM_YFP_ChIP_peak_4930	chr2	7806636	7806636	+	89.4643	NA	Intergenic	Intergenic	3811	AT2G17940.1	AT2G17940	AT2G17940						NA
pBBM_BBM_YFP_ChIP_peak_5740	chr2	12679051	12679051	+	89.2626	NA	exon (AT2G29660.1, exon 1 of 1)	-exon (AT2G29660.1, exon 1 of 1)	161	AT2G29660.1	AT2G29660	AT2G29660						NA
pBBM_BBM_YFP_ChIP_peak_5967	chr2	14122294	14122294	+	88.6498	NA	promoter-TSS (AT2G33320.1)	#NAME?	-104	AT2G33320.1	AT2G33320	AT2G33320						NA
pBBM_BBM_YFP_ChIP_peak_2486	chr1	18961749	18961749	+	88.194	NA	Intergenic	Intergenic	-1456	AT1G51172.1	AT1G51172	AT1G51172						NA
pBBM_BBM_YFP_ChIP_peak_5223	chr2	9746877	9746877	+	87.8686	NA	promoter-TSS (AT2G22900.1)	#NAME?	-442	AT2G22900.1	AT2G22900	AT2G22900						NA
pBBM_BBM_YFP_ChIP_peak_12713	chr5	1422756	1422756	+	87.8157	NA	promoter-TSS (AT5G04885.2)	#NAME?	122	AT5G04885.1	AT5G04885	AT5G04885						NA
pBBM_BBM_YFP_ChIP_peak_2471	chr1	18769341	18769341	+	87.383	NA	Intergenic	Intergenic	-1596	AT1G50660.1	AT1G50660	AT1G50660						NA
pBBM_BBM_YFP_ChIP_peak_11222	chr4	11869011	11869011	+	87.1712	NA	Intergenic	Intergenic	-2536	AT4G22540.1	AT4G22540	AT4G22540						NA
pBBM_BBM_YFP_ChIP_peak_14865	chr5	20406708	20406708	+	87.0291	NA	promoter-TSS (AT5G50150.1)	#NAME?	23	AT5G50150.1	AT5G50150	AT5G50150						NA
pBBM_BBM_YFP_ChIP_peak_1358	chr1	7729710	7729710	+	86.2943	NA	promoter-TSS (AT1G21970.1)	#NAME?	-61	AT1G21970.1	AT1G21970	AT1G21970						NA
pBBM_BBM_YFP_ChIP_peak_15391	chr5	23256524	23256524	+	86.055	NA	promoter-TSS (AT5G57390.2)	#NAME?	179	AT5G57390.1	AT5G57390	AT5G57390						NA
pBBM_BBM_YFP_ChIP_peak_4668	chr2	1337045	1337045	+	85.6595	NA	promoter-TSS (AT2G04040.1)	#NAME?	-495	AT2G04040.1	AT2G04040	AT2G04040						NA
pBBM_BBM_YFP_ChIP_peak_9049	chr3	16295249	16295249	+	84.8425	NA	TTS (AT3G44740.1)	#NAME?	-2407	AT3G44750.1	AT3G44750	AT3G44750						NA
pBBM_BBM_YFP_ChIP_peak_5235	chr2	9810492	9810492	+	84.7382	NA	promoter-TSS (AT2G23040.1)	#NAME?	-33	AT2G23050.2	AT2G23050	AT2G23050						NA
pBBM_BBM_YFP_ChIP_peak_5144	chr2	9431756	9431756	+	84.5622	NA	promoter-TSS (AT2G07525.1)	#NAME?	5	AT2G07535.1	AT2G07535	AT2G07535						NA
pBBM_BBM_YFP_ChIP_peak_6513	chr2	17032095	17032095	+	84.4903	NA	promoter-TSS (AT2G40810.1)	#NAME?	-317	AT2G40810.1	AT2G40810	AT2G40810						NA
pBBM_BBM_YFP_ChIP_peak_14554	chr5	18441137	18441137	+	84.3025	NA	Intergenic	Intergenic	-3470	AT5G45510.1	AT5G45510	AT5G45510						NA
pBBM_BBM_YFP_ChIP_peak_8289	chr3	7280381	7280381	+	84.0694	NA	promoter-TSS (AT3G20820.1)	#NAME?	-411	AT3G20820.1	AT3G20820	AT3G20820						NA
pBBM_BBM_YFP_ChIP_peak_4175	chr1	28905480	28905480	+	83.9587	NA	promoter-TSS (AT1G76950.1)	#NAME?	-961	AT1G76950.1	AT1G76950	AT1G76950						NA
pBBM_BBM_YFP_ChIP_peak_14577	chr5	18576771	18576771	+	83.9101	NA	exon (AT5G45800.2, exon 2 of 2)	-exon (AT5G45800.2, exon 2 of 2)	2470	AT5G45800.2	AT5G45800	AT5G45800						NA
pBBM_BBM_YFP_ChIP_peak_9818	chr3	21368721	21368721	+	83.7982	NA	Intergenic	Intergenic	-2036	AT3G57670.1	AT3G57670	AT3G57670						NA
pBBM_BBM_YFP_ChIP_peak_10966	chr4	10231054	10231054	+	83.5951	NA	promoter-TSS (AT4G18570.1)	#NAME?	-164	AT4G18570.2	AT4G18570	AT4G18570						NA
pBBM_BBM_YFP_ChIP_peak_1212	chr1	6883304	6883304	+	83.4263	NA	Intergenic	Intergenic	-3365	AT1G19850.1	AT1G19850	AT1G19850.uORF1
pBBM_BBM_YFP_ChIP_peak_12553	chr5	537132	537132	+	83.3198	NA	Intergenic	Intergenic	-1876	AT5G00850.1	AT5G00850	AT5G00850						NA
pBBM_BBM_YFP_ChIP_peak_2014	chr1	11600348	11600348	+	83.2879	NA	promoter-TSS (AT1G06533.1)	#NAME?	-773	AT1G06533.1	AT1G06533	AT1G06533						NA
pBBM_BBM_YFP_ChIP_peak_8025	chr3	5540418	5540418	+	83.2516	NA	exon (AT3G16340.1, exon 2 of 19)	-exon (AT3G16340.1, exon 2 of 19)	787	AT3G16340.2	AT3G16340	AT3G16340						NA
pBBM_BBM_YFP_ChIP_peak_11514	chr4	13912886	13912886	+	82.3948	NA	exon (AT4G07955.1, exon 1 of 1)	-exon (AT4G07955.1, exon 1 of 1)	250	AT4G07955.1	AT4G07955	AT4G07955						NA
pBBM_BBM_YFP_ChIP_peak_8358	chr3	7655059	7655059	+	82.3798	NA	intron (AT3G21720.1, intron 2 of 4)	-intron (AT3G21720.1, intron 2 of 4)	994	AT3G21720.1	AT3G21720	AT3G21720						NA
pBBM_BBM_YFP_ChIP_peak_15308	chr5	22887574	22887574	+	82.2613	NA	TTS (AT5G08585.1)	#NAME?	127	AT5G08585.1	AT5G08585	AT5G08585						NA
pBBM_BBM_YFP_ChIP_peak_369	chr1	2241713	2241713	+	81.8182	NA	promoter-TSS (AT1G04573.1)	#NAME?	31	AT1G04573.1	AT1G04573	AT1G04573						NA
pBBM_BBM_YFP_ChIP_peak_11729	chr4	15023073	15023073	+	81.7513	NA	promoter-TSS (AT4G30850.1)	#NAME?	-568	AT4G30850.1	AT4G30850	AT4G30850						NA
pBBM_BBM_YFP_ChIP_peak_3428	chr1	25537259	25537259	+	81.3325	NA	promoter-TSS (AT1G08967.1)	#NAME?	59	AT1G08967.1	AT1G08967	AT1G08967						NA
pBBM_BBM_YFP_ChIP_peak_12273	chr4	17730774	17730774	+	81.2664	NA	Intergenic	Intergenic	-2865	AT4G37740.1	AT4G37740	AT4G37740						NA
pBBM_BBM_YFP_ChIP_peak_14358	chr5	17183288	17183288	+	81.2397	NA	promoter-TSS (AT5G42850.1)	#NAME?	-545	AT5G42850.1	AT5G42850	AT5G42850						NA
pBBM_BBM_YFP_ChIP_peak_15317	chr5	22968341	22968341	+	81.2243	NA	exon (AT5G56790.1, exon 1 of 9)	-exon (AT5G56790.1, exon 1 of 9)	450	AT5G56790.1	AT5G56790	AT5G56790						NA
pBBM_BBM_YFP_ChIP_peak_15963	chr5	26096978	26096978	+	81.1033	NA	promoter-TSS (AT5G65300.1)	#NAME?	589	AT5G65305.1	AT5G65305	AT5G65305						NA
pBBM_BBM_YFP_ChIP_peak_1359	chr1	7733392	7733392	+	80.9259	NA	Intergenic	Intergenic	-1269	AT1G21980.1	AT1G21980	AT1G21980						NA
pBBM_BBM_YFP_ChIP_peak_4323	chr1	29488522	29488522	+	80.7529	NA	promoter-TSS (AT1G78380.1)	#NAME?	-515	AT1G78380.1	AT1G78380	AT1G78380						NA
pBBM_BBM_YFP_ChIP_peak_14790	chr5	19899015	19899015	+	80.729	NA	exon (AT5G49100.1, exon 1 of 1)	-exon (AT5G49100.1, exon 1 of 1)	286	AT5G49100.1	AT5G49100	AT5G49100						NA
pBBM_BBM_YFP_ChIP_peak_7107	chr3	205008	205008	+	80.4226	NA	promoter-TSS (AT3G01516.1)	#NAME?	-306	AT3G01516.1	AT3G01516	AT3G01516						NA
pBBM_BBM_YFP_ChIP_peak_14721	chr5	19505695	19505695	+	80.3587	NA	Intergenic	Intergenic	-1161	AT5G48110.1	AT5G48110	AT5G48110						NA
pBBM_BBM_YFP_ChIP_peak_6666	chr2	17839300	17839300	+	80.3291	NA	promoter-TSS (AT2G09405.1)	#NAME?	-704	AT2G09405.1	AT2G09405	AT2G09405						NA
pBBM_BBM_YFP_ChIP_peak_4963	chr2	7969175	7969175	+	80.2205	NA	promoter-TSS (AT2G18340.1)	#NAME?	-123	AT2G18340.3	AT2G18340	AT2G18340						NA
pBBM_BBM_YFP_ChIP_peak_12117	chr4	17237942	17237942	+	80.2205	NA	Intergenic	Intergenic	-2362	AT4G36520.1	AT4G36520	AT4G36520						NA
pBBM_BBM_YFP_ChIP_peak_9780	chr3	21145405	21145405	+	80.132	NA	Intergenic	Intergenic	-2153	AT3G57130.2	AT3G57130	AT3G57130						NA
pBBM_BBM_YFP_ChIP_peak_3004	chr1	23013554	23013554	+	80.1309	NA	promoter-TSS (AT1G62290.1)	#NAME?	-31	AT1G62290.3	AT1G62290	AT1G62290						NA
pBBM_BBM_YFP_ChIP_peak_1307	chr1	7492079	7492079	+	79.8008	NA	promoter-TSS (AT1G05667.1)	#NAME?	114	AT1G21395.1	AT1G21395	AT1G21395						NA
pBBM_BBM_YFP_ChIP_peak_8603	chr3	8996731	8996731	+	79.7038	NA	promoter-TSS (AT3G24650.1)	#NAME?	-639	AT3G24650.1	AT3G24650	AT3G24650						NA
pBBM_BBM_YFP_ChIP_peak_15523	chr5	23948300	23948300	+	79.6425	NA	Intergenic	Intergenic	-1361	AT5G59370.1	AT5G59370	AT5G59370						NA
pBBM_BBM_YFP_ChIP_peak_2779	chr1	21042071	21042071	+	79.59	NA	promoter-TSS (AT1G56220.3)	#NAME?	-880	AT1G56220.5	AT1G56220	AT1G56220						NA
pBBM_BBM_YFP_ChIP_peak_3754	chr1	26747557	26747557	+	79.5341	NA	Intergenic	Intergenic	1696	AT1G70944.1	AT1G70944	AT1G70944						NA
pBBM_BBM_YFP_ChIP_peak_4159	chr1	28860703	28860703	+	79.3597	NA	Intergenic	Intergenic	3453	AT1G76870.1	AT1G76870	AT1G76870						NA
pBBM_BBM_YFP_ChIP_peak_2712	chr1	20593735	20593735	+	79.2739	NA	promoter-TSS (AT1G55200.2)	#NAME?	-708	AT1G55205.1	AT1G55205	AT1G55205						NA
pBBM_BBM_YFP_ChIP_peak_14782	chr5	19839658	19839658	+	79.254	NA	promoter-TSS (AT5G48940.1)	#NAME?	-5	AT5G48940.1	AT5G48940	AT5G48940						NA
pBBM_BBM_YFP_ChIP_peak_5506	chr2	11374386	11374386	+	79.2093	NA	Intergenic	Intergenic	5912	AT2G26700.1	AT2G26700	AT2G26700						NA
pBBM_BBM_YFP_ChIP_peak_1747	chr1	9917251	9917251	+	79.1925	NA	Intergenic	Intergenic	-3414	AT1G28310.1	AT1G28310	AT1G28310						NA
pBBM_BBM_YFP_ChIP_peak_6596	chr2	17438320	17438320	+	79.1925	NA	promoter-TSS (AT2G41800.1)	#NAME?	-152	AT2G41800.1	AT2G41800	AT2G41800						NA
pBBM_BBM_YFP_ChIP_peak_964	chr1	5422140	5422140	+	78.7989	NA	TTS (AT1G05197.1)	#NAME?	952	AT1G05197.1	AT1G05197	AT1G05197						NA
pBBM_BBM_YFP_ChIP_peak_12660	chr5	1089708	1089708	+	78.7491	NA	promoter-TSS (AT5G04040.2)	#NAME?	-233	AT5G04040.2	AT5G04040	AT5G04040						NA
pBBM_BBM_YFP_ChIP_peak_11306	chr4	12375118	12375118	+	78.7299	NA	Intergenic	Intergenic	-1004	AT4G23750.1	AT4G23750	AT4G23750						NA
pBBM_BBM_YFP_ChIP_peak_14937	chr5	20942814	20942814	+	78.7139	NA	Intergenic	Intergenic	-1919	AT5G51550.1	AT5G51550	AT5G51550						NA
pBBM_BBM_YFP_ChIP_peak_8137	chr3	6190774	6190774	+	78.4724	NA	promoter-TSS (AT3G18080.1)	#NAME?	205	AT3G03615.1	AT3G03615	AT3G03615						NA
pBBM_BBM_YFP_ChIP_peak_13226	chr5	4520382	4520382	+	78.4538	NA	promoter-TSS (AT5G02135.1)	#NAME?	46	AT5G02135.1	AT5G02135	AT5G02135						NA
pBBM_BBM_YFP_ChIP_peak_2812	chr1	21449073	21449073	+	78.3105	NA	Intergenic	Intergenic	-1571	AT1G58007.2	AT1G58007	AT1G58007						NA
pBBM_BBM_YFP_ChIP_peak_6723	chr2	18119339	18119339	+	78.2741	NA	promoter-TSS (AT2G43710.1)	#NAME?	-534	AT2G43710.1	AT2G43710	AT2G43710						NA
pBBM_BBM_YFP_ChIP_peak_217	chr1	1277049	1277049	+	78.2713	NA	Intergenic	Intergenic	-2302	AT1G04610.1	AT1G04610	AT1G04610						NA
pBBM_BBM_YFP_ChIP_peak_3302	chr1	24748070	24748070	+	78.0637	NA	promoter-TSS (AT1G66350.1)	#NAME?	-35	AT1G66350.1	AT1G66350	AT1G66350						NA
pBBM_BBM_YFP_ChIP_peak_2117	chr1	12421727	12421727	+	77.8319	NA	promoter-TSS (AT1G34110.1)	#NAME?	65	AT1G34110.1	AT1G34110	AT1G34110						NA
pBBM_BBM_YFP_ChIP_peak_72	chr1	426677	426677	+	77.7737	NA	TTS (AT1G02210.1)	#NAME?	1134	AT1G02210.1	AT1G02210	AT1G02210						NA
pBBM_BBM_YFP_ChIP_peak_15604	chr5	24384622	24384622	+	77.6643	NA	Intergenic	Intergenic	-1388	AT5G60680.1	AT5G60680	AT5G60680						NA
pBBM_BBM_YFP_ChIP_peak_5848	chr2	13307891	13307891	+	77.6588	NA	promoter-TSS (AT2G31230.1)	#NAME?	-319	AT2G31230.1	AT2G31230	AT2G31230						NA
pBBM_BBM_YFP_ChIP_peak_8506	chr3	8460065	8460065	+	77.6588	NA	promoter-TSS (AT3G23570.1)	#NAME?	-75	AT3G23570.2	AT3G23570	AT3G23570						NA
pBBM_BBM_YFP_ChIP_peak_4290	chr1	29385909	29385909	+	77.2744	NA	Intergenic	Intergenic	-1763	AT1G78100.1	AT1G78100	AT1G78100						NA
pBBM_BBM_YFP_ChIP_peak_15057	chr5	21626500	21626500	+	77.2626	NA	Intergenic	Intergenic	-7219	AT5G53290.1	AT5G53290	AT5G53290						NA
pBBM_BBM_YFP_ChIP_peak_5699	chr2	12409436	12409436	+	77.1431	NA	Intergenic	Intergenic	-1197	AT2G28890.1	AT2G28890	AT2G28890						NA
pBBM_BBM_YFP_ChIP_peak_12867	chr5	2315615	2315615	+	76.7541	NA	promoter-TSS (AT5G07330.1)	#NAME?	-332	AT5G07330.1	AT5G07330	AT5G07330						NA
pBBM_BBM_YFP_ChIP_peak_11240	chr4	11957833	11957833	+	76.3943	NA	promoter-TSS (AT4G22756.1)	#NAME?	-295	AT4G22758.1	AT4G22758	AT4G22758						NA
pBBM_BBM_YFP_ChIP_peak_3726	chr1	26663097	26663097	+	76.3025	NA	exon (AT1G70710.1, exon 1 of 7)	-exon (AT1G70710.1, exon 1 of 7)	240	AT1G70710.1	AT1G70710	AT1G70710						NA
pBBM_BBM_YFP_ChIP_peak_2295	chr1	17223249	17223249	+	76.2788	NA	Intergenic	Intergenic	-1471	AT1G46264.1	AT1G46264	AT1G46264						NA
pBBM_BBM_YFP_ChIP_peak_8614	chr3	9058634	9058634	+	76.2722	NA	TTS (AT3G24800.1)	#NAME?	-2202	AT3G24810.1	AT3G24810	AT3G24810						NA
pBBM_BBM_YFP_ChIP_peak_7043	chr2	19466451	19466451	+	76.0944	NA	Intergenic	Intergenic	-2364	AT2G47430.1	AT2G47430	AT2G47430						NA
pBBM_BBM_YFP_ChIP_peak_13278	chr5	4813115	4813115	+	75.9822	NA	promoter-TSS (AT5G14880.1)	#NAME?	-816	AT5G14880.1	AT5G14880	AT5G14880						NA
pBBM_BBM_YFP_ChIP_peak_13423	chr5	5766286	5766286	+	75.6953	NA	promoter-TSS (AT5G17490.1)	#NAME?	-40	AT5G17490.1	AT5G17490	AT5G17490						NA
pBBM_BBM_YFP_ChIP_peak_1598	chr1	9086194	9086194	+	75.6118	NA	promoter-TSS (AT1G26255.1)	#NAME?	-543	AT1G26255.2	AT1G26255	AT1G26255						NA
pBBM_BBM_YFP_ChIP_peak_11871	chr4	15992840	15992840	+	75.5111	NA	Intergenic	Intergenic	-1117	AT4G33160.2	AT4G33160	AT4G33160						NA
pBBM_BBM_YFP_ChIP_peak_6711	chr2	18060839	18060839	+	75.4543	NA	promoter-TSS (AT2G43500.1)	#NAME?	-877	AT2G43500.3	AT2G43500	AT2G43500						NA
pBBM_BBM_YFP_ChIP_peak_2119	chr1	12424071	12424071	+	75.3476	NA	Intergenic	Intergenic	-2279	AT1G34110.2	AT1G34110	AT1G34110						NA
pBBM_BBM_YFP_ChIP_peak_852	chr1	4903228	4903228	+	75.3224	NA	promoter-TSS (AT1G05073.1)	#NAME?	75	AT1G05073.1	AT1G05073	AT1G05073						NA
pBBM_BBM_YFP_ChIP_peak_9128	chr3	17306906	17306906	+	75.1036	NA	promoter-TSS (AT3G46970.1)	#NAME?	-273	AT3G46970.1	AT3G46970	AT3G46970						NA
pBBM_BBM_YFP_ChIP_peak_914	chr1	5149164	5149164	+	75.0772	NA	exon (AT1G14920.1, exon 1 of 1)	-exon (AT1G14920.1, exon 1 of 1)	182	AT1G14920.1	AT1G14920	AT1G14920						NA
pBBM_BBM_YFP_ChIP_peak_1837	chr1	10506211	10506211	+	75.0559	NA	promoter-TSS (AT1G29980.1)	#NAME?	-22	AT1G29980.1	AT1G29980	AT1G29980						NA
pBBM_BBM_YFP_ChIP_peak_10628	chr4	7860884	7860884	+	75.0559	NA	promoter-TSS (AT4G13505.2)	#NAME?	-993	AT4G13505.2	AT4G13505	AT4G13505						NA
pBBM_BBM_YFP_ChIP_peak_13536	chr5	6396185	6396185	+	75.0559	NA	TTS (AT5G02965.1)	#NAME?	136	AT5G02965.1	AT5G02965	AT5G02965						NA
pBBM_BBM_YFP_ChIP_peak_7034	chr2	19408561	19408561	+	74.6926	NA	Intergenic	Intergenic	-1463	AT2G47260.1	AT2G47260	AT2G47260						NA
pBBM_BBM_YFP_ChIP_peak_4135	chr1	28701615	28701615	+	74.2902	NA	Intergenic	Intergenic	-3348	AT1G76500.1	AT1G76500	AT1G76500						NA
pBBM_BBM_YFP_ChIP_peak_4481	chr2	123017	123017	+	74.1913	NA	promoter-TSS (AT2G01220.1)	#NAME?	-6	AT2G01220.2	AT2G01220	AT2G01220						NA
pBBM_BBM_YFP_ChIP_peak_1635	chr1	9308342	9308342	+	74.033	NA	Intergenic	Intergenic	-2542	AT1G26860.1	AT1G26860	AT1G26860						NA
pBBM_BBM_YFP_ChIP_peak_10906	chr4	9902418	9902418	+	73.9011	NA	Intergenic	Intergenic	-4403	AT4G17810.1	AT4G17810	AT4G17810						NA
pBBM_BBM_YFP_ChIP_peak_8635	chr3	9258787	9258787	+	73.7637	NA	Intergenic	Intergenic	-3704	AT3G25500.1	AT3G25500	AT3G25500						NA
pBBM_BBM_YFP_ChIP_peak_9978	chr3	22423487	22423487	+	73.5651	NA	TTS (AT3G60660.1)	#NAME?	2143	AT3G60660.1	AT3G60660	AT3G60660						NA
pBBM_BBM_YFP_ChIP_peak_7307	chr3	1463464	1463464	+	73.5003	NA	promoter-TSS (AT3G05165.1)	#NAME?	-501	AT3G05165.2	AT3G05165	AT3G05165						NA
pBBM_BBM_YFP_ChIP_peak_9965	chr3	22368677	22368677	+	73.4982	NA	Intergenic	Intergenic	-1633	AT3G09445.1	AT3G09445	AT3G09445						NA
pBBM_BBM_YFP_ChIP_peak_6616	chr2	17562983	17562983	+	73.2997	NA	promoter-TSS (AT2G42110.1)	#NAME?	-36	AT2G42110.1	AT2G42110	AT2G42110						NA
pBBM_BBM_YFP_ChIP_peak_2649	chr1	20146556	20146556	+	73.1914	NA	TTS (AT1G53950.1)	#NAME?	257	AT1G53945.1	AT1G53945	AT1G53945						NA
pBBM_BBM_YFP_ChIP_peak_10898	chr4	9875150	9875150	+	73.161	NA	Intergenic	Intergenic	-1022	AT4G17770.1	AT4G17770	AT4G17770						NA
pBBM_BBM_YFP_ChIP_peak_10149	chr3	23398669	23398669	+	73.0778	NA	promoter-TSS (AT3G63340.1)	#NAME?	-215	AT3G63340.5	AT3G63340	AT3G63340						NA
pBBM_BBM_YFP_ChIP_peak_3837	chr1	27175581	27175581	+	73.0778	NA	Intergenic	Intergenic	-3877	AT1G72210.1	AT1G72210	AT1G72210						NA
pBBM_BBM_YFP_ChIP_peak_10863	chr4	9673743	9673743	+	73.0188	NA	promoter-TSS (AT4G17260.1)	#NAME?	-154	AT4G17260.1	AT4G17260	AT4G17260						NA
pBBM_BBM_YFP_ChIP_peak_9606	chr3	19999576	19999576	+	72.9969	NA	TTS (AT3G54000.1)	#NAME?	-1245	AT3G54010.1	AT3G54010	AT3G54010						NA
pBBM_BBM_YFP_ChIP_peak_1894	chr1	10793240	10793240	+	72.9796	NA	TTS (AT1G30480.1)	#NAME?	-2999	AT1G30475.4	AT1G30475	AT1G30475						NA
pBBM_BBM_YFP_ChIP_peak_12985	chr5	3164924	3164924	+	72.9753	NA	TTS (AT5G01655.1)	#NAME?	448	AT5G01655.1	AT5G01655	AT5G01655						NA
pBBM_BBM_YFP_ChIP_peak_7143	chr3	421092	421092	+	72.9751	NA	promoter-TSS (AT3G02245.1)	#NAME?	-680	AT3G02245.1	AT3G02245	AT3G02245						NA
pBBM_BBM_YFP_ChIP_peak_677	chr1	4060058	4060058	+	72.8959	NA	Intergenic	Intergenic	1571	AT1G12015.1	AT1G12015	AT1G12015						NA
pBBM_BBM_YFP_ChIP_peak_4306	chr1	29438945	29438945	+	72.7736	NA	Intergenic	Intergenic	-2271	AT1G78240.1	AT1G78240	AT1G78240						NA
pBBM_BBM_YFP_ChIP_peak_5029	chr2	8430627	8430627	+	72.7557	NA	promoter-TSS (AT2G19460.1)	#NAME?	-736	AT2G19460.2	AT2G19460	AT2G19460						NA
pBBM_BBM_YFP_ChIP_peak_10054	chr3	22920118	22920118	+	72.6932	NA	TTS (AT3G00960.1)	#NAME?	908	AT3G00960.1	AT3G00960	AT3G00960						NA
pBBM_BBM_YFP_ChIP_peak_8305	chr3	7317980	7317980	+	72.6409	NA	Intergenic	Intergenic	1678	AT3G20885.1	AT3G20885	AT3G20885						NA
pBBM_BBM_YFP_ChIP_peak_14871	chr5	20420804	20420804	+	72.6253	NA	promoter-TSS (AT5G50170.1)	#NAME?	-147	AT5G50170.1	AT5G50170	AT5G50170						NA
pBBM_BBM_YFP_ChIP_peak_1145	chr1	6606128	6606128	+	72.5316	NA	promoter-TSS (AT1G19115.1)	#NAME?	-109	AT1G19115.2	AT1G19115	AT1G19115						NA
pBBM_BBM_YFP_ChIP_peak_9977	chr3	22420991	22420991	+	72.4669	NA	promoter-TSS (AT3G60660.1)	#NAME?	-353	AT3G60660.1	AT3G60660	AT3G60660						NA
pBBM_BBM_YFP_ChIP_peak_4403	chr1	29944560	29944560	+	72.3339	NA	promoter-TSS (AT1G79580.3)	#NAME?	-847	AT1G79580.3	AT1G79580	AT1G79580						NA
pBBM_BBM_YFP_ChIP_peak_4068	chr1	28378482	28378482	+	72.2364	NA	TTS (AT1G75580.1)	#NAME?	1105	AT1G75580.1	AT1G75580	AT1G75580						NA
pBBM_BBM_YFP_ChIP_peak_6703	chr2	18000546	18000546	+	72.0978	NA	promoter-TSS (AT2G43320.1)	#NAME?	-276	AT2G43330.1	AT2G43330	AT2G43330						NA
pBBM_BBM_YFP_ChIP_peak_8862	chr3	10872250	10872250	+	72.0581	NA	intron (AT3G28860.1, intron 9 of 9)	-intron (AT3G28860.1, intron 9 of 9)	5328	AT3G28860.1	AT3G28860	AT3G28860						NA
pBBM_BBM_YFP_ChIP_peak_13273	chr5	4765891	4765891	+	72.0436	NA	Intergenic	Intergenic	-1057	AT5G14750.2	AT5G14750	AT5G14750						NA
pBBM_BBM_YFP_ChIP_peak_16073	chr5	26605906	26605906	+	72.0203	NA	TTS (AT5G09665.1)	#NAME?	1015	AT5G09665.1	AT5G09665	AT5G09665						NA
pBBM_BBM_YFP_ChIP_peak_12482	chr5	284014	284014	+	71.9998	NA	Intergenic	Intergenic	3340	AT5G01740.1	AT5G01740	AT5G01740						NA
pBBM_BBM_YFP_ChIP_peak_11959	chr4	16519963	16519963	+	71.9827	NA	Intergenic	Intergenic	-1898	AT4G34590.1	AT4G34590	AT4G34590
pBBM_BBM_YFP_ChIP_peak_6653	chr2	17769968	17769968	+	71.9536	NA	promoter-TSS (AT2G09390.1)	#NAME?	-49	AT2G09390.1	AT2G09390	AT2G09390						NA
pBBM_BBM_YFP_ChIP_peak_14338	chr5	17080631	17080631	+	71.9496	NA	Intergenic	Intergenic	-3543	AT5G06345.1	AT5G06345	AT5G06345						NA
pBBM_BBM_YFP_ChIP_peak_1332	chr1	7640183	7640183	+	71.9311	NA	promoter-TSS (AT1G21740.1)	#NAME?	-723	AT1G21740.1	AT1G21740	AT1G21740						NA
pBBM_BBM_YFP_ChIP_peak_9412	chr3	18906321	18906321	+	71.7418	NA	Intergenic	Intergenic	-4169	AT3G50850.1	AT3G50850	AT3G50850						NA
pBBM_BBM_YFP_ChIP_peak_9440	chr3	19039614	19039614	+	71.4727	NA	promoter-TSS (AT3G51290.1)	#NAME?	102	AT3G51290.3	AT3G51290	AT3G51290						NA
pBBM_BBM_YFP_ChIP_peak_768	chr1	4514667	4514667	+	71.4641	NA	promoter-TSS (AT1G13210.1)	#NAME?	-657	AT1G13210.1	AT1G13210	AT1G13210						NA
pBBM_BBM_YFP_ChIP_peak_14036	chr5	10864886	10864886	+	71.4282	NA	promoter-TSS (AT5G28840.1)	#NAME?	17	AT5G28840.2	AT5G28840	AT5G28840						NA
pBBM_BBM_YFP_ChIP_peak_13674	chr5	7357654	7357654	+	71.3879	NA	TTS (AT5G22200.1)	#NAME?	-1124	AT5G22210.1	AT5G22210	AT5G22210						NA
pBBM_BBM_YFP_ChIP_peak_12387	chr4	18331983	18331983	+	71.3357	NA	TTS (AT4G39410.1)	#NAME?	136	AT4G09865.1	AT4G09865	AT4G09865						NA
pBBM_BBM_YFP_ChIP_peak_13678	chr5	7385728	7385728	+	71.1152	NA	exon (AT5G22310.1, exon 1 of 3)	-exon (AT5G22310.1, exon 1 of 3)	105	AT5G22310.1	AT5G22310	AT5G22310						NA
pBBM_BBM_YFP_ChIP_peak_15050	chr5	21612629	21612629	+	71.0981	NA	Intergenic	Intergenic	5219	AT5G53280.1	AT5G53280	AT5G53280						NA
pBBM_BBM_YFP_ChIP_peak_5619	chr2	12122583	12122583	+	71.0095	NA	Intergenic	Intergenic	3298	AT2G28355.1	AT2G28355	AT2G28355						NA
pBBM_BBM_YFP_ChIP_peak_4490	chr2	180378	180378	+	70.9875	NA	exon (AT2G01420.1, exon 6 of 6)	-exon (AT2G01420.1, exon 6 of 6)	-1175	AT2G03985.1	AT2G03985	AT2G03985						NA
pBBM_BBM_YFP_ChIP_peak_7926	chr3	5120101	5120101	+	70.7296	NA	Intergenic	Intergenic	-1041	AT3G15200.1	AT3G15200	AT3G15200						NA
pBBM_BBM_YFP_ChIP_peak_14750	chr5	19646093	19646093	+	70.7124	NA	TTS (AT5G48485.1)	#NAME?	747	AT5G48485.1	AT5G48485	AT5G48485						NA
pBBM_BBM_YFP_ChIP_peak_15553	chr5	24093507	24093507	+	70.7124	NA	TTS (AT5G59790.1)	#NAME?	2861	AT5G59790.2	AT5G59790	AT5G59790						NA
pBBM_BBM_YFP_ChIP_peak_6280	chr2	15771770	15771770	+	70.4547	NA	TTS (AT2G37590.1)	#NAME?	2684	AT2G37590.1	AT2G37590	AT2G37590						NA
pBBM_BBM_YFP_ChIP_peak_13792	chr5	8243301	8243301	+	70.3988	NA	promoter-TSS (AT5G24270.3)	#NAME?	56	AT5G24270.4	AT5G24270	AT5G24270						NA
pBBM_BBM_YFP_ChIP_peak_1339	chr1	7664179	7664179	+	70.3861	NA	Intergenic	Intergenic	-1454	AT1G21830.1	AT1G21830	AT1G21830						NA
pBBM_BBM_YFP_ChIP_peak_6371	chr2	16270438	16270438	+	70.3762	NA	TTS (AT2G08985.1)	#NAME?	1214	AT2G08985.1	AT2G08985	AT2G08985						NA
pBBM_BBM_YFP_ChIP_peak_1568	chr1	8922200	8922200	+	70.3682	NA	promoter-TSS (AT1G25425.1)	#NAME?	-216	AT1G25425.1	AT1G25425	AT1G25425						NA
pBBM_BBM_YFP_ChIP_peak_5177	chr2	9610610	9610610	+	70.3682	NA	promoter-TSS (AT2G22620.1)	#NAME?	-7	AT2G22620.5	AT2G22620	AT2G22620						NA
pBBM_BBM_YFP_ChIP_peak_391	chr1	2348146	2348146	+	70.1377	NA	promoter-TSS (AT1G07630.1)	#NAME?	301	AT1G04607.1	AT1G04607	AT1G04607						NA
pBBM_BBM_YFP_ChIP_peak_6931	chr2	19033547	19033547	+	70.0647	NA	promoter-TSS (AT2G46370.1)	#NAME?	-39	AT2G46370.2	AT2G46370	AT2G46370						NA
pBBM_BBM_YFP_ChIP_peak_6976	chr2	19173034	19173034	+	69.9233	NA	Intergenic	Intergenic	-6048	AT2G09750.1	AT2G09750	AT2G09750						NA
pBBM_BBM_YFP_ChIP_peak_643	chr1	3885955	3885955	+	69.6904	NA	TTS (AT1G11572.1)	#NAME?	1613	AT1G11572.1	AT1G11572	AT1G11572						NA
pBBM_BBM_YFP_ChIP_peak_14965	chr5	21082155	21082155	+	69.6862	NA	TTS (AT5G51850.1)	#NAME?	2272	AT5G51860.1	AT5G51860	AT5G51860						NA
pBBM_BBM_YFP_ChIP_peak_4353	chr1	29600491	29600491	+	69.4968	NA	promoter-TSS (AT1G78710.2)	#NAME?	-762	AT1G78710.2	AT1G78710	AT1G78710						NA
pBBM_BBM_YFP_ChIP_peak_3443	chr1	25622695	25622695	+	69.4403	NA	promoter-TSS (AT1G68360.1)	#NAME?	-102	AT1G68360.1	AT1G68360	AT1G68360						NA
pBBM_BBM_YFP_ChIP_peak_4149	chr1	28754164	28754164	+	69.4152	NA	Intergenic	Intergenic	-2357	AT1G76620.1	AT1G76620	AT1G76620						NA
pBBM_BBM_YFP_ChIP_peak_9642	chr3	20262382	20262382	+	69.412	NA	promoter-TSS (AT3G54740.5)	#NAME?	7	AT3G54740.8	AT3G54740	AT3G54740						NA
pBBM_BBM_YFP_ChIP_peak_4898	chr2	7548682	7548682	+	69.3733	NA	TTS (AT2G17360.1)	#NAME?	-1020	AT2G17370.1	AT2G17370	AT2G17370						NA
pBBM_BBM_YFP_ChIP_peak_3539	chr1	25912693	25912693	+	69.3565	NA	Intergenic	Intergenic	-1416	AT1G68910.3	AT1G68910	AT1G68910						NA
pBBM_BBM_YFP_ChIP_peak_13266	chr5	4739252	4739252	+	69.3305	NA	TTS (AT5G14700.1)	#NAME?	-2607	AT5G14690.1	AT5G14690	AT5G14690						NA
pBBM_BBM_YFP_ChIP_peak_15066	chr5	21668872	21668872	+	69.3222	NA	TTS (AT5G53410.1)	#NAME?	933	AT5G53410.1	AT5G53410	AT5G53410						NA
pBBM_BBM_YFP_ChIP_peak_6586	chr2	17359742	17359742	+	69.1839	NA	promoter-TSS (AT2G41640.1)	#NAME?	-632	AT2G41640.3	AT2G41640	AT2G41640						NA
pBBM_BBM_YFP_ChIP_peak_13341	chr5	5233298	5233298	+	69.1438	NA	promoter-TSS (AT5G16023.1)	#NAME?	-262	AT5G16023.1	AT5G16023	AT5G16023						NA
pBBM_BBM_YFP_ChIP_peak_8840	chr3	10600295	10600295	+	69.1069	NA	Intergenic	Intergenic	-1253	AT3G28345.1	AT3G28345	AT3G28345						NA
pBBM_BBM_YFP_ChIP_peak_1383	chr1	7832417	7832417	+	69.0683	NA	Intergenic	Intergenic	-1993	AT1G22180.2	AT1G22180	AT1G22180						NA
pBBM_BBM_YFP_ChIP_peak_10871	chr4	9731721	9731721	+	69.0555	NA	Intergenic	Intergenic	3981	AT4G17440.1	AT4G17440	AT4G17440						NA
pBBM_BBM_YFP_ChIP_peak_1465	chr1	8178878	8178878	+	69.032	NA	Intergenic	Intergenic	-3059	AT1G23070.1	AT1G23070	AT1G23070						NA
pBBM_BBM_YFP_ChIP_peak_733	chr1	4289438	4289438	+	68.9427	NA	promoter-TSS (AT1G12600.1)	#NAME?	158	AT1G04963.1	AT1G04963	AT1G04963						NA
pBBM_BBM_YFP_ChIP_peak_7629	chr3	3442347	3442347	+	68.9427	NA	exon (AT3G10985.1, exon 1 of 1)	-exon (AT3G10985.1, exon 1 of 1)	110	AT3G10985.1	AT3G10985	AT3G10985						NA
pBBM_BBM_YFP_ChIP_peak_14964	chr5	21078785	21078785	+	68.8446	NA	promoter-TSS (AT5G51850.1)	#NAME?	-321	AT5G51850.1	AT5G51850	AT5G51850						NA
pBBM_BBM_YFP_ChIP_peak_6568	chr2	17242390	17242390	+	68.8262	NA	Intergenic	Intergenic	-1781	AT2G41370.1	AT2G41370	AT2G41370						NA
pBBM_BBM_YFP_ChIP_peak_14176	chr5	15797229	15797229	+	68.8015	NA	Intergenic	Intergenic	-1486	AT5G39471.1	AT5G39471	AT5G39471						NA
pBBM_BBM_YFP_ChIP_peak_1745	chr1	9913928	9913928	+	68.4645	NA	promoter-TSS (AT1G28310.1)	#NAME?	-91	AT1G28310.1	AT1G28310	AT1G28310						NA
pBBM_BBM_YFP_ChIP_peak_16161	chr5	26891260	26891260	+	68.4579	NA	exon (AT5G09885.1, exon 1 of 1)	-exon (AT5G09885.1, exon 1 of 1)	119	AT5G09885.1	AT5G09885	AT5G09885						NA
pBBM_BBM_YFP_ChIP_peak_10257	chr4	919810	919810	+	68.3788	NA	Intergenic	Intergenic	-1637	AT4G02080.1	AT4G02080	AT4G02080						NA
pBBM_BBM_YFP_ChIP_peak_4745	chr2	2924434	2924434	+	68.3788	NA	promoter-TSS (AT2G07050.1)	#NAME?	74	AT2G07050.1	AT2G07050	AT2G07050						NA
pBBM_BBM_YFP_ChIP_peak_4614	chr2	813642	813642	+	68.3788	NA	Intergenic	Intergenic	3271	AT2G04335.1	AT2G04335	AT2G04335						NA
pBBM_BBM_YFP_ChIP_peak_4391	chr1	29870747	29870747	+	68.3788	NA	promoter-TSS (AT1G79410.1)	#NAME?	-579	AT1G79420.1	AT1G79420	AT1G79420						NA
pBBM_BBM_YFP_ChIP_peak_15121	chr5	21904297	21904297	+	68.3788	NA	promoter-TSS (AT5G53950.1)	#NAME?	-443	AT5G53950.1	AT5G53950	AT5G53950						NA
pBBM_BBM_YFP_ChIP_peak_15574	chr5	24236622	24236622	+	68.3491	NA	TTS (AT5G60190.1)	#NAME?	2191	AT5G60190.1	AT5G60190	AT5G60190						NA
pBBM_BBM_YFP_ChIP_peak_8304	chr3	7316577	7316577	+	68.2894	NA	promoter-TSS (AT3G20880.1)	#NAME?	-694	AT3G20880.1	AT3G20880	AT3G20880						NA
pBBM_BBM_YFP_ChIP_peak_5617	chr2	12118003	12118003	+	68.2096	NA	Intergenic	Intergenic	-1282	AT2G28355.1	AT2G28355	AT2G28355						NA
pBBM_BBM_YFP_ChIP_peak_14286	chr5	16645957	16645957	+	68.0857	NA	promoter-TSS (AT5G41620.1)	#NAME?	-200	AT5G41620.2	AT5G41620	AT5G41620						NA
pBBM_BBM_YFP_ChIP_peak_5428	chr2	10945122	10945122	+	68.0375	NA	Intergenic	Intergenic	-2668	AT2G25690.3	AT2G25690	AT2G25690						NA
pBBM_BBM_YFP_ChIP_peak_7848	chr3	4740114	4740114	+	68.0299	NA	promoter-TSS (AT3G14230.1)	#NAME?	-816	AT3G14230.2	AT3G14230	AT3G14230						NA
pBBM_BBM_YFP_ChIP_peak_8308	chr3	7325411	7325411	+	67.9068	NA	promoter-TSS (AT3G20900.1)	#NAME?	-741	AT3G20900.1	AT3G20900	AT3G20900						NA
pBBM_BBM_YFP_ChIP_peak_4376	chr1	29762725	29762725	+	67.8682	NA	Intergenic	Intergenic	3567	AT1G79110.1	AT1G79110	AT1G79110						NA
pBBM_BBM_YFP_ChIP_peak_11295	chr4	12353716	12353716	+	67.8246	NA	TTS (AT4G07170.1)	#NAME?	1069	AT4G07170.1	AT4G07170	AT4G07170						NA
pBBM_BBM_YFP_ChIP_peak_6669	chr2	17847165	17847165	+	67.7907	NA	promoter-TSS (AT2G42885.1)	#NAME?	-562	AT2G42885.1	AT2G42885	AT2G42885						NA
pBBM_BBM_YFP_ChIP_peak_7489	chr3	2563944	2563944	+	67.7462	NA	promoter-TSS (AT3G08030.2)	#NAME?	141	AT3G08030.1	AT3G08030	AT3G08030						NA
pBBM_BBM_YFP_ChIP_peak_14517	chr5	18221439	18221439	+	67.7432	NA	Intergenic	Intergenic	2836	AT5G45100.1	AT5G45100	AT5G45100						NA
pBBM_BBM_YFP_ChIP_peak_14767	chr5	19783974	19783974	+	67.7432	NA	Intergenic	Intergenic	-1908	AT5G48790.2	AT5G48790	AT5G48790						NA
pBBM_BBM_YFP_ChIP_peak_14817	chr5	20088967	20088967	+	67.7198	NA	Intergenic	Intergenic	-1681	AT5G49520.1	AT5G49520	AT5G49520						NA
pBBM_BBM_YFP_ChIP_peak_8237	chr3	6932926	6932926	+	67.6442	NA	Intergenic	Intergenic	-1101	AT3G19920.1	AT3G19920	AT3G19920						NA
pBBM_BBM_YFP_ChIP_peak_13826	chr5	8425184	8425184	+	67.5348	NA	TTS (AT5G03785.1)	#NAME?	361	AT5G03785.1	AT5G03785	AT5G03785						NA
pBBM_BBM_YFP_ChIP_peak_13446	chr5	5876375	5876375	+	67.4306	NA	promoter-TSS (AT5G17800.1)	#NAME?	-738	AT5G17800.1	AT5G17800	AT5G17800						NA
pBBM_BBM_YFP_ChIP_peak_7384	chr3	1896178	1896178	+	67.4034	NA	exon (AT3G06270.1, exon 1 of 2)	-exon (AT3G06270.1, exon 1 of 2)	320	AT3G06270.1	AT3G06270	AT3G06270						NA
pBBM_BBM_YFP_ChIP_peak_3476	chr1	25698840	25698840	+	67.4034	NA	Intergenic	Intergenic	-2930	AT1G68500.1	AT1G68500	AT1G68500						NA
pBBM_BBM_YFP_ChIP_peak_2952	chr1	22596444	22596444	+	67.3984	NA	Intergenic	Intergenic	-1106	AT1G61260.1	AT1G61260	AT1G61260						NA
pBBM_BBM_YFP_ChIP_peak_8806	chr3	10313620	10313620	+	67.3787	NA	Intergenic	Intergenic	-1390	AT3G27820.1	AT3G27820	AT3G27820						NA
pBBM_BBM_YFP_ChIP_peak_5650	chr2	12234322	12234322	+	67.3309	NA	Intergenic	Intergenic	4651	AT2G28560.3	AT2G28560	AT2G28560						NA
pBBM_BBM_YFP_ChIP_peak_4067	chr1	28377235	28377235	+	67.3258	NA	promoter-TSS (AT1G75580.1)	#NAME?	-142	AT1G75580.1	AT1G75580	AT1G75580						NA
pBBM_BBM_YFP_ChIP_peak_15085	chr5	21733867	21733867	+	67.3166	NA	Intergenic	Intergenic	-4454	AT5G53500.2	AT5G53500	AT5G53500						NA
pBBM_BBM_YFP_ChIP_peak_4629	chr2	920872	920872	+	67.2744	NA	Intergenic	Intergenic	-2201	AT2G03090.1	AT2G03090	AT2G03090						NA
pBBM_BBM_YFP_ChIP_peak_6418	chr2	16552714	16552714	+	67.2643	NA	promoter-TSS (AT2G09075.1)	#NAME?	-691	AT2G09075.1	AT2G09075	AT2G09075						NA
pBBM_BBM_YFP_ChIP_peak_8908	chr3	11247762	11247762	+	67.255	NA	TTS (AT3G29300.1)	#NAME?	751	AT3G29300.1	AT3G29300	AT3G29300						NA
pBBM_BBM_YFP_ChIP_peak_14882	chr5	20506555	20506555	+	67.2227	NA	promoter-TSS (AT5G50360.1)	#NAME?	23	AT5G50361.1	AT5G50361	AT5G50361						NA
pBBM_BBM_YFP_ChIP_peak_1256	chr1	7238251	7238251	+	67.1822	NA	promoter-TSS (AT1G20823.1)	#NAME?	-442	AT1G20823.1	AT1G20823	AT1G20823						NA
pBBM_BBM_YFP_ChIP_peak_1405	chr1	7937824	7937824	+	67.1814	NA	TTS (AT1G22490.1)	#NAME?	-2442	AT1G22480.1	AT1G22480	AT1G22480						NA
pBBM_BBM_YFP_ChIP_peak_13850	chr5	8587370	8587370	+	67.1351	NA	Intergenic	Intergenic	-2087	AT5G24930.1	AT5G24930	AT5G24930						NA
pBBM_BBM_YFP_ChIP_peak_1818	chr1	10329034	10329034	+	67.0972	NA	promoter-TSS (AT1G29535.1)	#NAME?	47	AT1G29535.4	AT1G29535	AT1G29535						NA
pBBM_BBM_YFP_ChIP_peak_10144	chr3	23368808	23368808	+	67.0793	NA	promoter-TSS (AT3G09945.1)	#NAME?	-379	AT3G09945.1	AT3G09945	AT3G09945						NA
pBBM_BBM_YFP_ChIP_peak_12416	chr4	18483444	18483444	+	67.0048	NA	Intergenic	Intergenic	-1457	AT4G39840.1	AT4G39840	AT4G39840						NA
pBBM_BBM_YFP_ChIP_peak_5256	chr2	9908098	9908098	+	66.9581	NA	Intergenic	Intergenic	-2066	AT2G23290.1	AT2G23290	AT2G23290						NA
pBBM_BBM_YFP_ChIP_peak_12019	chr4	16769505	16769505	+	66.9001	NA	Intergenic	Intergenic	-2418	AT4G35240.1	AT4G35240	AT4G35240						NA
pBBM_BBM_YFP_ChIP_peak_7426	chr3	2167650	2167650	+	66.8631	NA	promoter-TSS (AT3G06868.1)	#NAME?	-80	AT3G06868.1	AT3G06868	AT3G06868						NA
pBBM_BBM_YFP_ChIP_peak_827	chr1	4772799	4772799	+	66.845	NA	promoter-TSS (AT1G13950.1)	#NAME?	153	AT1G05037.1	AT1G05037	AT1G05037						NA
pBBM_BBM_YFP_ChIP_peak_13457	chr5	5901604	5901604	+	66.809	NA	TTS (AT5G17850.1)	#NAME?	2558	AT5G17850.2	AT5G17850	AT5G17850						NA
pBBM_BBM_YFP_ChIP_peak_3127	chr1	23543492	23543492	+	66.809	NA	Intergenic	Intergenic	-1259	AT1G63480.1	AT1G63480	AT1G63480						NA
pBBM_BBM_YFP_ChIP_peak_7139	chr3	411787	411787	+	66.7407	NA	promoter-TSS (AT3G02210.1)	#NAME?	86	AT3G02210.1	AT3G02210	AT3G02210						NA
pBBM_BBM_YFP_ChIP_peak_1456	chr1	8143131	8143131	+	66.5401	NA	promoter-TSS (AT1G23000.1)	#NAME?	-96	AT1G23000.1	AT1G23000	AT1G23000						NA
pBBM_BBM_YFP_ChIP_peak_9820	chr3	21376583	21376583	+	66.3632	NA	Intergenic	Intergenic	-1255	AT3G08965.1	AT3G08965	AT3G08965						NA
pBBM_BBM_YFP_ChIP_peak_9584	chr3	19855290	19855290	+	66.2773	NA	Intergenic	Intergenic	-1580	AT3G53550.1	AT3G53550	AT3G53550						NA
pBBM_BBM_YFP_ChIP_peak_16075	chr5	26623233	26623233	+	66.2773	NA	Intergenic	Intergenic	-1816	AT5G66690.1	AT5G66690	AT5G66690						NA
pBBM_BBM_YFP_ChIP_peak_15584	chr5	24264504	24264504	+	66.2558	NA	promoter-TSS (AT5G60300.1)	#NAME?	16	AT5G60300.2	AT5G60300	AT5G60300						NA
pBBM_BBM_YFP_ChIP_peak_2272	chr1	16935195	16935195	+	66.179	NA	TTS (AT1G44830.1)	#NAME?	1496	AT1G44830.1	AT1G44830	AT1G44830						NA
pBBM_BBM_YFP_ChIP_peak_13376	chr5	5412329	5412329	+	66.0603	NA	promoter-TSS (AT5G16560.1)	#NAME?	-563	AT5G16560.1	AT5G16560	AT5G16560						NA
pBBM_BBM_YFP_ChIP_peak_12523	chr5	430708	430708	+	65.9838	NA	promoter-TSS (AT5G02180.1)	#NAME?	-150	AT5G02180.1	AT5G02180	AT5G02180						NA
pBBM_BBM_YFP_ChIP_peak_13416	chr5	5716661	5716661	+	65.9577	NA	promoter-TSS (AT5G17340.1)	#NAME?	-393	AT5G17340.1	AT5G17340	AT5G17340						NA
pBBM_BBM_YFP_ChIP_peak_5674	chr2	12310745	12310745	+	65.9342	NA	Intergenic	Intergenic	-2102	AT2G28690.1	AT2G28690	AT2G28690						NA
pBBM_BBM_YFP_ChIP_peak_1939	chr1	11074156	11074156	+	65.8767	NA	Intergenic	Intergenic	-1592	AT1G31040.1	AT1G31040	AT1G31040						NA
pBBM_BBM_YFP_ChIP_peak_9396	chr3	18863779	18863779	+	65.7217	NA	promoter-TSS (AT3G50750.1)	#NAME?	-382	AT3G50750.1	AT3G50750	AT3G50750						NA
pBBM_BBM_YFP_ChIP_peak_5071	chr2	8707029	8707029	+	65.7028	NA	promoter-TSS (AT2G20180.1)	#NAME?	-20	AT2G20180.3	AT2G20180	AT2G20180						NA
pBBM_BBM_YFP_ChIP_peak_13519	chr5	6318589	6318589	+	65.6456	NA	Intergenic	Intergenic	3665	AT5G02925.1	AT5G02925	AT5G02925						NA
pBBM_BBM_YFP_ChIP_peak_6823	chr2	18620308	18620308	+	65.5856	NA	exon (AT2G45160.1, exon 1 of 1)	-exon (AT2G45160.1, exon 1 of 1)	143	AT2G45160.1	AT2G45160	AT2G45160						NA
pBBM_BBM_YFP_ChIP_peak_9988	chr3	22492698	22492698	+	65.5708	NA	promoter-TSS (AT3G60870.1)	#NAME?	-113	AT3G60870.1	AT3G60870	AT3G60870						NA
pBBM_BBM_YFP_ChIP_peak_454	chr1	2755943	2755943	+	65.5224	NA	TTS (AT1G08660.1)	#NAME?	3336	AT1G08660.3	AT1G08660	AT1G08660						NA
pBBM_BBM_YFP_ChIP_peak_4359	chr1	29644330	29644330	+	65.4785	NA	promoter-TSS (AT1G78850.1)	#NAME?	-795	AT1G78850.1	AT1G78850	AT1G78850						NA
pBBM_BBM_YFP_ChIP_peak_15105	chr5	21822228	21822228	+	65.312	NA	promoter-TSS (AT5G53760.1)	#NAME?	-95	AT5G53760.1	AT5G53760	AT5G53760						NA
pBBM_BBM_YFP_ChIP_peak_6810	chr2	18580330	18580330	+	65.2415	NA	Intergenic	Intergenic	-2367	AT2G45050.1	AT2G45050	AT2G45050						NA
pBBM_BBM_YFP_ChIP_peak_8441	chr3	8154407	8154407	+	65.2369	NA	TTS (AT3G04365.1)	#NAME?	799	AT3G04365.1	AT3G04365	AT3G04365						NA
pBBM_BBM_YFP_ChIP_peak_993	chr1	5635904	5635904	+	65.2121	NA	Intergenic	Intergenic	-2875	AT1G16500.1	AT1G16500	AT1G16500						NA
pBBM_BBM_YFP_ChIP_peak_15634	chr5	24468220	24468220	+	65.1543	NA	Intergenic	Intergenic	-1005	AT5G60810.2	AT5G60810	AT5G60810						NA
pBBM_BBM_YFP_ChIP_peak_12831	chr5	2126665	2126665	+	65.1494	NA	TTS (AT5G06839.1)	#NAME?	3844	AT5G06850.1	AT5G06850	AT5G06850						NA
pBBM_BBM_YFP_ChIP_peak_9832	chr3	21419321	21419321	+	65.1384	NA	promoter-TSS (AT3G57830.1)	#NAME?	-128	AT3G57830.1	AT3G57830	AT3G57830						NA
pBBM_BBM_YFP_ChIP_peak_9619	chr3	20069278	20069278	+	64.9928	NA	promoter-TSS (AT3G54210.1)	#NAME?	-664	AT3G54210.1	AT3G54210	AT3G54210						NA
pBBM_BBM_YFP_ChIP_peak_3920	chr1	27659261	27659261	+	64.9801	NA	promoter-TSS (AT1G73590.1)	#NAME?	-412	AT1G73590.1	AT1G73590	AT1G73590						NA
pBBM_BBM_YFP_ChIP_peak_8421	chr3	8072766	8072766	+	64.9114	NA	TTS (AT3G22810.1)	#NAME?	1412	AT3G22820.1	AT3G22820	AT3G22820						NA
pBBM_BBM_YFP_ChIP_peak_4373	chr1	29743566	29743566	+	64.8583	NA	TTS (AT1G79070.1)	#NAME?	1838	AT1G79060.1	AT1G79060	AT1G79060						NA
pBBM_BBM_YFP_ChIP_peak_1705	chr1	9732689	9732689	+	64.8243	NA	TTS (AT1G27940.1)	#NAME?	311	AT1G27930.1	AT1G27930	AT1G27930						NA
pBBM_BBM_YFP_ChIP_peak_4163	chr1	28865337	28865337	+	64.7903	NA	promoter-TSS (AT1G76880.1)	#NAME?	23	AT1G76880.1	AT1G76880	AT1G76880						NA
pBBM_BBM_YFP_ChIP_peak_6335	chr2	16058732	16058732	+	64.778	NA	TTS (AT2G38320.1)	#NAME?	3443	AT2G38320.1	AT2G38320	AT2G38320						NA
pBBM_BBM_YFP_ChIP_peak_9637	chr3	20195188	20195188	+	64.7584	NA	promoter-TSS (AT3G54550.1)	#NAME?	-525	AT3G54550.1	AT3G54550	AT3G54550						NA
pBBM_BBM_YFP_ChIP_peak_13210	chr5	4427260	4427260	+	64.7584	NA	promoter-TSS (AT5G13710.1)	#NAME?	64	AT5G13710.1	AT5G13710	AT5G13710						NA
pBBM_BBM_YFP_ChIP_peak_4295	chr1	29399351	29399351	+	64.7494	NA	promoter-TSS (AT1G78130.1)	#NAME?	-789	AT1G78130.1	AT1G78130	AT1G78130						NA
pBBM_BBM_YFP_ChIP_peak_1742	chr1	9900106	9900106	+	64.6713	NA	promoter-TSS (AT1G28300.1)	#NAME?	-230	AT1G28300.1	AT1G28300	AT1G28300						NA
pBBM_BBM_YFP_ChIP_peak_2300	chr1	17241993	17241993	+	64.6576	NA	Intergenic	Intergenic	-3808	AT1G46480.1	AT1G46480	AT1G46480						NA
pBBM_BBM_YFP_ChIP_peak_11135	chr4	11296011	11296011	+	64.6576	NA	TTS (AT4G21192.1)	#NAME?	1806	AT4G21192.1	AT4G21192	AT4G21192						NA
pBBM_BBM_YFP_ChIP_peak_9192	chr3	17635419	17635419	+	64.6576	NA	intron (AT3G47800.1, intron 2 of 4)	-intron (AT3G47800.1, intron 2 of 4)	615	AT3G47800.1	AT3G47800	AT3G47800						NA
pBBM_BBM_YFP_ChIP_peak_8359	chr3	7658070	7658070	+	64.6009	NA	Intergenic	Intergenic	-2017	AT3G21720.1	AT3G21720	AT3G21720						NA
pBBM_BBM_YFP_ChIP_peak_9095	chr3	16744854	16744854	+	64.5913	NA	Intergenic	Intergenic	-1019	AT3G45620.1	AT3G45620	AT3G45620						NA
pBBM_BBM_YFP_ChIP_peak_13459	chr5	5905870	5905870	+	64.5382	NA	Intergenic	Intergenic	-1338	AT5G17860.1	AT5G17860	AT5G17860						NA
pBBM_BBM_YFP_ChIP_peak_7511	chr3	2661682	2661682	+	64.4467	NA	promoter-TSS (AT3G08760.1)	#NAME?	-587	AT3G08760.1	AT3G08760	AT3G08760						NA
pBBM_BBM_YFP_ChIP_peak_15443	chr5	23475626	23475626	+	64.4271	NA	TTS (AT5G08815.1)	#NAME?	151	AT5G08815.1	AT5G08815	AT5G08815						NA
pBBM_BBM_YFP_ChIP_peak_6044	chr2	14587879	14587879	+	64.2983	NA	Intergenic	Intergenic	-3082	AT2G34640.1	AT2G34640	AT2G34640						NA
pBBM_BBM_YFP_ChIP_peak_6243	chr2	15566476	15566476	+	64.1969	NA	exon (AT2G08850.1, exon 1 of 1)	-exon (AT2G08850.1, exon 1 of 1)	120	AT2G08850.1	AT2G08850	AT2G08850						NA
pBBM_BBM_YFP_ChIP_peak_3531	chr1	25870350	25870350	+	64.0986	NA	promoter-TSS (AT1G68825.1)	#NAME?	70	AT1G68825.2	AT1G68825	AT1G68825						NA
pBBM_BBM_YFP_ChIP_peak_3020	chr1	23075631	23075631	+	64.0493	NA	Intergenic	Intergenic	-1565	AT1G08523.1	AT1G08523	AT1G08523						NA
pBBM_BBM_YFP_ChIP_peak_6338	chr2	16068768	16068768	+	64.0068	NA	promoter-TSS (AT2G38340.1)	#NAME?	-153	AT2G38340.1	AT2G38340	AT2G38340						NA
pBBM_BBM_YFP_ChIP_peak_12524	chr5	434736	434736	+	64.0004	NA	promoter-TSS (AT5G02190.1)	#NAME?	-432	AT5G02190.1	AT5G02190	AT5G02190						NA
pBBM_BBM_YFP_ChIP_peak_520	chr1	3244064	3244064	+	63.8996	NA	promoter-TSS (AT1G09960.1)	#NAME?	78	AT1G09960.1	AT1G09960	AT1G09960						NA
pBBM_BBM_YFP_ChIP_peak_5742	chr2	12683212	12683212	+	63.8996	NA	intron (AT2G29670.2, intron 1 of 1)	-intron (AT2G29670.1, intron 2 of 2)	1933	AT2G29670.2	AT2G29670	AT2G29670						NA
pBBM_BBM_YFP_ChIP_peak_5544	chr2	11682284	11682284	+	63.8276	NA	promoter-TSS (AT2G27300.1)	#NAME?	-313	AT2G27300.1	AT2G27300	AT2G27300						NA
pBBM_BBM_YFP_ChIP_peak_9274	chr3	18193553	18193553	+	63.7546	NA	TTS (AT3G49080.1)	#NAME?	176	AT3G49070.1	AT3G49070	AT3G49070						NA
pBBM_BBM_YFP_ChIP_peak_8118	chr3	6099892	6099892	+	63.6662	NA	TTS (AT3G17820.1)	#NAME?	-1861	AT3G17830.1	AT3G17830	AT3G17830						NA
pBBM_BBM_YFP_ChIP_peak_2802	chr1	21337023	21337023	+	63.638	NA	TTS (AT1G57610.1)	#NAME?	1733	AT1G57610.3	AT1G57610	AT1G57610						NA
pBBM_BBM_YFP_ChIP_peak_13237	chr5	4581917	4581917	+	63.638	NA	TTS (AT5G14220.1)	#NAME?	939	AT5G14210.2	AT5G14210	AT5G14210						NA
pBBM_BBM_YFP_ChIP_peak_9975	chr3	22417449	22417449	+	63.6185	NA	TTS (AT3G60640.1)	#NAME?	-1666	AT3G60650.1	AT3G60650	AT3G60650						NA
pBBM_BBM_YFP_ChIP_peak_8085	chr3	5860574	5860574	+	63.6127	NA	promoter-TSS (AT3G17185.1)	#NAME?	-917	AT3G17185.2	AT3G17185	AT3G17185						NA
pBBM_BBM_YFP_ChIP_peak_14878	chr5	20470137	20470137	+	63.3726	NA	Intergenic	Intergenic	-1920	AT5G50300.2	AT5G50300	AT5G50300						NA
pBBM_BBM_YFP_ChIP_peak_12906	chr5	2612908	2612908	+	63.2889	NA	Intergenic	Intergenic	2034	AT5G01475.1	AT5G01475	AT5G01475						NA
pBBM_BBM_YFP_ChIP_peak_8606	chr3	9003026	9003026	+	63.2466	NA	promoter-TSS (AT3G24660.1)	#NAME?	-543	AT3G24660.1	AT3G24660	AT3G24660						NA
pBBM_BBM_YFP_ChIP_peak_14233	chr5	16281201	16281201	+	63.1883	NA	promoter-TSS (AT5G40645.1)	#NAME?	-193	AT5G40650.1	AT5G40650	AT5G40650						NA
pBBM_BBM_YFP_ChIP_peak_11098	chr4	10947945	10947945	+	63.0845	NA	Intergenic	Intergenic	1304	AT4G06960.1	AT4G06960	AT4G06960						NA
pBBM_BBM_YFP_ChIP_peak_3686	chr1	26536178	26536178	+	63.0845	NA	exon (AT1G70410.1, exon 2 of 8)	-exon (AT1G70410.1, exon 2 of 8)	1244	AT1G70410.3	AT1G70410	AT1G70410						NA
pBBM_BBM_YFP_ChIP_peak_7696	chr3	3860117	3860117	+	63.0767	NA	TTS (AT3G12110.1)	#NAME?	2337	AT3G12110.1	AT3G12110	AT3G12110						NA
pBBM_BBM_YFP_ChIP_peak_3496	chr1	25740273	25740273	+	63.05	NA	promoter-TSS (AT1G08993.1)	#NAME?	56	AT1G08993.1	AT1G08993	AT1G08993						NA
pBBM_BBM_YFP_ChIP_peak_14873	chr5	20427965	20427965	+	63.0272	NA	exon (AT5G50175.1, exon 1 of 1)	-exon (AT5G50175.1, exon 1 of 1)	216	AT5G50175.1	AT5G50175	AT5G50175						NA
pBBM_BBM_YFP_ChIP_peak_8004	chr3	5470610	5470610	+	63.0129	NA	Intergenic	Intergenic	-1016	AT3G16140.1	AT3G16140	AT3G16140						NA
pBBM_BBM_YFP_ChIP_peak_3540	chr1	25914391	25914391	+	62.8356	NA	promoter-TSS (AT1G68920.1)	#NAME?	-585	AT1G68920.4	AT1G68920	AT1G68920						NA
pBBM_BBM_YFP_ChIP_peak_15055	chr5	21623627	21623627	+	62.8151	NA	Intergenic	Intergenic	-4346	AT5G53290.1	AT5G53290	AT5G53290						NA
pBBM_BBM_YFP_ChIP_peak_14005	chr5	10297118	10297118	+	62.7946	NA	Intergenic	Intergenic	-1835	AT5G28300.1	AT5G28300	AT5G28300						NA
pBBM_BBM_YFP_ChIP_peak_14156	chr5	15439007	15439007	+	62.7868	NA	promoter-TSS (AT5G38560.1)	#NAME?	-242	AT5G38560.1	AT5G38560	AT5G38560						NA
pBBM_BBM_YFP_ChIP_peak_10995	chr4	10326908	10326908	+	62.7834	NA	promoter-TSS (AT4G18815.1)	#NAME?	-872	AT4G18815.1	AT4G18815	AT4G18815						NA
pBBM_BBM_YFP_ChIP_peak_1579	chr1	8968435	8968435	+	62.756	NA	promoter-TSS (AT1G25530.1)	#NAME?	-873	AT1G25530.1	AT1G25530	AT1G25530						NA
pBBM_BBM_YFP_ChIP_peak_607	chr1	3713687	3713687	+	62.6848	NA	promoter-TSS (AT1G11112.1)	#NAME?	48	AT1G11112.1	AT1G11112	AT1G11112						NA
pBBM_BBM_YFP_ChIP_peak_3029	chr1	23098452	23098452	+	62.6131	NA	Intergenic	Intergenic	-1032	AT1G62421.1	AT1G62421	AT1G62421						NA
pBBM_BBM_YFP_ChIP_peak_5794	chr2	12947809	12947809	+	62.6131	NA	promoter-TSS (AT2G30380.1)	#NAME?	-75	AT2G30380.1	AT2G30380	AT2G30380						NA
pBBM_BBM_YFP_ChIP_peak_7675	chr3	3711609	3711609	+	62.5526	NA	promoter-TSS (AT3G11730.1)	#NAME?	8	AT3G11730.1	AT3G11730	AT3G11730						NA
pBBM_BBM_YFP_ChIP_peak_8947	chr3	11968807	11968807	+	62.5526	NA	Intergenic	Intergenic	-3088	AT3G30370.1	AT3G30370	AT3G30370						NA
pBBM_BBM_YFP_ChIP_peak_8374	chr3	7775022	7775022	+	62.5286	NA	promoter-TSS (AT3G22072.1)	#NAME?	-336	AT3G22072.1	AT3G22072	AT3G22072						NA
pBBM_BBM_YFP_ChIP_peak_7842	chr3	4722716	4722716	+	62.5174	NA	Intergenic	Intergenic	-1713	AT3G14205.2	AT3G14205	AT3G14205						NA
pBBM_BBM_YFP_ChIP_peak_1188	chr1	6796006	6796006	+	62.4834	NA	TTS (AT1G19650.1)	#NAME?	3758	AT1G19650.3	AT1G19650	AT1G19650						NA
pBBM_BBM_YFP_ChIP_peak_1180	chr1	6737881	6737881	+	62.4706	NA	promoter-TSS (AT1G19460.1)	#NAME?	-603	AT1G19460.1	AT1G19460	AT1G19460						NA
pBBM_BBM_YFP_ChIP_peak_14661	chr5	19115651	19115651	+	62.4425	NA	promoter-TSS (AT5G06935.1)	#NAME?	0	AT5G06935.1	AT5G06935	AT5G06935						NA
pBBM_BBM_YFP_ChIP_peak_13535	chr5	6392675	6392675	+	62.3687	NA	promoter-TSS (AT5G02955.1)	#NAME?	18	AT5G02955.1	AT5G02955	AT5G02955						NA
pBBM_BBM_YFP_ChIP_peak_15494	chr5	23838838	23838838	+	62.2483	NA	TTS (AT5G59050.1)	#NAME?	2213	AT5G59040.1	AT5G59040	AT5G59040						NA
pBBM_BBM_YFP_ChIP_peak_1840	chr1	10520312	10520312	+	62.2187	NA	Intergenic	Intergenic	-3965	AT1G30020.1	AT1G30020	AT1G30020						NA
pBBM_BBM_YFP_ChIP_peak_11368	chr4	12777659	12777659	+	62.2018	NA	promoter-TSS (AT4G24790.5)	#NAME?	101	AT4G24790.1	AT4G24790	AT4G24790						NA
pBBM_BBM_YFP_ChIP_peak_10913	chr4	9932273	9932273	+	62.1552	NA	Intergenic	Intergenic	3412	AT4G17880.1	AT4G17880	AT4G17880						NA
pBBM_BBM_YFP_ChIP_peak_11817	chr4	15665544	15665544	+	62.1322	NA	promoter-TSS (AT4G32460.1)	#NAME?	-512	AT4G32460.1	AT4G32460	AT4G32460						NA
pBBM_BBM_YFP_ChIP_peak_1734	chr1	9888872	9888872	+	62.1016	NA	TTS (AT1G28290.1)	#NAME?	-1394	AT1G28280.2	AT1G28280	AT1G28280						NA
pBBM_BBM_YFP_ChIP_peak_13490	chr5	6127428	6127428	+	62.0631	NA	promoter-TSS (AT5G18470.1)	#NAME?	-369	AT5G18470.1	AT5G18470	AT5G18470						NA
pBBM_BBM_YFP_ChIP_peak_505	chr1	3104300	3104300	+	62.0631	NA	promoter-TSS (AT1G09575.2)	#NAME?	-192	AT1G09580.1	AT1G09580	AT1G09580						NA
pBBM_BBM_YFP_ChIP_peak_1559	chr1	8884093	8884093	+	62.0412	NA	promoter-TSS (AT1G25340.1)	#NAME?	-927	AT1G25340.1	AT1G25340	AT1G25340						NA
pBBM_BBM_YFP_ChIP_peak_11353	chr4	12645561	12645561	+	61.9665	NA	promoter-TSS (AT4G24470.1)	#NAME?	-3	AT4G24470.3	AT4G24470	AT4G24470						NA
pBBM_BBM_YFP_ChIP_peak_4032	chr1	28291201	28291201	+	61.9431	NA	promoter-TSS (AT1G75390.1)	#NAME?	-497	AT1G75390.1	AT1G75390	AT1G75390
pBBM_BBM_YFP_ChIP_peak_12667	chr5	1159484	1159484	+	61.9278	NA	promoter-TSS (AT5G04220.1)	#NAME?	-540	AT5G04220.1	AT5G04220	AT5G04220						NA
pBBM_BBM_YFP_ChIP_peak_15697	chr5	24916062	24916062	+	61.8994	NA	TTS (AT5G62000.1)	#NAME?	255	AT5G62020.1	AT5G62020	AT5G62020						NA
pBBM_BBM_YFP_ChIP_peak_12260	chr4	17676001	17676001	+	61.8994	NA	Intergenic	Intergenic	-1412	AT4G37620.1	AT4G37620	AT4G37620						NA
pBBM_BBM_YFP_ChIP_peak_6918	chr2	19000111	19000111	+	61.8624	NA	promoter-TSS (AT2G46270.1)	#NAME?	-69	AT2G46270.2	AT2G46270	AT2G46270						NA
pBBM_BBM_YFP_ChIP_peak_13194	chr5	4283521	4283521	+	61.8474	NA	promoter-TSS (AT5G13360.1)	#NAME?	55	AT5G13360.1	AT5G13360	AT5G13360						NA
pBBM_BBM_YFP_ChIP_peak_6148	chr2	15129797	15129797	+	61.8474	NA	TTS (AT2G36040.1)	#NAME?	1031	AT2G36040.1	AT2G36040	AT2G36040						NA
pBBM_BBM_YFP_ChIP_peak_10699	chr4	8441791	8441791	+	61.6134	NA	TTS (AT4G14723.1)	#NAME?	1892	AT4G14723.1	AT4G14723	AT4G14723						NA
pBBM_BBM_YFP_ChIP_peak_14686	chr5	19245615	19245615	+	61.5827	NA	promoter-TSS (AT5G47440.1)	#NAME?	33	AT5G47440.1	AT5G47440	AT5G47440						NA
pBBM_BBM_YFP_ChIP_peak_12261	chr4	17677275	17677275	+	61.5618	NA	Intergenic	Intergenic	-1893	AT4G37630.3	AT4G37630	AT4G37630						NA
pBBM_BBM_YFP_ChIP_peak_6007	chr2	14374725	14374725	+	61.5618	NA	promoter-TSS (AT2G34020.1)	#NAME?	-824	AT2G34020.2	AT2G34020	AT2G34020						NA
pBBM_BBM_YFP_ChIP_peak_7188	chr3	731713	731713	+	61.5441	NA	promoter-TSS (AT3G03170.1)	#NAME?	-149	AT3G03170.1	AT3G03170	AT3G03170						NA
pBBM_BBM_YFP_ChIP_peak_13377	chr5	5414101	5414101	+	61.5376	NA	Intergenic	Intergenic	-2335	AT5G16560.1	AT5G16560	AT5G16560						NA
pBBM_BBM_YFP_ChIP_peak_7760	chr3	4202592	4202592	+	61.5215	NA	promoter-TSS (AT3G13080.1)	#NAME?	-858	AT3G13080.5	AT3G13080	AT3G13080						NA
pBBM_BBM_YFP_ChIP_peak_7795	chr3	4461954	4461954	+	61.5079	NA	promoter-TSS (AT3G13640.1)	#NAME?	-110	AT3G13640.1	AT3G13640	AT3G13640						NA
pBBM_BBM_YFP_ChIP_peak_4654	chr2	1170940	1170940	+	61.4996	NA	promoter-TSS (AT2G03830.1)	#NAME?	-196	AT2G03830.1	AT2G03830	AT2G03830						NA
pBBM_BBM_YFP_ChIP_peak_15780	chr5	25218510	25218510	+	61.4204	NA	promoter-TSS (AT5G62800.1)	#NAME?	-124	AT5G62800.1	AT5G62800	AT5G62800						NA
pBBM_BBM_YFP_ChIP_peak_6360	chr2	16187870	16187870	+	61.404	NA	promoter-TSS (AT2G38710.1)	#NAME?	-177	AT2G38720.1	AT2G38720	AT2G38720						NA
pBBM_BBM_YFP_ChIP_peak_1629	chr1	9275388	9275388	+	61.3549	NA	promoter-TSS (AT1G26790.1)	#NAME?	-195	AT1G26790.1	AT1G26790	AT1G26790						NA
pBBM_BBM_YFP_ChIP_peak_5302	chr2	10114878	10114878	+	61.2664	NA	Intergenic	Intergenic	-1551	AT2G23760.2	AT2G23760	AT2G23760						NA
pBBM_BBM_YFP_ChIP_peak_13375	chr5	5409550	5409550	+	61.1948	NA	intron (AT5G16560.1, intron 2 of 5)	-intron (AT5G16560.1, intron 2 of 5)	-1647	AT5G02555.1	AT5G02555	AT5G02555						NA
pBBM_BBM_YFP_ChIP_peak_13287	chr5	4885933	4885933	+	61.1948	NA	promoter-TSS (AT5G15080.1)	#NAME?	-96	AT5G15080.1	AT5G15080	AT5G15080						NA
pBBM_BBM_YFP_ChIP_peak_4653	chr2	1169194	1169194	+	61.1825	NA	promoter-TSS (AT2G03821.1)	#NAME?	-988	AT2G03821.1	AT2G03821	AT2G03821						NA
pBBM_BBM_YFP_ChIP_peak_15972	chr5	26124275	26124275	+	61.1622	NA	intron (AT5G65380.1, intron 5 of 8)	-intron (AT5G65380.1, intron 5 of 8)	2285	AT5G65380.1	AT5G65380	AT5G65380						NA
pBBM_BBM_YFP_ChIP_peak_16152	chr5	26851946	26851946	+	61.1291	NA	Intergenic	Intergenic	-1906	AT5G67290.1	AT5G67290	AT5G67290						NA
pBBM_BBM_YFP_ChIP_peak_11087	chr4	10920058	10920058	+	61.1097	NA	intron (AT4G20220.1, intron 1 of 3)	-intron (AT4G20220.1, intron 1 of 3)	1382	AT4G20220.1	AT4G20220	AT4G20220						NA
pBBM_BBM_YFP_ChIP_peak_14379	chr5	17288448	17288448	+	61.1097	NA	TTS (AT5G43070.1)	#NAME?	-1311	AT5G06465.1	AT5G06465	AT5G06465						NA
pBBM_BBM_YFP_ChIP_peak_3572	chr1	26100865	26100865	+	61.0902	NA	TTS (AT1G69440.1)	#NAME?	3136	AT1G69430.1	AT1G69430	AT1G69430						NA
pBBM_BBM_YFP_ChIP_peak_1578	chr1	8961039	8961039	+	61.0477	NA	exon (AT1G25510.1, exon 1 of 1)	-exon (AT1G25510.1, exon 1 of 1)	144	AT1G25510.1	AT1G25510	AT1G25510						NA
pBBM_BBM_YFP_ChIP_peak_4348	chr1	29572720	29572720	+	60.987	NA	promoter-TSS (AT1G78610.1)	#NAME?	-148	AT1G78610.1	AT1G78610	AT1G78610						NA
pBBM_BBM_YFP_ChIP_peak_12628	chr5	942385	942385	+	60.974	NA	Intergenic	Intergenic	4387	AT5G03660.2	AT5G03660	AT5G03660						NA
pBBM_BBM_YFP_ChIP_peak_15999	chr5	26233958	26233958	+	60.966	NA	Intergenic	Intergenic	-3006	AT5G65640.1	AT5G65640	AT5G65640						NA
pBBM_BBM_YFP_ChIP_peak_13953	chr5	9303721	9303721	+	60.9104	NA	promoter-TSS (AT5G26720.1)	#NAME?	-218	AT5G26720.1	AT5G26720	AT5G26720						NA
pBBM_BBM_YFP_ChIP_peak_11213	chr4	11769596	11769596	+	60.9104	NA	TTS (AT4G22260.1)	#NAME?	-1033	AT4G22250.1	AT4G22250	AT4G22250						NA
pBBM_BBM_YFP_ChIP_peak_15379	chr5	23189165	23189165	+	60.8826	NA	promoter-TSS (AT5G57230.1)	#NAME?	-773	AT5G57230.2	AT5G57230	AT5G57230						NA
pBBM_BBM_YFP_ChIP_peak_13795	chr5	8266494	8266494	+	60.8642	NA	promoter-TSS (AT5G24290.1)	#NAME?	-72	AT5G24300.1	AT5G24300	AT5G24300						NA
pBBM_BBM_YFP_ChIP_peak_13089	chr5	3693528	3693528	+	60.7997	NA	Intergenic	Intergenic	-2264	AT5G11530.1	AT5G11530	AT5G11530						NA
pBBM_BBM_YFP_ChIP_peak_5685	chr2	12356169	12356169	+	60.7997	NA	promoter-TSS (AT2G28790.1)	#NAME?	-599	AT2G28790.2	AT2G28790	AT2G28790						NA
pBBM_BBM_YFP_ChIP_peak_13474	chr5	6028103	6028103	+	60.7691	NA	promoter-TSS (AT5G18230.1)	#NAME?	-16	AT5G18245.2	AT5G18245	AT5G18245						NA
pBBM_BBM_YFP_ChIP_peak_6876	chr2	18833042	18833042	+	60.6492	NA	promoter-TSS (AT2G45720.1)	#NAME?	-44	AT2G45720.1	AT2G45720	AT2G45720						NA
pBBM_BBM_YFP_ChIP_peak_4243	chr1	29224750	29224750	+	60.6492	NA	TTS (AT1G77740.1)	#NAME?	4212	AT1G77740.2	AT1G77740	AT1G77740						NA
pBBM_BBM_YFP_ChIP_peak_14393	chr5	17363864	17363864	+	60.6446	NA	promoter-TSS (AT5G43270.1)	#NAME?	16	AT5G43270.2	AT5G43270	AT5G43270						NA
pBBM_BBM_YFP_ChIP_peak_1622	chr1	9257110	9257110	+	60.6094	NA	promoter-TSS (AT1G06023.1)	#NAME?	24	AT1G06023.1	AT1G06023	AT1G06023						NA
pBBM_BBM_YFP_ChIP_peak_1788	chr1	10140297	10140297	+	60.5938	NA	Intergenic	Intergenic	-1069	AT1G29050.1	AT1G29050	AT1G29050						NA
pBBM_BBM_YFP_ChIP_peak_11250	chr4	11997263	11997263	+	60.5938	NA	promoter-TSS (AT4G22860.1)	#NAME?	-18	AT4G22860.1	AT4G22860	AT4G22860						NA
pBBM_BBM_YFP_ChIP_peak_14689	chr5	19273801	19273801	+	60.5737	NA	promoter-TSS (AT5G47500.1)	#NAME?	-909	AT5G47500.1	AT5G47500	AT5G47500						NA
pBBM_BBM_YFP_ChIP_peak_8469	chr3	8262018	8262018	+	60.5653	NA	promoter-TSS (AT3G23160.1)	#NAME?	71	AT3G23160.1	AT3G23160	AT3G23160						NA
pBBM_BBM_YFP_ChIP_peak_4891	chr2	7497605	7497605	+	60.5076	NA	promoter-TSS (AT2G17240.1)	#NAME?	-496	AT2G17240.1	AT2G17240	AT2G17240						NA
pBBM_BBM_YFP_ChIP_peak_4648	chr2	1137412	1137412	+	60.5056	NA	TTS (AT2G03730.1)	#NAME?	2792	AT2G03730.1	AT2G03730	AT2G03730						NA
pBBM_BBM_YFP_ChIP_peak_4553	chr2	436673	436673	+	60.4916	NA	Intergenic	Intergenic	3826	AT2G01940.2	AT2G01940	AT2G01940						NA
pBBM_BBM_YFP_ChIP_peak_6937	chr2	19051051	19051051	+	60.4404	NA	promoter-TSS (AT2G46410.1)	#NAME?	-682	AT2G46410.1	AT2G46410	AT2G46410						NA
pBBM_BBM_YFP_ChIP_peak_16102	chr5	26704482	26704482	+	60.4139	NA	Intergenic	Intergenic	-1303	AT5G66870.1	AT5G66870	AT5G66870						NA
pBBM_BBM_YFP_ChIP_peak_15223	chr5	22388518	22388518	+	60.4114	NA	promoter-TSS (AT5G55180.1)	#NAME?	-3	AT5G55180.1	AT5G55180	AT5G55180						NA
pBBM_BBM_YFP_ChIP_peak_9429	chr3	18963145	18963145	+	60.4114	NA	promoter-TSS (AT3G51060.1)	#NAME?	-984	AT3G51060.1	AT3G51060	AT3G51060						NA
pBBM_BBM_YFP_ChIP_peak_15465	chr5	23700586	23700586	+	60.3998	NA	promoter-TSS (AT5G58650.1)	#NAME?	-360	AT5G58650.1	AT5G58650	AT5G58650						NA
pBBM_BBM_YFP_ChIP_peak_10092	chr3	23140190	23140190	+	60.3387	NA	Intergenic	Intergenic	-2295	AT3G62570.1	AT3G62570	AT3G62570						NA
pBBM_BBM_YFP_ChIP_peak_4714	chr2	2198470	2198470	+	60.334	NA	promoter-TSS (AT2G05786.1)	#NAME?	-65	AT2G05786.1	AT2G05786	AT2G05786						NA
pBBM_BBM_YFP_ChIP_peak_16090	chr5	26663336	26663336	+	60.334	NA	promoter-TSS (AT5G66780.1)	#NAME?	-164	AT5G66780.1	AT5G66780	AT5G66780						NA
pBBM_BBM_YFP_ChIP_peak_11838	chr4	15828275	15828275	+	60.3247	NA	promoter-TSS (AT4G32810.1)	#NAME?	47	AT4G32810.2	AT4G32810	AT4G32810						NA
pBBM_BBM_YFP_ChIP_peak_4850	chr2	7123071	7123071	+	60.3016	NA	promoter-TSS (AT2G16430.1)	#NAME?	8	AT2G16430.2	AT2G16430	AT2G16430						NA
pBBM_BBM_YFP_ChIP_peak_4655	chr2	1172371	1172371	+	60.2847	NA	promoter-TSS (AT2G03840.1)	#NAME?	-721	AT2G03840.1	AT2G03840	AT2G03840						NA
pBBM_BBM_YFP_ChIP_peak_5247	chr2	9861071	9861071	+	60.1482	NA	Intergenic	Intergenic	-1399	AT2G23160.1	AT2G23160	AT2G23160						NA
pBBM_BBM_YFP_ChIP_peak_9359	chr3	18667819	18667819	+	60.1463	NA	Intergenic	Intergenic	-1128	AT3G50340.1	AT3G50340	AT3G50340						NA
pBBM_BBM_YFP_ChIP_peak_4375	chr1	29759234	29759234	+	60.1452	NA	promoter-TSS (AT1G79110.1)	#NAME?	76	AT1G79110.1	AT1G79110	AT1G79110						NA
pBBM_BBM_YFP_ChIP_peak_6824	chr2	18622367	18622367	+	60.1115	NA	Intergenic	Intergenic	-1897	AT2G45170.1	AT2G45170	AT2G45170						NA
pBBM_BBM_YFP_ChIP_peak_11984	chr4	16646184	16646184	+	60.1115	NA	Intergenic	Intergenic	-1256	AT4G34950.1	AT4G34950	AT4G34950						NA
pBBM_BBM_YFP_ChIP_peak_452	chr1	2746960	2746960	+	60.0615	NA	promoter-TSS (AT1G08630.3)	#NAME?	-220	AT1G08630.3	AT1G08630	AT1G08630						NA
pBBM_BBM_YFP_ChIP_peak_611	chr1	3722866	3722866	+	60.0582	NA	promoter-TSS (AT1G11130.2)	#NAME?	158	AT1G11130.1	AT1G11130	AT1G11130						NA
pBBM_BBM_YFP_ChIP_peak_7746	chr3	4126820	4126820	+	59.9946	NA	TTS (AT3G02615.1)	#NAME?	1056	AT3G02615.1	AT3G02615	AT3G02615						NA
pBBM_BBM_YFP_ChIP_peak_3934	chr1	27713845	27713845	+	59.9578	NA	Intergenic	Intergenic	-1065	AT1G73690.1	AT1G73690	AT1G73690						NA
pBBM_BBM_YFP_ChIP_peak_5773	chr2	12863262	12863262	+	59.9288	NA	Intergenic	Intergenic	-1291	AT2G30120.1	AT2G30120	AT2G30120						NA
pBBM_BBM_YFP_ChIP_peak_11896	chr4	16213000	16213000	+	59.8581	NA	TTS (AT4G33810.1)	#NAME?	-1574	AT4G33800.2	AT4G33800	AT4G33800						NA
pBBM_BBM_YFP_ChIP_peak_9814	chr3	21364779	21364779	+	59.8331	NA	Intergenic	Intergenic	-5978	AT3G57670.1	AT3G57670	AT3G57670						NA
pBBM_BBM_YFP_ChIP_peak_3461	chr1	25664190	25664190	+	59.814	NA	Intergenic	Intergenic	-1914	AT1G68450.1	AT1G68450	AT1G68450						NA
pBBM_BBM_YFP_ChIP_peak_12749	chr5	1673000	1673000	+	59.7899	NA	TTS (AT5G05598.1)	#NAME?	904	AT5G05600.2	AT5G05600	AT5G05600						NA
pBBM_BBM_YFP_ChIP_peak_8902	chr3	11106942	11106942	+	59.7412	NA	promoter-TSS (AT3G05705.1)	#NAME?	-686	AT3G05705.1	AT3G05705	AT3G05705						NA
pBBM_BBM_YFP_ChIP_peak_3868	chr1	27331093	27331093	+	59.7121	NA	promoter-TSS (AT1G72570.1)	#NAME?	-288	AT1G72570.1	AT1G72570	AT1G72570						NA
pBBM_BBM_YFP_ChIP_peak_10912	chr4	9930546	9930546	+	59.6444	NA	TTS (AT4G17870.1)	#NAME?	1959	AT4G17870.1	AT4G17870	AT4G17870						NA
pBBM_BBM_YFP_ChIP_peak_15313	chr5	22922424	22922424	+	59.6347	NA	promoter-TSS (AT5G08605.1)	#NAME?	-686	AT5G08605.1	AT5G08605	AT5G08605						NA
pBBM_BBM_YFP_ChIP_peak_3388	chr1	25300965	25300965	+	59.6056	NA	promoter-TSS (AT1G67510.1)	#NAME?	-612	AT1G67510.1	AT1G67510	AT1G67510						NA
pBBM_BBM_YFP_ChIP_peak_15735	chr5	25070355	25070355	+	59.5603	NA	intron (AT5G62430.1, intron 1 of 1)	-intron (AT5G62430.1, intron 1 of 1)	756	AT5G62430.1	AT5G62430	AT5G62430						NA
pBBM_BBM_YFP_ChIP_peak_6042	chr2	14585514	14585514	+	59.533	NA	promoter-TSS (AT2G34640.1)	#NAME?	-717	AT2G34640.1	AT2G34640	AT2G34640						NA
pBBM_BBM_YFP_ChIP_peak_399	chr1	2390192	2390192	+	59.4896	NA	TTS (AT1G07720.1)	#NAME?	-1842	AT1G07710.1	AT1G07710	AT1G07710						NA
pBBM_BBM_YFP_ChIP_peak_7770	chr3	4234975	4234975	+	59.3856	NA	promoter-TSS (AT3G13170.1)	#NAME?	-769	AT3G13170.1	AT3G13170	AT3G13170						NA
pBBM_BBM_YFP_ChIP_peak_5525	chr2	11548797	11548797	+	59.3678	NA	promoter-TSS (AT2G00810.1)	#NAME?	-928	AT2G00810.1	AT2G00810	AT2G00810						NA
pBBM_BBM_YFP_ChIP_peak_10127	chr3	23297418	23297418	+	59.3434	NA	promoter-TSS (AT3G63040.1)	#NAME?	-193	AT3G63040.1	AT3G63040	AT3G63040						NA
pBBM_BBM_YFP_ChIP_peak_4831	chr2	6849476	6849476	+	59.332	NA	promoter-TSS (AT2G15730.1)	#NAME?	-4	AT2G15730.2	AT2G15730	AT2G15730						NA
pBBM_BBM_YFP_ChIP_peak_16091	chr5	26667764	26667764	+	59.2928	NA	TTS (AT5G66790.1)	#NAME?	2922	AT5G66790.1	AT5G66790	AT5G66790						NA
pBBM_BBM_YFP_ChIP_peak_3911	chr1	27627913	27627913	+	59.2826	NA	promoter-TSS (AT1G73480.1)	#NAME?	-765	AT1G73480.1	AT1G73480	AT1G73480						NA
pBBM_BBM_YFP_ChIP_peak_14067	chr5	13938105	13938105	+	59.2462	NA	intron (AT5G35770.1, intron 1 of 1)	-intron (AT5G35770.1, intron 1 of 1)	2762	AT5G35770.1	AT5G35770	AT5G35770						NA
pBBM_BBM_YFP_ChIP_peak_11585	chr4	14326244	14326244	+	59.2462	NA	promoter-TSS (AT4G29080.1)	#NAME?	-883	AT4G29080.1	AT4G29080	AT4G29080						NA
pBBM_BBM_YFP_ChIP_peak_5600	chr2	12021949	12021949	+	59.2462	NA	Intergenic	Intergenic	-1991	AT2G28200.1	AT2G28200	AT2G28200						NA
pBBM_BBM_YFP_ChIP_peak_8324	chr3	7465074	7465074	+	59.2254	NA	exon (AT3G21260.1, exon 1 of 4)	-exon (AT3G21260.1, exon 1 of 4)	209	AT3G21260.1	AT3G21260	AT3G21260						NA
pBBM_BBM_YFP_ChIP_peak_748	chr1	4384447	4384447	+	59.1966	NA	TTS (AT1G12855.1)	#NAME?	129	AT1G12860.3	AT1G12860	AT1G12860						NA
pBBM_BBM_YFP_ChIP_peak_1187	chr1	6788652	6788652	+	59.1545	NA	promoter-TSS (AT1G19630.1)	#NAME?	-477	AT1G19630.1	AT1G19630	AT1G19630						NA
pBBM_BBM_YFP_ChIP_peak_1205	chr1	6865968	6865968	+	59.152	NA	Intergenic	Intergenic	-5405	AT1G19835.3	AT1G19835	AT1G19835						NA
pBBM_BBM_YFP_ChIP_peak_15357	chr5	23131497	23131497	+	59.109	NA	Intergenic	Intergenic	-2268	AT5G08705.1	AT5G08705	AT5G08705						NA
pBBM_BBM_YFP_ChIP_peak_6942	chr2	19065651	19065651	+	59.0943	NA	promoter-TSS (AT2G46450.2)	#NAME?	5	AT2G46450.3	AT2G46450	AT2G46450						NA
pBBM_BBM_YFP_ChIP_peak_13763	chr5	8005242	8005242	+	59.028	NA	exon (AT5G23730.1, exon 1 of 1)	-exon (AT5G23730.1, exon 1 of 1)	145	AT5G23730.1	AT5G23730	AT5G23730						NA
pBBM_BBM_YFP_ChIP_peak_10519	chr4	6875039	6875039	+	59.0025	NA	Intergenic	Intergenic	-1350	AT4G11300.1	AT4G11300	AT4G11300						NA
pBBM_BBM_YFP_ChIP_peak_10218	chr4	619613	619613	+	59.0025	NA	Intergenic	Intergenic	-1078	AT4G01460.1	AT4G01460	AT4G01460						NA
pBBM_BBM_YFP_ChIP_peak_5688	chr2	12374228	12374228	+	58.9969	NA	Intergenic	Intergenic	-3808	AT2G28830.1	AT2G28830	AT2G28830						NA
pBBM_BBM_YFP_ChIP_peak_15202	chr5	22277031	22277031	+	58.8993	NA	TTS (AT5G54830.1)	#NAME?	1392	AT5G54840.2	AT5G54840	AT5G54840						NA
pBBM_BBM_YFP_ChIP_peak_14584	chr5	18592923	18592923	+	58.8442	NA	TTS (AT5G45840.1)	#NAME?	-1417	AT5G45830.1	AT5G45830	AT5G45830						NA
pBBM_BBM_YFP_ChIP_peak_348	chr1	2144520	2144520	+	58.8049	NA	promoter-TSS (AT1G06980.1)	#NAME?	-543	AT1G06980.1	AT1G06980	AT1G06980						NA
pBBM_BBM_YFP_ChIP_peak_13456	chr5	5898970	5898970	+	58.7825	NA	promoter-TSS (AT5G17850.2)	#NAME?	-76	AT5G17850.2	AT5G17850	AT5G17850						NA
pBBM_BBM_YFP_ChIP_peak_11162	chr4	11442779	11442779	+	58.7142	NA	promoter-TSS (AT4G07015.1)	#NAME?	-212	AT4G07015.1	AT4G07015	AT4G07015						NA
pBBM_BBM_YFP_ChIP_peak_2921	chr1	22250608	22250608	+	58.7041	NA	promoter-TSS (AT1G60390.1)	#NAME?	-887	AT1G60390.1	AT1G60390	AT1G60390						NA
pBBM_BBM_YFP_ChIP_peak_268	chr1	1606870	1606870	+	58.6867	NA	TTS (AT1G05470.1)	#NAME?	-1836	AT1G05460.1	AT1G05460	AT1G05460						NA
pBBM_BBM_YFP_ChIP_peak_6505	chr2	16951150	16951150	+	58.677	NA	promoter-TSS (AT2G40610.1)	#NAME?	-445	AT2G40610.1	AT2G40610	AT2G40610						NA
pBBM_BBM_YFP_ChIP_peak_15521	chr5	23944872	23944872	+	58.6138	NA	promoter-TSS (AT5G08915.1)	#NAME?	30	AT5G08915.1	AT5G08915	AT5G08915						NA
pBBM_BBM_YFP_ChIP_peak_8122	chr3	6119601	6119601	+	58.6105	NA	promoter-TSS (AT3G17860.1)	#NAME?	-106	AT3G17860.4	AT3G17860	AT3G17860						NA
pBBM_BBM_YFP_ChIP_peak_13998	chr5	10028635	10028635	+	58.6082	NA	promoter-TSS (AT5G28020.1)	#NAME?	38	AT5G28020.4	AT5G28020	AT5G28020						NA
pBBM_BBM_YFP_ChIP_peak_15575	chr5	24239375	24239375	+	58.6053	NA	Intergenic	Intergenic	-1435	AT5G60200.1	AT5G60200	AT5G60200						NA
pBBM_BBM_YFP_ChIP_peak_1281	chr1	7366565	7366565	+	58.5944	NA	promoter-TSS (AT1G21050.1)	#NAME?	-25	AT1G21050.2	AT1G21050	AT1G21050						NA
pBBM_BBM_YFP_ChIP_peak_1457	chr1	8145260	8145260	+	58.5512	NA	TTS (AT1G23000.1)	#NAME?	-1858	AT1G23010.1	AT1G23010	AT1G23010						NA
pBBM_BBM_YFP_ChIP_peak_14832	chr5	20171575	20171575	+	58.5326	NA	Intergenic	Intergenic	-1652	AT5G49665.1	AT5G49665	AT5G49665						NA
pBBM_BBM_YFP_ChIP_peak_3422	chr1	25505669	25505669	+	58.4949	NA	TTS (AT1G68040.1)	#NAME?	2805	AT1G68040.1	AT1G68040	AT1G68040						NA
pBBM_BBM_YFP_ChIP_peak_5710	chr2	12495895	12495895	+	58.4949	NA	TTS (AT2G29090.4)	#NAME?	-2566	AT2G29080.1	AT2G29080	AT2G29080						NA
pBBM_BBM_YFP_ChIP_peak_4661	chr2	1278934	1278934	+	58.4923	NA	Intergenic	Intergenic	-1173	AT2G04025.1	AT2G04025	AT2G04025						NA
pBBM_BBM_YFP_ChIP_peak_503	chr1	3100445	3100445	+	58.4786	NA	promoter-TSS (AT1G09570.2)	#NAME?	-88	AT1G09570.2	AT1G09570	AT1G09570						NA
pBBM_BBM_YFP_ChIP_peak_5079	chr2	8790871	8790871	+	58.4388	NA	TTS (AT2G20362.1)	#NAME?	-1068	AT2G20370.1	AT2G20370	AT2G20370						NA
pBBM_BBM_YFP_ChIP_peak_8945	chr3	11961962	11961962	+	58.4286	NA	promoter-TSS (AT3G30350.1)	#NAME?	-45	AT3G30350.1	AT3G30350	AT3G30350						NA
pBBM_BBM_YFP_ChIP_peak_13318	chr5	5075734	5075734	+	58.4286	NA	Intergenic	Intergenic	-2466	AT5G15600.1	AT5G15600	AT5G15600						NA
pBBM_BBM_YFP_ChIP_peak_7976	chr3	5328288	5328288	+	58.4006	NA	promoter-TSS (AT3G15720.1)	#NAME?	-616	AT3G15720.3	AT3G15720	AT3G15720						NA
pBBM_BBM_YFP_ChIP_peak_578	chr1	3549259	3549259	+	58.4006	NA	TTS (AT1G10690.1)	#NAME?	1589	AT1G10690.1	AT1G10690	AT1G10690						NA
pBBM_BBM_YFP_ChIP_peak_3782	chr1	26938002	26938002	+	58.3836	NA	promoter-TSS (AT1G71520.1)	#NAME?	-367	AT1G71520.1	AT1G71520	AT1G71520						NA
pBBM_BBM_YFP_ChIP_peak_9218	chr3	17795579	17795579	+	58.2656	NA	Intergenic	Intergenic	-1811	AT3G48185.1	AT3G48185	AT3G48185						NA
pBBM_BBM_YFP_ChIP_peak_7822	chr3	4607653	4607653	+	58.2397	NA	promoter-TSS (AT3G13960.1)	#NAME?	-423	AT3G13960.1	AT3G13960	AT3G13960						NA
pBBM_BBM_YFP_ChIP_peak_6450	chr2	16691130	16691130	+	58.2164	NA	promoter-TSS (AT2G39980.1)	#NAME?	-948	AT2G39980.1	AT2G39980	AT2G39980						NA
pBBM_BBM_YFP_ChIP_peak_6643	chr2	17728177	17728177	+	58.201	NA	promoter-TSS (AT2G42580.1)	#NAME?	-302	AT2G42580.1	AT2G42580	AT2G42580						NA
pBBM_BBM_YFP_ChIP_peak_8748	chr3	9867624	9867624	+	58.1981	NA	promoter-TSS (AT3G26810.1)	#NAME?	-28	AT3G26810.1	AT3G26810	AT3G26810						NA
pBBM_BBM_YFP_ChIP_peak_5715	chr2	12518322	12518322	+	58.1981	NA	Intergenic	Intergenic	2031	AT2G08320.1	AT2G08320	AT2G08320						NA
pBBM_BBM_YFP_ChIP_peak_6797	chr2	18521591	18521591	+	58.1191	NA	Intergenic	Intergenic	-1804	AT2G09590.1	AT2G09590	AT2G09590						NA
pBBM_BBM_YFP_ChIP_peak_7470	chr3	2408614	2408614	+	58.1079	NA	promoter-TSS (AT3G07540.1)	#NAME?	-863	AT3G07550.1	AT3G07550	AT3G07550						NA
pBBM_BBM_YFP_ChIP_peak_10794	chr4	9178077	9178077	+	58.0753	NA	promoter-TSS (AT4G16210.1)	#NAME?	62	AT4G16210.1	AT4G16210	AT4G16210						NA
pBBM_BBM_YFP_ChIP_peak_7864	chr3	4800083	4800083	+	58.0719	NA	promoter-TSS (AT3G14370.1)	#NAME?	-471	AT3G14370.1	AT3G14370	AT3G14370						NA
pBBM_BBM_YFP_ChIP_peak_8316	chr3	7397626	7397626	+	58.0685	NA	Intergenic	Intergenic	-1333	AT3G21100.2	AT3G21100	AT3G21100						NA
pBBM_BBM_YFP_ChIP_peak_14656	chr5	19103558	19103558	+	58.0227	NA	Intergenic	Intergenic	-2739	AT5G47050.1	AT5G47050	AT5G47050						NA
pBBM_BBM_YFP_ChIP_peak_1615	chr1	9215863	9215863	+	57.9718	NA	promoter-TSS (AT1G26670.1)	#NAME?	93	AT1G26670.1	AT1G26670	AT1G26670						NA
pBBM_BBM_YFP_ChIP_peak_3107	chr1	23402270	23402270	+	57.9494	NA	promoter-TSS (AT1G63100.1)	#NAME?	-94	AT1G63100.1	AT1G63100	AT1G63100						NA
pBBM_BBM_YFP_ChIP_peak_1084	chr1	6278547	6278547	+	57.8575	NA	promoter-TSS (AT1G18250.1)	#NAME?	-289	AT1G18250.1	AT1G18250	AT1G18250						NA
pBBM_BBM_YFP_ChIP_peak_10179	chr4	301685	301685	+	57.8575	NA	intron (AT4G00730.2, intron 6 of 7)	-intron (AT4G00730.1, intron 6 of 8)	2823	AT4G00730.2	AT4G00730	AT4G00730						NA
pBBM_BBM_YFP_ChIP_peak_10262	chr4	933483	933483	+	57.8061	NA	Intergenic	Intergenic	-1523	AT4G02110.1	AT4G02110	AT4G02110						NA
pBBM_BBM_YFP_ChIP_peak_15023	chr5	21440451	21440451	+	57.7916	NA	Intergenic	Intergenic	-1318	AT5G52882.1	AT5G52882	AT5G52882						NA
pBBM_BBM_YFP_ChIP_peak_13465	chr5	5935027	5935027	+	57.776	NA	promoter-TSS (AT5G17920.1)	#NAME?	-11	AT5G17920.1	AT5G17920	AT5G17920						NA
pBBM_BBM_YFP_ChIP_peak_15773	chr5	25187082	25187082	+	57.7445	NA	promoter-TSS (AT5G62710.1)	#NAME?	-139	AT5G62710.1	AT5G62710	AT5G62710						NA
pBBM_BBM_YFP_ChIP_peak_14682	chr5	19220933	19220933	+	57.696	NA	promoter-TSS (AT5G06995.1)	#NAME?	-905	AT5G06995.1	AT5G06995	AT5G06995						NA
pBBM_BBM_YFP_ChIP_peak_2708	chr1	20563574	20563574	+	57.674	NA	promoter-TSS (AT1G55110.1)	#NAME?	-305	AT1G55110.3	AT1G55110	AT1G55110						NA
pBBM_BBM_YFP_ChIP_peak_10837	chr4	9440780	9440780	+	57.5643	NA	Intergenic	Intergenic	-3574	AT4G16770.1	AT4G16770	AT4G16770						NA
pBBM_BBM_YFP_ChIP_peak_1221	chr1	6959284	6959284	+	57.5409	NA	promoter-TSS (AT1G20070.1)	#NAME?	124	AT1G05527.1	AT1G05527	AT1G05527						NA
pBBM_BBM_YFP_ChIP_peak_559	chr1	3472832	3472832	+	57.4791	NA	promoter-TSS (AT1G10530.1)	#NAME?	-158	AT1G10530.1	AT1G10530	AT1G10530						NA
pBBM_BBM_YFP_ChIP_peak_6442	chr2	16654577	16654577	+	57.4791	NA	promoter-TSS (AT2G39890.1)	#NAME?	-1000	AT2G39890.2	AT2G39890	AT2G39890						NA
pBBM_BBM_YFP_ChIP_peak_11482	chr4	13684586	13684586	+	57.4595	NA	promoter-TSS (AT4G27330.1)	#NAME?	-992	AT4G27330.1	AT4G27330	AT4G27330						NA
pBBM_BBM_YFP_ChIP_peak_6853	chr2	18729771	18729771	+	57.4468	NA	TTS (AT2G45430.1)	#NAME?	-1069	AT2G45440.1	AT2G45440	AT2G45440						NA
pBBM_BBM_YFP_ChIP_peak_2238	chr1	16560971	16560971	+	57.404	NA	promoter-TSS (AT1G07197.1)	#NAME?	27	AT1G07197.1	AT1G07197	AT1G07197						NA
pBBM_BBM_YFP_ChIP_peak_14361	chr5	17196055	17196055	+	57.404	NA	promoter-TSS (AT5G42890.1)	#NAME?	38	AT5G42890.1	AT5G42890	AT5G42890						NA
pBBM_BBM_YFP_ChIP_peak_7031	chr2	19386845	19386845	+	57.3925	NA	promoter-TSS (AT2G47230.1)	#NAME?	-121	AT2G47230.1	AT2G47230	AT2G47230						NA
pBBM_BBM_YFP_ChIP_peak_13114	chr5	3831002	3831002	+	57.3925	NA	promoter-TSS (AT5G11880.1)	#NAME?	-498	AT5G11890.1	AT5G11890	AT5G11890						NA
pBBM_BBM_YFP_ChIP_peak_9765	chr3	21057727	21057727	+	57.3598	NA	Intergenic	Intergenic	-1608	AT3G08745.1	AT3G08745	AT3G08745						NA
pBBM_BBM_YFP_ChIP_peak_6279	chr2	15768178	15768178	+	57.3144	NA	promoter-TSS (AT2G37590.1)	#NAME?	-908	AT2G37590.1	AT2G37590	AT2G37590						NA
pBBM_BBM_YFP_ChIP_peak_11446	chr4	13398085	13398085	+	57.2983	NA	TTS (AT4G26542.1)	#NAME?	222	AT4G26540.1	AT4G26540	AT4G26540						NA
pBBM_BBM_YFP_ChIP_peak_11277	chr4	12254590	12254590	+	57.2497	NA	promoter-TSS (AT4G23490.1)	#NAME?	-315	AT4G23490.1	AT4G23490	AT4G23490						NA
pBBM_BBM_YFP_ChIP_peak_23	chr1	118976	118976	+	57.2421	NA	promoter-TSS (AT1G01305.1)	#NAME?	-405	AT1G01305.1	AT1G01305	AT1G01305						NA
pBBM_BBM_YFP_ChIP_peak_2020	chr1	11628391	11628391	+	57.2382	NA	intron (AT1G32240.3, intron 1 of 4)	-intron (AT1G32240.1, intron 2 of 5)	1182	AT1G32240.3	AT1G32240	AT1G32240						NA
pBBM_BBM_YFP_ChIP_peak_3725	chr1	26661287	26661287	+	57.2356	NA	intron (AT1G70710.1, intron 4 of 6)	-intron (AT1G70710.1, intron 4 of 6)	2050	AT1G70710.1	AT1G70710	AT1G70710						NA
pBBM_BBM_YFP_ChIP_peak_5746	chr2	12709462	12709462	+	57.2331	NA	promoter-TSS (AT2G29750.1)	#NAME?	-259	AT2G29750.1	AT2G29750	AT2G29750						NA
pBBM_BBM_YFP_ChIP_peak_14914	chr5	20752812	20752812	+	57.134	NA	promoter-TSS (AT5G51050.1)	#NAME?	-228	AT5G51050.1	AT5G51050	AT5G51050						NA
pBBM_BBM_YFP_ChIP_peak_16162	chr5	26893950	26893950	+	57.1134	NA	promoter-TSS (AT5G67400.1)	#NAME?	-828	AT5G67400.1	AT5G67400	AT5G67400						NA
pBBM_BBM_YFP_ChIP_peak_10708	chr4	8467957	8467957	+	57.1134	NA	promoter-TSS (AT4G06280.1)	#NAME?	-123	AT4G06280.1	AT4G06280	AT4G06280						NA
pBBM_BBM_YFP_ChIP_peak_4506	chr2	257707	257707	+	57.1019	NA	promoter-TSS (AT2G01570.1)	#NAME?	-139	AT2G01570.1	AT2G01570	AT2G01570						NA
pBBM_BBM_YFP_ChIP_peak_3073	chr1	23286950	23286950	+	57.0754	NA	promoter-TSS (AT1G62870.1)	#NAME?	-153	AT1G62870.1	AT1G62870	AT1G62870						NA
pBBM_BBM_YFP_ChIP_peak_7000	chr2	19250835	19250835	+	57.0754	NA	promoter-TSS (AT2G46840.1)	#NAME?	-231	AT2G46850.1	AT2G46850	AT2G46850						NA
pBBM_BBM_YFP_ChIP_peak_8392	chr3	7909628	7909628	+	57.0574	NA	TTS (AT3G22370.1)	#NAME?	3107	AT3G22370.1	AT3G22370	AT3G22370						NA
pBBM_BBM_YFP_ChIP_peak_13689	chr5	7485982	7485982	+	57.0556	NA	promoter-TSS (AT5G22550.1)	#NAME?	-500	AT5G22550.1	AT5G22550	AT5G22550						NA
pBBM_BBM_YFP_ChIP_peak_5879	chr2	13498293	13498293	+	57.015	NA	exon (AT2G31751.1, exon 3 of 3)	-exon (AT2G31751.1, exon 3 of 3)	1060	AT2G31750.2	AT2G31750	AT2G31750						NA
pBBM_BBM_YFP_ChIP_peak_13951	chr5	9296204	9296204	+	57.015	NA	exon (AT5G26731.1, exon 1 of 1)	-exon (AT5G26731.1, exon 1 of 1)	863	AT5G26731.1	AT5G26731	AT5G26731						NA
pBBM_BBM_YFP_ChIP_peak_3606	chr1	26186456	26186456	+	56.9988	NA	promoter-TSS (AT1G69610.1)	#NAME?	140	AT1G09077.1	AT1G09077	AT1G09077						NA
pBBM_BBM_YFP_ChIP_peak_7111	chr3	225942	225942	+	56.9373	NA	promoter-TSS (AT3G01580.1)	#NAME?	87	AT3G01590.1	AT3G01590	AT3G01590						NA
pBBM_BBM_YFP_ChIP_peak_10153	chr3	23429226	23429226	+	56.9236	NA	promoter-TSS (AT3G63450.1)	#NAME?	5	AT3G63450.7	AT3G63450	AT3G63450						NA
pBBM_BBM_YFP_ChIP_peak_3979	chr1	28000060	28000060	+	56.8318	NA	Intergenic	Intergenic	-1239	AT1G74500.1	AT1G74500	AT1G74500						NA
pBBM_BBM_YFP_ChIP_peak_15830	chr5	25431551	25431551	+	56.8052	NA	Intergenic	Intergenic	-1339	AT5G63530.1	AT5G63530	AT5G63530						NA
pBBM_BBM_YFP_ChIP_peak_9690	chr3	20606633	20606633	+	56.7081	NA	promoter-TSS (AT3G55560.1)	#NAME?	17	AT3G55560.1	AT3G55560	AT3G55560						NA
pBBM_BBM_YFP_ChIP_peak_8739	chr3	9830963	9830963	+	56.6771	NA	promoter-TSS (AT3G26742.1)	#NAME?	-63	AT3G26742.1	AT3G26742	AT3G26742						NA
pBBM_BBM_YFP_ChIP_peak_14225	chr5	16207106	16207106	+	56.6529	NA	TTS (AT5G06075.1)	#NAME?	1064	AT5G06075.1	AT5G06075	AT5G06075						NA
pBBM_BBM_YFP_ChIP_peak_3563	chr1	26042728	26042728	+	56.639	NA	promoter-TSS (AT1G69270.1)	#NAME?	-26	AT1G69270.1	AT1G69270	AT1G69270						NA
pBBM_BBM_YFP_ChIP_peak_14356	chr5	17176308	17176308	+	56.639	NA	promoter-TSS (AT5G42830.1)	#NAME?	15	AT5G42830.1	AT5G42830	AT5G42830						NA
pBBM_BBM_YFP_ChIP_peak_112	chr1	618047	618047	+	56.639	NA	promoter-TSS (AT1G02810.1)	#NAME?	-14	AT1G02810.1	AT1G02810	AT1G02810						NA
pBBM_BBM_YFP_ChIP_peak_3169	chr1	23787741	23787741	+	56.6102	NA	promoter-TSS (AT1G64080.1)	#NAME?	-941	AT1G64080.1	AT1G64080	AT1G64080						NA
pBBM_BBM_YFP_ChIP_peak_15472	chr5	23727899	23727899	+	56.6102	NA	promoter-TSS (AT5G58740.1)	#NAME?	-271	AT5G58740.1	AT5G58740	AT5G58740						NA
pBBM_BBM_YFP_ChIP_peak_13917	chr5	8942911	8942911	+	56.5469	NA	Intergenic	Intergenic	3985	AT5G25625.1	AT5G25625	AT5G25625						NA
pBBM_BBM_YFP_ChIP_peak_13394	chr5	5560232	5560232	+	56.5315	NA	promoter-TSS (AT5G16910.1)	#NAME?	-375	AT5G16910.1	AT5G16910	AT5G16910						NA
pBBM_BBM_YFP_ChIP_peak_11954	chr4	16496338	16496338	+	56.5056	NA	TTS (AT4G34520.1)	#NAME?	-2053	AT4G34530.1	AT4G34530	AT4G34530						NA
pBBM_BBM_YFP_ChIP_peak_2103	chr1	12254925	12254925	+	56.4706	NA	Intergenic	Intergenic	-1549	AT1G33790.4	AT1G33790	AT1G33790						NA
pBBM_BBM_YFP_ChIP_peak_15644	chr5	24495628	24495628	+	56.4557	NA	exon (AT5G60890.1, exon 3 of 3)	-exon (AT5G60890.1, exon 3 of 3)	1337	AT5G60890.1	AT5G60890	AT5G60890						NA
pBBM_BBM_YFP_ChIP_peak_3256	chr1	24532372	24532372	+	56.4557	NA	Intergenic	Intergenic	-3010	AT1G65920.1	AT1G65920	AT1G65920						NA
pBBM_BBM_YFP_ChIP_peak_13965	chr5	9471366	9471366	+	56.4557	NA	promoter-TSS (AT5G26910.1)	#NAME?	-963	AT5G26910.2	AT5G26910	AT5G26910						NA
pBBM_BBM_YFP_ChIP_peak_3174	chr1	23809043	23809043	+	56.4434	NA	exon (AT1G64150.1, exon 12 of 12)	-exon (AT1G64150.1, exon 12 of 12)	1402	AT1G08653.1	AT1G08653	AT1G08653						NA
pBBM_BBM_YFP_ChIP_peak_9879	chr3	21761920	21761920	+	56.4306	NA	Intergenic	Intergenic	-1530	AT3G58850.1	AT3G58850	AT3G58850						NA
pBBM_BBM_YFP_ChIP_peak_4699	chr2	1939587	1939587	+	56.4078	NA	promoter-TSS (AT2G05330.1)	#NAME?	-90	AT2G05330.2	AT2G05330	AT2G05330						NA
pBBM_BBM_YFP_ChIP_peak_893	chr1	5070931	5070931	+	56.3638	NA	Intergenic	Intergenic	-2100	AT1G14730.1	AT1G14730	AT1G14730						NA
pBBM_BBM_YFP_ChIP_peak_9245	chr3	17973229	17973229	+	56.3092	NA	Intergenic	Intergenic	1447	AT3G48515.1	AT3G48515	AT3G48515						NA
pBBM_BBM_YFP_ChIP_peak_4043	chr1	28321462	28321462	+	56.3068	NA	Intergenic	Intergenic	-3087	AT1G75450.2	AT1G75450	AT1G75450						NA
pBBM_BBM_YFP_ChIP_peak_9358	chr3	18664908	18664908	+	56.2881	NA	TTS (AT3G50340.1)	#NAME?	1783	AT3G50340.1	AT3G50340	AT3G50340						NA
pBBM_BBM_YFP_ChIP_peak_4571	chr2	506761	506761	+	56.2453	NA	intron (AT2G02070.2, intron 2 of 4)	-intron (AT2G02070.1, intron 2 of 2)	1386	AT2G02070.2	AT2G02070	AT2G02070						NA
pBBM_BBM_YFP_ChIP_peak_8300	chr3	7299463	7299463	+	56.2341	NA	promoter-TSS (AT3G20840.1)	#NAME?	-981	AT3G20840.1	AT3G20840	AT3G20840						NA
pBBM_BBM_YFP_ChIP_peak_7154	chr3	495410	495410	+	56.2028	NA	promoter-TSS (AT3G02410.1)	#NAME?	-452	AT3G02410.3	AT3G02410	AT3G02410						NA
pBBM_BBM_YFP_ChIP_peak_12706	chr5	1398757	1398757	+	56.1751	NA	promoter-TSS (AT5G04820.1)	#NAME?	-638	AT5G04820.1	AT5G04820	AT5G04820						NA
pBBM_BBM_YFP_ChIP_peak_13905	chr5	8878914	8878914	+	56.155	NA	Intergenic	Intergenic	-1949	AT5G25500.1	AT5G25500	AT5G25500						NA
pBBM_BBM_YFP_ChIP_peak_2588	chr1	19811854	19811854	+	56.1467	NA	promoter-TSS (AT1G53163.1)	#NAME?	-233	AT1G53163.1	AT1G53163	AT1G53163						NA
pBBM_BBM_YFP_ChIP_peak_9154	chr3	17480460	17480460	+	56.1004	NA	promoter-TSS (AT3G47430.1)	#NAME?	-61	AT3G47430.1	AT3G47430	AT3G47430						NA
pBBM_BBM_YFP_ChIP_peak_2017	chr1	11621235	11621235	+	56.0956	NA	Intergenic	Intergenic	8338	AT1G32240.3	AT1G32240	AT1G32240						NA
pBBM_BBM_YFP_ChIP_peak_5364	chr2	10440569	10440569	+	56.0956	NA	Intergenic	Intergenic	-1100	AT2G24570.1	AT2G24570	AT2G24570						NA
pBBM_BBM_YFP_ChIP_peak_2066	chr1	11927813	11927813	+	56.076	NA	promoter-TSS (AT1G06633.1)	#NAME?	-86	AT1G06633.1	AT1G06633	AT1G06633						NA
pBBM_BBM_YFP_ChIP_peak_12593	chr5	742536	742536	+	56.0663	NA	Intergenic	Intergenic	-2217	AT5G03140.1	AT5G03140	AT5G03140						NA
pBBM_BBM_YFP_ChIP_peak_9730	chr3	20820574	20820574	+	56.0542	NA	promoter-TSS (AT3G56100.1)	#NAME?	-755	AT3G56100.1	AT3G56100	AT3G56100						NA
pBBM_BBM_YFP_ChIP_peak_342	chr1	2070579	2070579	+	56.0212	NA	promoter-TSS (AT1G06740.1)	#NAME?	-158	AT1G06740.1	AT1G06740	AT1G06740						NA
pBBM_BBM_YFP_ChIP_peak_2472	chr1	18771032	18771032	+	56.0212	NA	promoter-TSS (AT1G50660.1)	#NAME?	95	AT1G50660.1	AT1G50660	AT1G50660						NA
pBBM_BBM_YFP_ChIP_peak_6588	chr2	17369574	17369574	+	56.0212	NA	TTS (AT2G09295.1)	#NAME?	204	AT2G09295.1	AT2G09295	AT2G09295						NA
pBBM_BBM_YFP_ChIP_peak_7958	chr3	5255551	5255551	+	55.9908	NA	promoter-TSS (AT3G15530.1)	#NAME?	-989	AT3G15530.1	AT3G15530	AT3G15530						NA
pBBM_BBM_YFP_ChIP_peak_13541	chr5	6402128	6402128	+	55.9841	NA	TTS (AT5G19095.1)	#NAME?	889	AT5G19095.1	AT5G19095	AT5G19095						NA
pBBM_BBM_YFP_ChIP_peak_8472	chr3	8269768	8269768	+	55.9117	NA	promoter-TSS (AT3G04405.1)	#NAME?	-807	AT3G23170.1	AT3G23170	AT3G23170						NA
pBBM_BBM_YFP_ChIP_peak_12303	chr4	17816664	17816664	+	55.9005	NA	promoter-TSS (AT4G09675.1)	#NAME?	-69	AT4G09675.1	AT4G09675	AT4G09675						NA
pBBM_BBM_YFP_ChIP_peak_14714	chr5	19422620	19422620	+	55.8823	NA	promoter-TSS (AT5G47960.1)	#NAME?	56	AT5G47970.3	AT5G47970	AT5G47970						NA
pBBM_BBM_YFP_ChIP_peak_14409	chr5	17550214	17550214	+	55.8363	NA	promoter-TSS (AT5G43700.1)	#NAME?	35	AT5G43700.1	AT5G43700	AT5G43700						NA
pBBM_BBM_YFP_ChIP_peak_13315	chr5	5062109	5062109	+	55.8117	NA	promoter-TSS (AT5G15550.1)	#NAME?	-14	AT5G15550.3	AT5G15550	AT5G15550						NA
pBBM_BBM_YFP_ChIP_peak_8418	chr3	8062203	8062203	+	55.7455	NA	TTS (AT3G22800.1)	#NAME?	2446	AT3G22800.1	AT3G22800	AT3G22800						NA
pBBM_BBM_YFP_ChIP_peak_2489	chr1	18976715	18976715	+	55.7445	NA	promoter-TSS (AT1G51190.1)	#NAME?	-461	AT1G51190.1	AT1G51190	AT1G51190						NA
pBBM_BBM_YFP_ChIP_peak_3711	chr1	26606258	26606258	+	55.6126	NA	intron (AT1G70560.1, intron 2 of 4)	-intron (AT1G70560.1, intron 2 of 4)	1403	AT1G70560.1	AT1G70560	AT1G70560						NA
pBBM_BBM_YFP_ChIP_peak_15471	chr5	23725477	23725477	+	55.6015	NA	TTS (AT5G58740.1)	#NAME?	108	AT5G58730.1	AT5G58730	AT5G58730						NA
pBBM_BBM_YFP_ChIP_peak_12767	chr5	1747964	1747964	+	55.6015	NA	exon (AT5G05810.1, exon 1 of 1)	-exon (AT5G05810.1, exon 1 of 1)	1416	AT5G05810.1	AT5G05810	AT5G05810						NA
pBBM_BBM_YFP_ChIP_peak_8583	chr3	8905967	8905967	+	55.6015	NA	Intergenic	Intergenic	-3132	AT3G24480.1	AT3G24480	AT3G24480						NA
pBBM_BBM_YFP_ChIP_peak_3090	chr1	23362571	23362571	+	55.5618	NA	promoter-TSS (AT1G63020.1)	#NAME?	-7	AT1G63020.1	AT1G63020	AT1G63020						NA
pBBM_BBM_YFP_ChIP_peak_5775	chr2	12867018	12867018	+	55.522	NA	TTS (AT2G08365.1)	#NAME?	166	AT2G08365.1	AT2G08365	AT2G08365						NA
pBBM_BBM_YFP_ChIP_peak_8595	chr3	8958030	8958030	+	55.5208	NA	TTS (AT3G24542.1)	#NAME?	461	AT3G04745.1	AT3G04745	AT3G04745						NA
pBBM_BBM_YFP_ChIP_peak_2469	chr1	18761091	18761091	+	55.4854	NA	Intergenic	Intergenic	-2383	AT1G50640.1	AT1G50640	AT1G50640						NA
pBBM_BBM_YFP_ChIP_peak_15945	chr5	26036338	26036338	+	55.3891	NA	promoter-TSS (AT5G65165.1)	#NAME?	-281	AT5G65165.2	AT5G65165	AT5G65165						NA
pBBM_BBM_YFP_ChIP_peak_9234	chr3	17914989	17914989	+	55.3825	NA	promoter-TSS (AT3G48370.1)	#NAME?	3	AT3G48370.1	AT3G48370	AT3G48370						NA
pBBM_BBM_YFP_ChIP_peak_3205	chr1	24009191	24009191	+	55.3677	NA	TTS (AT1G08717.1)	#NAME?	652	AT1G08717.1	AT1G08717	AT1G08717						NA
pBBM_BBM_YFP_ChIP_peak_6878	chr2	18839389	18839389	+	55.3213	NA	promoter-TSS (AT2G45730.1)	#NAME?	-46	AT2G45740.2	AT2G45740	AT2G45740						NA
pBBM_BBM_YFP_ChIP_peak_3857	chr1	27291080	27291080	+	55.2924	NA	promoter-TSS (AT1G72490.1)	#NAME?	19	AT1G72490.2	AT1G72490	AT1G72490						NA
pBBM_BBM_YFP_ChIP_peak_9982	chr3	22432781	22432781	+	55.2924	NA	TTS (AT3G60680.1)	#NAME?	-2083	AT3G60690.1	AT3G60690	AT3G60690						NA
pBBM_BBM_YFP_ChIP_peak_5576	chr2	11868934	11868934	+	55.2617	NA	promoter-TSS (AT2G27870.1)	#NAME?	-739	AT2G27870.1	AT2G27870	AT2G27870						NA
pBBM_BBM_YFP_ChIP_peak_3065	chr1	23248700	23248700	+	55.2376	NA	TTS (AT1G62780.1)	#NAME?	-1751	AT1G62770.1	AT1G62770	AT1G62770						NA
pBBM_BBM_YFP_ChIP_peak_1203	chr1	6862706	6862706	+	55.2357	NA	Intergenic	Intergenic	-2143	AT1G19835.3	AT1G19835	AT1G19835						NA
pBBM_BBM_YFP_ChIP_peak_11848	chr4	15873612	15873612	+	55.2237	NA	Intergenic	Intergenic	-1730	AT4G32890.1	AT4G32890	AT4G32890						NA
pBBM_BBM_YFP_ChIP_peak_4625	chr2	909120	909120	+	55.2237	NA	exon (AT2G03070.1, exon 13 of 13)	-exon (AT2G03070.1, exon 13 of 13)	-2572	AT2G03080.1	AT2G03080	AT2G03080						NA
pBBM_BBM_YFP_ChIP_peak_1881	chr1	10690958	10690958	+	55.2221	NA	promoter-TSS (AT1G30330.1)	#NAME?	30	AT1G30330.3	AT1G30330	AT1G30330.uORF2
pBBM_BBM_YFP_ChIP_peak_8066	chr3	5763479	5763479	+	55.2009	NA	TTS (AT3G16870.1)	#NAME?	-1215	AT3G16860.1	AT3G16860	AT3G16860						NA
pBBM_BBM_YFP_ChIP_peak_7332	chr3	1608677	1608677	+	55.1803	NA	promoter-TSS (AT3G05540.1)	#NAME?	-373	AT3G05545.1	AT3G05545	AT3G05545						NA
pBBM_BBM_YFP_ChIP_peak_11560	chr4	14186116	14186116	+	55.0767	NA	Intergenic	Intergenic	-6453	AT4G28720.1	AT4G28720	AT4G28720						NA
pBBM_BBM_YFP_ChIP_peak_778	chr1	4536253	4536253	+	55.0638	NA	Intergenic	Intergenic	-3803	AT1G05003.1	AT1G05003	AT1G05003						NA
pBBM_BBM_YFP_ChIP_peak_5743	chr2	12685572	12685572	+	55.0579	NA	promoter-TSS (AT2G29670.1)	#NAME?	-421	AT2G29670.1	AT2G29670	AT2G29670						NA
pBBM_BBM_YFP_ChIP_peak_1053	chr1	5998734	5998734	+	55.0214	NA	promoter-TSS (AT1G17460.1)	#NAME?	-31	AT1G17460.3	AT1G17460	AT1G17460						NA
pBBM_BBM_YFP_ChIP_peak_4272	chr1	29338154	29338154	+	54.9789	NA	promoter-TSS (AT1G78020.1)	#NAME?	-376	AT1G78020.1	AT1G78020	AT1G78020						NA
pBBM_BBM_YFP_ChIP_peak_8679	chr3	9416228	9416228	+	54.928	NA	TTS (AT3G25790.1)	#NAME?	2477	AT3G25795.1	AT3G25795	AT3G25795						NA
pBBM_BBM_YFP_ChIP_peak_6948	chr2	19096300	19096300	+	54.8857	NA	promoter-TSS (AT2G46520.1)	#NAME?	-113	AT2G46520.1	AT2G46520	AT2G46520						NA
pBBM_BBM_YFP_ChIP_peak_10146	chr3	23375537	23375537	+	54.8839	NA	promoter-TSS (AT3G63260.1)	#NAME?	-132	AT3G63260.1	AT3G63260	AT3G63260						NA
pBBM_BBM_YFP_ChIP_peak_13887	chr5	8775621	8775621	+	54.8773	NA	exon (AT5G25280.1, exon 1 of 1)	-exon (AT5G25280.1, exon 1 of 1)	1615	AT5G03955.1	AT5G03955	AT5G03955						NA
pBBM_BBM_YFP_ChIP_peak_8297	chr3	7295967	7295967	+	54.8771	NA	Intergenic	Intergenic	-4477	AT3G20840.1	AT3G20840	AT3G20840						NA
pBBM_BBM_YFP_ChIP_peak_6090	chr2	14835158	14835158	+	54.846	NA	promoter-TSS (AT2G35210.1)	#NAME?	184	AT2G08715.1	AT2G08715	AT2G08715						NA
pBBM_BBM_YFP_ChIP_peak_287	chr1	1739384	1739384	+	54.8408	NA	Intergenic	Intergenic	-1820	AT1G05800.1	AT1G05800	AT1G05800						NA
pBBM_BBM_YFP_ChIP_peak_8393	chr3	7912426	7912426	+	54.8233	NA	promoter-TSS (AT3G22380.1)	#NAME?	-479	AT3G22380.2	AT3G22380	AT3G22380						NA
pBBM_BBM_YFP_ChIP_peak_12161	chr4	17387658	17387658	+	54.817	NA	promoter-TSS (AT4G09395.1)	#NAME?	-48	AT4G09395.1	AT4G09395	AT4G09395						NA
pBBM_BBM_YFP_ChIP_peak_14939	chr5	20959566	20959566	+	54.8143	NA	promoter-TSS (AT5G51590.1)	#NAME?	-157	AT5G51590.1	AT5G51590	AT5G51590						NA
pBBM_BBM_YFP_ChIP_peak_14614	chr5	18860173	18860173	+	54.8143	NA	promoter-TSS (AT5G46510.1)	#NAME?	-61	AT5G46510.2	AT5G46510	AT5G46510						NA
pBBM_BBM_YFP_ChIP_peak_16107	chr5	26722131	26722131	+	54.7697	NA	promoter-TSS (AT5G66910.1)	#NAME?	-570	AT5G66920.1	AT5G66920	AT5G66920						NA
pBBM_BBM_YFP_ChIP_peak_3798	chr1	27033484	27033484	+	54.7417	NA	intron (AT1G71870.1, intron 1 of 1)	-intron (AT1G71870.1, intron 1 of 1)	1698	AT1G71870.1	AT1G71870	AT1G71870						NA
pBBM_BBM_YFP_ChIP_peak_350	chr1	2147522	2147522	+	54.6942	NA	promoter-TSS (AT1G06990.1)	#NAME?	-820	AT1G06990.1	AT1G06990	AT1G06990						NA
pBBM_BBM_YFP_ChIP_peak_3876	chr1	27362700	27362700	+	54.675	NA	promoter-TSS (AT1G09337.1)	#NAME?	-612	AT1G09337.1	AT1G09337	AT1G09337						NA
pBBM_BBM_YFP_ChIP_peak_15356	chr5	23128643	23128643	+	54.6565	NA	promoter-TSS (AT5G57123.1)	#NAME?	-919	AT5G57123.1	AT5G57123	AT5G57123						NA
pBBM_BBM_YFP_ChIP_peak_11054	chr4	10712759	10712759	+	54.5664	NA	TTS (AT4G06920.1)	#NAME?	881	AT4G06920.1	AT4G06920	AT4G06920						NA
pBBM_BBM_YFP_ChIP_peak_8298	chr3	7297081	7297081	+	54.5317	NA	Intergenic	Intergenic	-3363	AT3G20840.1	AT3G20840	AT3G20840						NA
pBBM_BBM_YFP_ChIP_peak_13204	chr5	4393189	4393189	+	54.5317	NA	promoter-TSS (AT5G13630.1)	#NAME?	252	AT5G13640.1	AT5G13640	AT5G13640						NA
pBBM_BBM_YFP_ChIP_peak_3204	chr1	24006994	24006994	+	54.5174	NA	promoter-TSS (AT1G64620.1)	#NAME?	81	AT1G64620.1	AT1G64620	AT1G64620						NA
pBBM_BBM_YFP_ChIP_peak_85	chr1	484677	484677	+	54.4839	NA	Intergenic	Intergenic	-2123	AT1G02400.1	AT1G02400	AT1G02400						NA
pBBM_BBM_YFP_ChIP_peak_6529	chr2	17130388	17130388	+	54.4784	NA	promoter-TSS (AT2G09215.1)	#NAME?	-29	AT2G09215.1	AT2G09215	AT2G09215						NA
pBBM_BBM_YFP_ChIP_peak_7774	chr3	4313243	4313243	+	54.4358	NA	Intergenic	Intergenic	-1262	AT3G13320.1	AT3G13320	AT3G13320						NA
pBBM_BBM_YFP_ChIP_peak_6404	chr2	16485652	16485652	+	54.4304	NA	promoter-TSS (AT2G09050.1)	#NAME?	31	AT2G09050.1	AT2G09050	AT2G09050						NA
pBBM_BBM_YFP_ChIP_peak_1715	chr1	9791684	9791684	+	54.3555	NA	TTS (AT1G28080.1)	#NAME?	1940	AT1G28080.1	AT1G28080	AT1G28080						NA
pBBM_BBM_YFP_ChIP_peak_3893	chr1	27468073	27468073	+	54.3471	NA	Intergenic	Intergenic	-1725	AT1G73010.1	AT1G73010	AT1G73010						NA
pBBM_BBM_YFP_ChIP_peak_11732	chr4	15064146	15064146	+	54.3356	NA	TTS (AT4G08385.1)	#NAME?	438	AT4G08385.1	AT4G08385	AT4G08385						NA
pBBM_BBM_YFP_ChIP_peak_6770	chr2	18372749	18372749	+	54.3036	NA	Intergenic	Intergenic	-1413	AT2G44500.1	AT2G44500	AT2G44500						NA
pBBM_BBM_YFP_ChIP_peak_589	chr1	3578350	3578350	+	54.2999	NA	exon (AT1G10750.1, exon 1 of 7)	-exon (AT1G10750.1, exon 1 of 7)	265	AT1G10750.2	AT1G10750	AT1G10750						NA
pBBM_BBM_YFP_ChIP_peak_6340	chr2	16074319	16074319	+	54.2862	NA	exon (AT2G38370.1, exon 1 of 2)	-exon (AT2G38370.1, exon 1 of 2)	257	AT2G38370.1	AT2G38370	AT2G38370						NA
pBBM_BBM_YFP_ChIP_peak_14117	chr5	14935825	14935825	+	54.2335	NA	promoter-TSS (AT5G37600.1)	#NAME?	60	AT5G37600.1	AT5G37600	AT5G37600						NA
pBBM_BBM_YFP_ChIP_peak_11782	chr4	15416039	15416039	+	54.218	NA	Intergenic	Intergenic	-3588	AT4G31875.1	AT4G31875	AT4G31875						NA
pBBM_BBM_YFP_ChIP_peak_1619	chr1	9240831	9240831	+	54.2117	NA	promoter-TSS (AT1G06013.1)	#NAME?	33	AT1G06013.1	AT1G06013	AT1G06013						NA
pBBM_BBM_YFP_ChIP_peak_2805	chr1	21386333	21386333	+	54.2059	NA	promoter-TSS (AT1G57750.1)	#NAME?	-624	AT1G57750.1	AT1G57750	AT1G57750						NA
pBBM_BBM_YFP_ChIP_peak_5542	chr2	11654314	11654314	+	54.2059	NA	TTS (AT2G27230.1)	#NAME?	3955	AT2G27230.2	AT2G27230	AT2G27230
pBBM_BBM_YFP_ChIP_peak_1728	chr1	9831413	9831413	+	54.2059	NA	TTS (AT1G28140.1)	#NAME?	181	AT1G09005.2	AT1G09005	AT1G09005						NA
pBBM_BBM_YFP_ChIP_peak_15100	chr5	21793059	21793059	+	54.2059	NA	TTS (AT5G08015.1)	#NAME?	-1118	AT5G53660.1	AT5G53660	AT5G53660						NA
pBBM_BBM_YFP_ChIP_peak_4089	chr1	28460096	28460096	+	54.1705	NA	intron (AT1G75800.1, intron 2 of 2)	-intron (AT1G75800.1, intron 2 of 2)	1405	AT1G75800.1	AT1G75800	AT1G75800						NA
pBBM_BBM_YFP_ChIP_peak_13600	chr5	6791935	6791935	+	54.1529	NA	exon (AT5G20110.2, exon 2 of 2)	-exon (AT5G20110.2, exon 2 of 2)	1484	AT5G20110.2	AT5G20110	AT5G20110						NA
pBBM_BBM_YFP_ChIP_peak_3333	chr1	24900656	24900656	+	54.0972	NA	Intergenic	Intergenic	-1226	AT1G66760.2	AT1G66760	AT1G66760						NA
pBBM_BBM_YFP_ChIP_peak_9232	chr3	17911636	17911636	+	54.0405	NA	promoter-TSS (AT3G07945.1)	#NAME?	38	AT3G07945.1	AT3G07945	AT3G07945						NA
pBBM_BBM_YFP_ChIP_peak_5326	chr2	10272154	10272154	+	53.8928	NA	Intergenic	Intergenic	-4547	AT2G24150.1	AT2G24150	AT2G24150						NA
pBBM_BBM_YFP_ChIP_peak_9518	chr3	19454130	19454130	+	53.8906	NA	promoter-TSS (AT3G52480.1)	#NAME?	690	AT3G08250.1	AT3G08250	AT3G08250						NA
pBBM_BBM_YFP_ChIP_peak_3282	chr1	24644909	24644909	+	53.8483	NA	TTS (AT1G66173.1)	#NAME?	-2212	AT1G66180.1	AT1G66180	AT1G66180						NA
pBBM_BBM_YFP_ChIP_peak_8240	chr3	6978454	6978454	+	53.8482	NA	TTS (AT3G03935.1)	#NAME?	982	AT3G03935.1	AT3G03935	AT3G03935						NA
pBBM_BBM_YFP_ChIP_peak_5166	chr2	9552938	9552938	+	53.8459	NA	TTS (AT2G22490.1)	#NAME?	-2596	AT2G07585.1	AT2G07585	AT2G07585						NA
pBBM_BBM_YFP_ChIP_peak_7681	chr3	3741651	3741651	+	53.8125	NA	promoter-TSS (AT3G11850.1)	#NAME?	11	AT3G11850.1	AT3G11850	AT3G11850						NA
pBBM_BBM_YFP_ChIP_peak_9836	chr3	21458562	21458562	+	53.8125	NA	Intergenic	Intergenic	-1773	AT3G57950.1	AT3G57950	AT3G57950						NA
pBBM_BBM_YFP_ChIP_peak_9308	chr3	18471180	18471180	+	53.7763	NA	TTS (AT3G49800.1)	#NAME?	123	AT3G49796.1	AT3G49796	AT3G49796						NA
pBBM_BBM_YFP_ChIP_peak_804	chr1	4647694	4647694	+	53.7589	NA	promoter-TSS (AT1G13580.1)	#NAME?	-121	AT1G13590.1	AT1G13590	AT1G13590						NA
pBBM_BBM_YFP_ChIP_peak_4429	chr1	30187141	30187141	+	53.7586	NA	promoter-TSS (AT1G80280.1)	#NAME?	-425	AT1G80280.1	AT1G80280	AT1G80280						NA
pBBM_BBM_YFP_ChIP_peak_12136	chr4	17321302	17321302	+	53.7363	NA	Intergenic	Intergenic	-3217	AT4G36750.1	AT4G36750	AT4G36750						NA
pBBM_BBM_YFP_ChIP_peak_2294	chr1	17221660	17221660	+	53.7298	NA	Intergenic	Intergenic	-3060	AT1G46264.1	AT1G46264	AT1G46264						NA
pBBM_BBM_YFP_ChIP_peak_3492	chr1	25732402	25732402	+	53.6965	NA	Intergenic	Intergenic	-4701	AT1G68550.1	AT1G68550	AT1G68550.uORF1
pBBM_BBM_YFP_ChIP_peak_13042	chr5	3457825	3457825	+	53.6923	NA	promoter-TSS (AT5G10946.1)	#NAME?	-198	AT5G10946.2	AT5G10946	AT5G10946						NA
pBBM_BBM_YFP_ChIP_peak_2750	chr1	20816527	20816527	+	53.673	NA	Intergenic	Intergenic	-3466	AT1G55690.5	AT1G55690	AT1G55690						NA
pBBM_BBM_YFP_ChIP_peak_10188	chr4	372536	372536	+	53.673	NA	Intergenic	Intergenic	-1580	AT4G00889.1	AT4G00889	AT4G00889						NA
pBBM_BBM_YFP_ChIP_peak_11944	chr4	16455190	16455190	+	53.6715	NA	promoter-TSS (AT4G34412.1)	#NAME?	-421	AT4G34415.1	AT4G34415	AT4G34415						NA
pBBM_BBM_YFP_ChIP_peak_13409	chr5	5694774	5694774	+	53.6588	NA	Intergenic	Intergenic	-1782	AT5G17300.1	AT5G17300	AT5G17300						NA
pBBM_BBM_YFP_ChIP_peak_14460	chr5	17825707	17825707	+	53.6346	NA	promoter-TSS (AT5G44250.1)	#NAME?	55	AT5G44250.2	AT5G44250	AT5G44250						NA
pBBM_BBM_YFP_ChIP_peak_3697	chr1	26561802	26561802	+	53.6082	NA	promoter-TSS (AT1G70480.1)	#NAME?	86	AT1G70480.1	AT1G70480	AT1G70480						NA
pBBM_BBM_YFP_ChIP_peak_3833	chr1	27162896	27162896	+	53.5976	NA	promoter-TSS (AT1G72180.1)	#NAME?	76	AT1G72180.1	AT1G72180	AT1G72180						NA
pBBM_BBM_YFP_ChIP_peak_585	chr1	3571889	3571889	+	53.5932	NA	promoter-TSS (AT1G10740.1)	#NAME?	-785	AT1G10745.1	AT1G10745	AT1G10745						NA
pBBM_BBM_YFP_ChIP_peak_13357	chr5	5300740	5300740	+	53.5932	NA	promoter-TSS (AT5G16220.1)	#NAME?	-98	AT5G16220.1	AT5G16220	AT5G16220						NA
pBBM_BBM_YFP_ChIP_peak_6314	chr2	15967313	15967313	+	53.5932	NA	exon (AT2G08930.1, exon 1 of 1)	-exon (AT2G08930.1, exon 1 of 1)	130	AT2G08930.1	AT2G08930	AT2G08930						NA
pBBM_BBM_YFP_ChIP_peak_4012	chr1	28190142	28190142	+	53.5893	NA	promoter-TSS (AT1G75090.1)	#NAME?	-377	AT1G75090.1	AT1G75090	AT1G75090						NA
pBBM_BBM_YFP_ChIP_peak_590	chr1	3590660	3590660	+	53.5809	NA	promoter-TSS (AT1G10760.2)	#NAME?	41	AT1G10760.2	AT1G10760	AT1G10760						NA
pBBM_BBM_YFP_ChIP_peak_11304	chr4	12373153	12373153	+	53.5695	NA	exon (AT4G07180.1, exon 1 of 2)	-exon (AT4G07180.1, exon 1 of 2)	158	AT4G07185.1	AT4G07185	AT4G07185						NA
pBBM_BBM_YFP_ChIP_peak_13740	chr5	7799674	7799674	+	53.5601	NA	promoter-TSS (AT5G23170.1)	#NAME?	-46	AT5G23170.1	AT5G23170	AT5G23170						NA
pBBM_BBM_YFP_ChIP_peak_7337	chr3	1644547	1644547	+	53.555	NA	promoter-TSS (AT3G01675.1)	#NAME?	221	AT3G01665.1	AT3G01665	AT3G01665						NA
pBBM_BBM_YFP_ChIP_peak_15246	chr5	22535955	22535955	+	53.555	NA	promoter-TSS (AT5G55650.1)	#NAME?	-117	AT5G55650.1	AT5G55650	AT5G55650						NA
pBBM_BBM_YFP_ChIP_peak_4652	chr2	1160106	1160106	+	53.5321	NA	promoter-TSS (AT2G03810.1)	#NAME?	-841	AT2G03810.4	AT2G03810	AT2G03810						NA
pBBM_BBM_YFP_ChIP_peak_3543	chr1	25953990	25953990	+	53.5169	NA	promoter-TSS (AT1G09037.1)	#NAME?	-918	AT1G09037.1	AT1G09037	AT1G09037						NA
pBBM_BBM_YFP_ChIP_peak_8408	chr3	7993306	7993306	+	53.5011	NA	exon (AT3G22550.1, exon 1 of 3)	-exon (AT3G22550.1, exon 1 of 3)	282	AT3G22550.1	AT3G22550	AT3G22550						NA
pBBM_BBM_YFP_ChIP_peak_8275	chr3	7214113	7214113	+	53.4387	NA	promoter-TSS (AT3G20640.1)	#NAME?	-639	AT3G20640.1	AT3G20640	AT3G20640						NA
pBBM_BBM_YFP_ChIP_peak_5838	chr2	13276110	13276110	+	53.3892	NA	Intergenic	Intergenic	-1600	AT2G31160.1	AT2G31160	AT2G31160						NA
pBBM_BBM_YFP_ChIP_peak_6118	chr2	15014231	15014231	+	53.3495	NA	promoter-TSS (AT2G35710.1)	#NAME?	29	AT2G35710.4	AT2G35710	AT2G35710						NA
pBBM_BBM_YFP_ChIP_peak_11593	chr4	14338968	14338968	+	53.3263	NA	Intergenic	Intergenic	-1983	AT4G29100.2	AT4G29100	AT4G29100						NA
pBBM_BBM_YFP_ChIP_peak_1770	chr1	9990712	9990712	+	53.3125	NA	promoter-TSS (AT1G06157.1)	#NAME?	-922	AT1G06157.1	AT1G06157	AT1G06157						NA
pBBM_BBM_YFP_ChIP_peak_14382	chr5	17315087	17315087	+	53.2806	NA	TTS (AT5G43120.1)	#NAME?	2485	AT5G43120.1	AT5G43120	AT5G43120						NA
pBBM_BBM_YFP_ChIP_peak_6265	chr2	15693523	15693523	+	53.2483	NA	promoter-TSS (AT2G37390.1)	#NAME?	-515	AT2G37390.1	AT2G37390	AT2G37390						NA
pBBM_BBM_YFP_ChIP_peak_9990	chr3	22499217	22499217	+	53.2187	NA	TTS (AT3G60900.1)	#NAME?	-1118	AT3G60890.1	AT3G60890	AT3G60890						NA
pBBM_BBM_YFP_ChIP_peak_12179	chr4	17431822	17431822	+	53.1406	NA	promoter-TSS (AT4G36970.1)	#NAME?	-137	AT4G36970.1	AT4G36970	AT4G36970						NA
pBBM_BBM_YFP_ChIP_peak_3034	chr1	23112619	23112619	+	53.1275	NA	promoter-TSS (AT1G62440.1)	#NAME?	-314	AT1G62440.1	AT1G62440	AT1G62440						NA
pBBM_BBM_YFP_ChIP_peak_3483	chr1	25706626	25706626	+	53.1209	NA	promoter-TSS (AT1G68510.1)	#NAME?	-256	AT1G68510.1	AT1G68510	AT1G68510						NA
pBBM_BBM_YFP_ChIP_peak_2569	chr1	19699345	19699345	+	53.1158	NA	promoter-TSS (AT1G52890.1)	#NAME?	181	AT1G07843.1	AT1G07843	AT1G07843						NA
pBBM_BBM_YFP_ChIP_peak_14193	chr5	15930492	15930492	+	53.1072	NA	intron (AT5G39785.5, intron 1 of 3)	-intron (AT5G39785.1, intron 3 of 5)	1304	AT5G39785.5	AT5G39785	AT5G39785						NA
pBBM_BBM_YFP_ChIP_peak_14458	chr5	17808873	17808873	+	53.1045	NA	Intergenic	Intergenic	-1604	AT5G44220.1	AT5G44220	AT5G44220						NA
pBBM_BBM_YFP_ChIP_peak_13431	chr5	5813139	5813139	+	53.0676	NA	exon (AT5G17640.1, exon 1 of 3)	-exon (AT5G17640.1, exon 1 of 3)	177	AT5G17640.1	AT5G17640	AT5G17640						NA
pBBM_BBM_YFP_ChIP_peak_7610	chr3	3369516	3369516	+	53.0646	NA	promoter-TSS (AT3G10760.1)	#NAME?	37	AT3G10760.1	AT3G10760	AT3G10760						NA
pBBM_BBM_YFP_ChIP_peak_7671	chr3	3694251	3694251	+	53.0438	NA	promoter-TSS (AT3G11690.1)	#NAME?	-705	AT3G11690.1	AT3G11690	AT3G11690						NA
pBBM_BBM_YFP_ChIP_peak_13222	chr5	4484580	4484580	+	53.0114	NA	Intergenic	Intergenic	-1333	AT5G13910.1	AT5G13910	AT5G13910						NA
pBBM_BBM_YFP_ChIP_peak_15113	chr5	21874952	21874952	+	52.9713	NA	promoter-TSS (AT5G08035.1)	#NAME?	-311	AT5G08035.1	AT5G08035	AT5G08035						NA
pBBM_BBM_YFP_ChIP_peak_12762	chr5	1734168	1734168	+	52.9579	NA	promoter-TSS (AT5G05770.1)	#NAME?	-259	AT5G05770.1	AT5G05770	AT5G05770						NA
pBBM_BBM_YFP_ChIP_peak_14957	chr5	21057643	21057643	+	52.9579	NA	promoter-TSS (AT5G51810.1)	#NAME?	-762	AT5G51810.1	AT5G51810	AT5G51810						NA
pBBM_BBM_YFP_ChIP_peak_7313	chr3	1488492	1488492	+	52.9072	NA	promoter-TSS (AT3G05220.2)	#NAME?	163	AT3G05220.1	AT3G05220	AT3G05220						NA
pBBM_BBM_YFP_ChIP_peak_15428	chr5	23381261	23381261	+	52.9018	NA	Intergenic	Intergenic	-2994	AT5G57710.1	AT5G57710	AT5G57710						NA
pBBM_BBM_YFP_ChIP_peak_6776	chr2	18423427	18423427	+	52.8963	NA	promoter-TSS (AT2G09535.1)	#NAME?	53	AT2G09535.1	AT2G09535	AT2G09535						NA
pBBM_BBM_YFP_ChIP_peak_5186	chr2	9635440	9635440	+	52.8801	NA	promoter-TSS (AT2G22670.1)	#NAME?	-906	AT2G22670.1	AT2G22670	AT2G22670						NA
pBBM_BBM_YFP_ChIP_peak_15912	chr5	25890917	25890917	+	52.8669	NA	promoter-TSS (AT5G09255.1)	#NAME?	-43	AT5G09255.1	AT5G09255	AT5G09255						NA
pBBM_BBM_YFP_ChIP_peak_3846	chr1	27225565	27225565	+	52.834	NA	promoter-TSS (AT1G72310.1)	#NAME?	-332	AT1G72310.1	AT1G72310	AT1G72310						NA
pBBM_BBM_YFP_ChIP_peak_2646	chr1	20107761	20107761	+	52.8259	NA	intron (AT1G53860.2, intron 4 of 4)	-intron (AT1G53860.1, intron 5 of 5)	1580	AT1G53860.2	AT1G53860	AT1G53860						NA
pBBM_BBM_YFP_ChIP_peak_11345	chr4	12573427	12573427	+	52.8088	NA	exon (AT4G24240.1, exon 3 of 3)	-exon (AT4G24240.1, exon 3 of 3)	1692	AT4G24240.2	AT4G24240	AT4G24240						NA
pBBM_BBM_YFP_ChIP_peak_1833	chr1	10489777	10489777	+	52.7944	NA	promoter-TSS (AT1G06303.1)	#NAME?	-5	AT1G06303.1	AT1G06303	AT1G06303						NA
pBBM_BBM_YFP_ChIP_peak_11363	chr4	12769884	12769884	+	52.7833	NA	promoter-TSS (AT4G24770.2)	#NAME?	-465	AT4G24770.2	AT4G24770	AT4G24770						NA
pBBM_BBM_YFP_ChIP_peak_11072	chr4	10826702	10826702	+	52.7833	NA	Intergenic	Intergenic	1916	AT4G19980.1	AT4G19980	AT4G19980						NA
pBBM_BBM_YFP_ChIP_peak_1379	chr1	7822272	7822272	+	52.7675	NA	promoter-TSS (AT1G22160.1)	#NAME?	-794	AT1G22160.1	AT1G22160	AT1G22160						NA
pBBM_BBM_YFP_ChIP_peak_11167	chr4	11470449	11470449	+	52.759	NA	promoter-TSS (AT4G21560.2)	#NAME?	-99	AT4G21560.2	AT4G21560	AT4G21560						NA
pBBM_BBM_YFP_ChIP_peak_12759	chr5	1712422	1712422	+	52.6642	NA	TTS (AT5G05700.1)	#NAME?	3309	AT5G05700.2	AT5G05700	AT5G05700						NA
pBBM_BBM_YFP_ChIP_peak_1679	chr1	9499604	9499604	+	52.6624	NA	promoter-TSS (AT1G27350.1)	#NAME?	35	AT1G27350.1	AT1G27350	AT1G27350						NA
pBBM_BBM_YFP_ChIP_peak_12974	chr5	3122097	3122097	+	52.6418	NA	promoter-TSS (AT5G09980.1)	#NAME?	-634	AT5G09980.1	AT5G09980	AT5G09980						NA
pBBM_BBM_YFP_ChIP_peak_8865	chr3	10877527	10877527	+	52.6418	NA	promoter-TSS (AT3G28860.1)	#NAME?	51	AT3G28860.1	AT3G28860	AT3G28860						NA
pBBM_BBM_YFP_ChIP_peak_14023	chr5	10656548	10656548	+	52.5887	NA	Intergenic	Intergenic	-6482	AT5G28640.3	AT5G28640	AT5G28640						NA
pBBM_BBM_YFP_ChIP_peak_16153	chr5	26861554	26861554	+	52.5716	NA	TTS (AT5G67320.1)	#NAME?	288	AT5G67330.1	AT5G67330	AT5G67330						NA
pBBM_BBM_YFP_ChIP_peak_11608	chr4	14371379	14371379	+	52.5712	NA	TTS (AT4G29140.1)	#NAME?	2502	AT4G29140.1	AT4G29140	AT4G29140						NA
pBBM_BBM_YFP_ChIP_peak_14006	chr5	10349326	10349326	+	52.5712	NA	Intergenic	Intergenic	-1092	AT5G28400.1	AT5G28400	AT5G28400						NA
pBBM_BBM_YFP_ChIP_peak_5381	chr2	10561575	10561575	+	52.5379	NA	Intergenic	Intergenic	-1113	AT2G24765.1	AT2G24765	AT2G24765						NA
pBBM_BBM_YFP_ChIP_peak_8242	chr3	6980246	6980246	+	52.4149	NA	exon (AT3G20015.1, exon 1 of 1)	-exon (AT3G20015.1, exon 1 of 1)	277	AT3G20015.1	AT3G20015	AT3G20015						NA
pBBM_BBM_YFP_ChIP_peak_3195	chr1	23941178	23941178	+	52.4062	NA	promoter-TSS (AT1G64455.1)	#NAME?	-586	AT1G64455.1	AT1G64455	AT1G64455						NA
pBBM_BBM_YFP_ChIP_peak_3815	chr1	27085738	27085738	+	52.383	NA	intron (AT1G71960.1, intron 2 of 3)	-intron (AT1G71960.1, intron 2 of 3)	2510	AT1G71960.1	AT1G71960	AT1G71960						NA
pBBM_BBM_YFP_ChIP_peak_12265	chr4	17694928	17694928	+	52.3631	NA	promoter-TSS (AT4G37660.1)	#NAME?	-568	AT4G37660.1	AT4G37660	AT4G37660						NA
pBBM_BBM_YFP_ChIP_peak_3027	chr1	23092079	23092079	+	52.3598	NA	promoter-TSS (AT1G62410.1)	#NAME?	-836	AT1G62410.1	AT1G62410	AT1G62410						NA
pBBM_BBM_YFP_ChIP_peak_13193	chr5	4276512	4276512	+	52.3598	NA	Intergenic	Intergenic	2981	AT5G13340.1	AT5G13340	AT5G13340						NA
pBBM_BBM_YFP_ChIP_peak_14029	chr5	10681041	10681041	+	52.3342	NA	TTS (AT5G28655.1)	#NAME?	1016	AT5G28655.1	AT5G28655	AT5G28655						NA
pBBM_BBM_YFP_ChIP_peak_7253	chr3	1175329	1175329	+	52.3129	NA	TTS (AT3G04420.1)	#NAME?	1657	AT3G04430.1	AT3G04430	AT3G04430						NA
pBBM_BBM_YFP_ChIP_peak_7726	chr3	4039643	4039643	+	52.2674	NA	TTS (AT3G12700.1)	#NAME?	2432	AT3G12710.1	AT3G12710	AT3G12710						NA
pBBM_BBM_YFP_ChIP_peak_15509	chr5	23899573	23899573	+	52.255	NA	Intergenic	Intergenic	-1471	AT5G08895.1	AT5G08895	AT5G08895						NA
pBBM_BBM_YFP_ChIP_peak_7204	chr3	849924	849924	+	52.2134	NA	TTS (AT3G03550.1)	#NAME?	-1627	AT3G03540.1	AT3G03540	AT3G03540						NA
pBBM_BBM_YFP_ChIP_peak_3206	chr1	24011690	24011690	+	52.1523	NA	Intergenic	Intergenic	-1847	AT1G08717.1	AT1G08717	AT1G08717						NA
pBBM_BBM_YFP_ChIP_peak_11691	chr4	14830313	14830313	+	52.1332	NA	promoter-TSS (AT4G30290.1)	#NAME?	-89	AT4G30290.1	AT4G30290	AT4G30290						NA
pBBM_BBM_YFP_ChIP_peak_7849	chr3	4744905	4744905	+	52.1221	NA	promoter-TSS (AT3G14240.1)	#NAME?	-642	AT3G14240.1	AT3G14240	AT3G14240						NA
pBBM_BBM_YFP_ChIP_peak_4339	chr1	29530906	29530906	+	52.1204	NA	promoter-TSS (AT1G78500.1)	#NAME?	-561	AT1G78500.2	AT1G78500	AT1G78500						NA
pBBM_BBM_YFP_ChIP_peak_12307	chr4	17841317	17841317	+	52.1001	NA	Intergenic	Intergenic	-2348	AT4G37940.3	AT4G37940	AT4G37940						NA
pBBM_BBM_YFP_ChIP_peak_5285	chr2	10069434	10069434	+	52.1001	NA	Intergenic	Intergenic	-2623	AT2G23690.1	AT2G23690	AT2G23690						NA
pBBM_BBM_YFP_ChIP_peak_3058	chr1	23212903	23212903	+	52.0487	NA	TTS (AT1G62695.1)	#NAME?	1158	AT1G62695.1	AT1G62695	AT1G62695						NA
pBBM_BBM_YFP_ChIP_peak_9770	chr3	21097575	21097575	+	51.9914	NA	promoter-TSS (AT3G57010.1)	#NAME?	-94	AT3G57010.1	AT3G57010	AT3G57010						NA
pBBM_BBM_YFP_ChIP_peak_12858	chr5	2284190	2284190	+	51.9327	NA	promoter-TSS (AT5G07280.1)	#NAME?	-640	AT5G07280.1	AT5G07280	AT5G07280						NA
pBBM_BBM_YFP_ChIP_peak_12535	chr5	464210	464210	+	51.9327	NA	intron (AT5G02260.1, intron 2 of 2)	-intron (AT5G02260.1, intron 2 of 2)	1137	AT5G02260.1	AT5G02260	AT5G02260						NA
pBBM_BBM_YFP_ChIP_peak_3360	chr1	25053004	25053004	+	51.8928	NA	promoter-TSS (AT1G67100.1)	#NAME?	-669	AT1G67100.1	AT1G67100	AT1G67100						NA
pBBM_BBM_YFP_ChIP_peak_3042	chr1	23142004	23142004	+	51.8807	NA	Intergenic	Intergenic	-2381	AT1G62520.1	AT1G62520	AT1G62520						NA
pBBM_BBM_YFP_ChIP_peak_239	chr1	1426535	1426535	+	51.8807	NA	exon (AT1G05000.3, exon 3 of 5)	-exon (AT1G05000.3, exon 3 of 5)	996	AT1G05000.3	AT1G05000	AT1G05000						NA
pBBM_BBM_YFP_ChIP_peak_12945	chr5	2936838	2936838	+	51.8614	NA	Intergenic	Intergenic	-1355	AT5G09440.1	AT5G09440	AT5G09440						NA
pBBM_BBM_YFP_ChIP_peak_13915	chr5	8936480	8936480	+	51.8614	NA	intron (AT5G25620.2, intron 1 of 4)	-intron (AT5G25620.1, intron 1 of 3)	2278	AT5G25620.2	AT5G25620	AT5G25620						NA
pBBM_BBM_YFP_ChIP_peak_15791	chr5	25248513	25248513	+	51.8426	NA	promoter-TSS (AT5G62900.1)	#NAME?	-177	AT5G62900.1	AT5G62900	AT5G62900						NA
pBBM_BBM_YFP_ChIP_peak_6871	chr2	18814388	18814388	+	51.8191	NA	TTS (AT2G09655.1)	#NAME?	156	AT2G09655.1	AT2G09655	AT2G09655						NA
pBBM_BBM_YFP_ChIP_peak_8628	chr3	9195138	9195138	+	51.7639	NA	promoter-TSS (AT3G25250.1)	#NAME?	-196	AT3G25250.1	AT3G25250	AT3G25250						NA
pBBM_BBM_YFP_ChIP_peak_1552	chr1	8852901	8852901	+	51.7163	NA	TTS (AT1G25260.1)	#NAME?	182	AT1G05953.1	AT1G05953	AT1G05953						NA
pBBM_BBM_YFP_ChIP_peak_4740	chr2	2764533	2764533	+	51.6679	NA	exon (AT2G06850.1, exon 3 of 4)	-exon (AT2G06850.1, exon 3 of 4)	1020	AT2G06850.2	AT2G06850	AT2G06850						NA
pBBM_BBM_YFP_ChIP_peak_9368	chr3	18750840	18750840	+	51.6634	NA	Intergenic	Intergenic	-2497	AT3G50530.1	AT3G50530	AT3G50530						NA
pBBM_BBM_YFP_ChIP_peak_11994	chr4	16689682	16689682	+	51.6634	NA	Intergenic	Intergenic	-2864	AT4G35060.1	AT4G35060	AT4G35060						NA
pBBM_BBM_YFP_ChIP_peak_13405	chr5	5665435	5665435	+	51.6565	NA	Intergenic	Intergenic	-1388	AT5G17240.2	AT5G17240	AT5G17240						NA
pBBM_BBM_YFP_ChIP_peak_7156	chr3	512123	512123	+	51.5843	NA	promoter-TSS (AT3G02480.1)	#NAME?	-97	AT3G02480.1	AT3G02480	AT3G02480						NA
pBBM_BBM_YFP_ChIP_peak_5717	chr2	12522325	12522325	+	51.575	NA	promoter-TSS (AT2G29125.1)	#NAME?	-951	AT2G29125.1	AT2G29125	AT2G29125						NA
pBBM_BBM_YFP_ChIP_peak_13379	chr5	5416432	5416432	+	51.4931	NA	Intergenic	Intergenic	-4666	AT5G16560.1	AT5G16560	AT5G16560						NA
pBBM_BBM_YFP_ChIP_peak_4709	chr2	2141400	2141400	+	51.4832	NA	promoter-TSS (AT2G05710.1)	#NAME?	71	AT2G05710.1	AT2G05710	AT2G05710						NA
pBBM_BBM_YFP_ChIP_peak_13994	chr5	9966648	9966648	+	51.4743	NA	promoter-TSS (AT5G04605.1)	#NAME?	119	AT5G04595.1	AT5G04595	AT5G04595						NA
pBBM_BBM_YFP_ChIP_peak_13450	chr5	5884223	5884223	+	51.4561	NA	intron (AT5G17810.3, intron 1 of 3)	-intron (AT5G17810.2, intron 1 of 3)	547	AT5G17810.2	AT5G17810	AT5G17810						NA
pBBM_BBM_YFP_ChIP_peak_14726	chr5	19524629	19524629	+	51.4361	NA	promoter-TSS (AT5G48150.4)	#NAME?	69	AT5G48150.4	AT5G48150	AT5G48150						NA
pBBM_BBM_YFP_ChIP_peak_8867	chr3	10881829	10881829	+	51.4101	NA	exon (AT3G28865.1, exon 1 of 1)	-exon (AT3G28865.1, exon 1 of 1)	-4251	AT3G28860.1	AT3G28860	AT3G28860						NA
pBBM_BBM_YFP_ChIP_peak_1626	chr1	9267195	9267195	+	51.4062	NA	Intergenic	Intergenic	2791	AT1G26773.1	AT1G26773	AT1G26773						NA
pBBM_BBM_YFP_ChIP_peak_3568	chr1	26078800	26078800	+	51.4062	NA	Intergenic	Intergenic	-1156	AT1G69370.1	AT1G69370	AT1G69370						NA
pBBM_BBM_YFP_ChIP_peak_15477	chr5	23786552	23786552	+	51.3829	NA	Intergenic	Intergenic	-1040	AT5G58900.1	AT5G58900	AT5G58900						NA
pBBM_BBM_YFP_ChIP_peak_7263	chr3	1230610	1230610	+	51.3652	NA	promoter-TSS (AT3G04560.1)	#NAME?	-136	AT3G04570.1	AT3G04570	AT3G04570						NA
pBBM_BBM_YFP_ChIP_peak_9377	chr3	18798356	18798356	+	51.3603	NA	Intergenic	Intergenic	-1950	AT3G50630.1	AT3G50630	AT3G50630						NA
pBBM_BBM_YFP_ChIP_peak_14020	chr5	10650060	10650060	+	51.3573	NA	promoter-TSS (AT5G28640.1)	#NAME?	2	AT5G28640.1	AT5G28640	AT5G28640						NA
pBBM_BBM_YFP_ChIP_peak_323	chr1	1922211	1922211	+	51.324	NA	promoter-TSS (AT1G06290.1)	#NAME?	3	AT1G06290.1	AT1G06290	AT1G06290						NA
pBBM_BBM_YFP_ChIP_peak_6604	chr2	17481895	17481895	+	51.3165	NA	promoter-TSS (AT2G41890.1)	#NAME?	-654	AT2G41890.1	AT2G41890	AT2G41890						NA
pBBM_BBM_YFP_ChIP_peak_12836	chr5	2176401	2176401	+	51.3015	NA	promoter-TSS (AT5G07010.1)	#NAME?	45	AT5G07010.1	AT5G07010	AT5G07010						NA
pBBM_BBM_YFP_ChIP_peak_12652	chr5	1034649	1034649	+	51.2961	NA	promoter-TSS (AT5G03860.1)	#NAME?	37	AT5G03860.1	AT5G03860	AT5G03860						NA
pBBM_BBM_YFP_ChIP_peak_10134	chr3	23342364	23342364	+	51.2961	NA	TTS (AT3G63190.1)	#NAME?	-2024	AT3G63180.1	AT3G63180	AT3G63180						NA
pBBM_BBM_YFP_ChIP_peak_1684	chr1	9558638	9558638	+	51.219	NA	promoter-TSS (AT1G27510.1)	#NAME?	76	AT1G27520.1	AT1G27520	AT1G27520						NA
pBBM_BBM_YFP_ChIP_peak_11747	chr4	15195675	15195675	+	51.1719	NA	TTS (AT4G08435.1)	#NAME?	283	AT4G08435.1	AT4G08435	AT4G08435						NA
pBBM_BBM_YFP_ChIP_peak_15138	chr5	21969843	21969843	+	51.1334	NA	Intergenic	Intergenic	-2601	AT5G54145.1	AT5G54145	AT5G54145						NA
pBBM_BBM_YFP_ChIP_peak_11019	chr4	10476688	10476688	+	51.085	NA	promoter-TSS (AT4G19160.1)	#NAME?	-496	AT4G19160.2	AT4G19160	AT4G19160						NA
pBBM_BBM_YFP_ChIP_peak_1720	chr1	9810606	9810606	+	51.0308	NA	Intergenic	Intergenic	-3707	AT1G28110.2	AT1G28110	AT1G28110						NA
pBBM_BBM_YFP_ChIP_peak_6321	chr2	15988858	15988858	+	50.9693	NA	promoter-TSS (AT2G38160.1)	#NAME?	-83	AT2G38160.2	AT2G38160	AT2G38160						NA
pBBM_BBM_YFP_ChIP_peak_6489	chr2	16846065	16846065	+	50.9693	NA	exon (AT2G40330.1, exon 1 of 1)	-exon (AT2G40330.1, exon 1 of 1)	129	AT2G40330.1	AT2G40330	AT2G40330						NA
pBBM_BBM_YFP_ChIP_peak_6336	chr2	16061460	16061460	+	50.9549	NA	Intergenic	Intergenic	-1746	AT2G08955.1	AT2G08955	AT2G08955						NA
pBBM_BBM_YFP_ChIP_peak_2983	chr1	22835410	22835410	+	50.9447	NA	promoter-TSS (AT1G08437.1)	#NAME?	332	AT1G61820.1	AT1G61820	AT1G61820						NA
pBBM_BBM_YFP_ChIP_peak_9553	chr3	19713886	19713886	+	50.9385	NA	promoter-TSS (AT3G53190.1)	#NAME?	87	AT3G53190.1	AT3G53190	AT3G53190						NA
pBBM_BBM_YFP_ChIP_peak_5520	chr2	11518745	11518745	+	50.9238	NA	promoter-TSS (AT2G26980.1)	#NAME?	-11	AT2G26980.3	AT2G26980	AT2G26980						NA
pBBM_BBM_YFP_ChIP_peak_335	chr1	1998488	1998488	+	50.8696	NA	Intergenic	Intergenic	-2133	AT1G06520.1	AT1G06520	AT1G06520						NA
pBBM_BBM_YFP_ChIP_peak_13879	chr5	8732062	8732062	+	50.8696	NA	Intergenic	Intergenic	-3882	AT5G25220.1	AT5G25220	AT5G25220						NA
pBBM_BBM_YFP_ChIP_peak_15642	chr5	24493220	24493220	+	50.8612	NA	Intergenic	Intergenic	-1071	AT5G60890.1	AT5G60890	AT5G60890						NA
pBBM_BBM_YFP_ChIP_peak_4289	chr1	29383663	29383663	+	50.8612	NA	Intergenic	Intergenic	-4009	AT1G78100.1	AT1G78100	AT1G78100						NA
pBBM_BBM_YFP_ChIP_peak_1056	chr1	6016853	6016853	+	50.8611	NA	promoter-TSS (AT1G17500.1)	#NAME?	-955	AT1G17500.1	AT1G17500	AT1G17500						NA
pBBM_BBM_YFP_ChIP_peak_12386	chr4	18329371	18329371	+	50.8416	NA	TTS (AT4G39400.1)	#NAME?	328	AT4G39403.1	AT4G39403	AT4G39403						NA
pBBM_BBM_YFP_ChIP_peak_3776	chr1	26818022	26818022	+	50.8267	NA	exon (AT1G71110.1, exon 1 of 9)	-exon (AT1G71110.1, exon 1 of 9)	144	AT1G71110.1	AT1G71110	AT1G71110						NA
pBBM_BBM_YFP_ChIP_peak_4244	chr1	29227241	29227241	+	50.8167	NA	Intergenic	Intergenic	4486	AT1G77750.1	AT1G77750	AT1G77750						NA
pBBM_BBM_YFP_ChIP_peak_16014	chr5	26279638	26279638	+	50.7902	NA	Intergenic	Intergenic	-1526	AT5G65685.12	AT5G65685	AT5G65685						NA
pBBM_BBM_YFP_ChIP_peak_4615	chr2	815651	815651	+	50.7626	NA	Intergenic	Intergenic	-3277	AT2G04355.1	AT2G04355	AT2G04355						NA
pBBM_BBM_YFP_ChIP_peak_7706	chr3	3923664	3923664	+	50.761	NA	promoter-TSS (AT3G12300.1)	#NAME?	-71	AT3G12320.2	AT3G12320	AT3G12320						NA
pBBM_BBM_YFP_ChIP_peak_8492	chr3	8381194	8381194	+	50.7213	NA	Intergenic	Intergenic	-1478	AT3G23410.1	AT3G23410	AT3G23410						NA
pBBM_BBM_YFP_ChIP_peak_8855	chr3	10735312	10735312	+	50.7098	NA	promoter-TSS (AT3G28650.1)	#NAME?	-325	AT3G28650.1	AT3G28650	AT3G28650						NA
pBBM_BBM_YFP_ChIP_peak_5618	chr2	12120765	12120765	+	50.6897	NA	TTS (AT2G28355.1)	#NAME?	1480	AT2G28355.1	AT2G28355	AT2G28355						NA
pBBM_BBM_YFP_ChIP_peak_14835	chr5	20192275	20192275	+	50.6739	NA	promoter-TSS (AT5G49690.1)	#NAME?	116	AT5G49700.1	AT5G49700	AT5G49700						NA
pBBM_BBM_YFP_ChIP_peak_15859	chr5	25646804	25646804	+	50.6604	NA	promoter-TSS (AT5G64080.1)	#NAME?	41	AT5G64080.1	AT5G64080	AT5G64080						NA
pBBM_BBM_YFP_ChIP_peak_7310	chr3	1478477	1478477	+	50.6159	NA	promoter-TSS (AT3G05210.1)	#NAME?	-862	AT3G05210.2	AT3G05210	AT3G05210						NA
pBBM_BBM_YFP_ChIP_peak_6475	chr2	16800145	16800145	+	50.6159	NA	promoter-TSS (AT2G09125.1)	#NAME?	-744	AT2G09125.1	AT2G09125	AT2G09125						NA
pBBM_BBM_YFP_ChIP_peak_12368	chr4	18239963	18239963	+	50.6096	NA	promoter-TSS (AT4G39170.1)	#NAME?	-642	AT4G39170.2	AT4G39170	AT4G39170						NA
pBBM_BBM_YFP_ChIP_peak_1085	chr1	6283329	6283329	+	50.5727	NA	promoter-TSS (AT1G18265.1)	#NAME?	19	AT1G18265.1	AT1G18265	AT1G18265						NA
pBBM_BBM_YFP_ChIP_peak_13653	chr5	7232428	7232428	+	50.5058	NA	Intergenic	Intergenic	4223	AT5G21535.1	AT5G21535	AT5G21535						NA
pBBM_BBM_YFP_ChIP_peak_3394	chr1	25334953	25334953	+	50.5044	NA	promoter-TSS (AT1G67590.1)	#NAME?	-10	AT1G67590.2	AT1G67590	AT1G67590						NA
pBBM_BBM_YFP_ChIP_peak_1641	chr1	9328776	9328776	+	50.4853	NA	promoter-TSS (AT1G26920.1)	#NAME?	-717	AT1G26920.1	AT1G26920	AT1G26920						NA
pBBM_BBM_YFP_ChIP_peak_3118	chr1	23481548	23481548	+	50.4653	NA	promoter-TSS (AT1G63300.1)	#NAME?	-359	AT1G63300.1	AT1G63300	AT1G63300						NA
pBBM_BBM_YFP_ChIP_peak_7241	chr3	1065190	1065190	+	50.4487	NA	Intergenic	Intergenic	-1956	AT3G04070.1	AT3G04070	AT3G04070						NA
pBBM_BBM_YFP_ChIP_peak_11718	chr4	14916264	14916264	+	50.3966	NA	TTS (AT4G03275.1)	#NAME?	1433	AT4G03275.1	AT4G03275	AT4G03275						NA
pBBM_BBM_YFP_ChIP_peak_7779	chr3	4360881	4360881	+	50.3938	NA	TTS (AT3G13410.1)	#NAME?	-1874	AT3G13404.1	AT3G13404	AT3G13404						NA
pBBM_BBM_YFP_ChIP_peak_1268	chr1	7334596	7334596	+	50.3841	NA	Intergenic	Intergenic	2356	AT1G05613.1	AT1G05613	AT1G05613						NA
pBBM_BBM_YFP_ChIP_peak_6773	chr2	18397058	18397058	+	50.3152	NA	promoter-TSS (AT2G44570.1)	#NAME?	-721	AT2G44570.1	AT2G44570	AT2G44570						NA
pBBM_BBM_YFP_ChIP_peak_12264	chr4	17691619	17691619	+	50.2965	NA	promoter-TSS (AT4G37650.1)	#NAME?	-68	AT4G37650.1	AT4G37650	AT4G37650						NA
pBBM_BBM_YFP_ChIP_peak_7378	chr3	1851557	1851557	+	50.2914	NA	promoter-TSS (AT3G01815.1)	#NAME?	-363	AT3G01815.1	AT3G01815	AT3G01815						NA
pBBM_BBM_YFP_ChIP_peak_15383	chr5	23221626	23221626	+	50.2267	NA	TTS (AT5G57330.1)	#NAME?	3540	AT5G57330.1	AT5G57330	AT5G57330						NA
pBBM_BBM_YFP_ChIP_peak_79	chr1	465593	465593	+	50.1867	NA	promoter-TSS (AT1G02335.1)	#NAME?	-612	AT1G02335.1	AT1G02335	AT1G02335						NA
pBBM_BBM_YFP_ChIP_peak_6002	chr2	14341740	14341740	+	50.1763	NA	exon (AT2G33880.2, exon 3 of 3)	-exon (AT2G33880.2, exon 3 of 3)	2038	AT2G33880.2	AT2G33880	AT2G33880						NA
pBBM_BBM_YFP_ChIP_peak_13932	chr5	9035792	9035792	+	50.1763	NA	promoter-TSS (AT5G25900.1)	#NAME?	-25	AT5G25900.1	AT5G25900	AT5G25900						NA
pBBM_BBM_YFP_ChIP_peak_14174	chr5	15794526	15794526	+	50.1721	NA	exon (AT5G39471.1, exon 1 of 1)	-exon (AT5G39471.1, exon 1 of 1)	1217	AT5G39471.1	AT5G39471	AT5G39471						NA
pBBM_BBM_YFP_ChIP_peak_7934	chr3	5148465	5148465	+	50.1513	NA	promoter-TSS (AT3G15300.1)	#NAME?	-125	AT3G15300.1	AT3G15300	AT3G15300						NA
pBBM_BBM_YFP_ChIP_peak_16062	chr5	26564043	26564043	+	50.115	NA	promoter-TSS (AT5G66560.1)	#NAME?	-145	AT5G66560.1	AT5G66560	AT5G66560						NA
pBBM_BBM_YFP_ChIP_peak_1341	chr1	7680394	7680394	+	50.0837	NA	promoter-TSS (AT1G21880.1)	#NAME?	4	AT1G21880.2	AT1G21880	AT1G21880						NA
pBBM_BBM_YFP_ChIP_peak_7929	chr3	5124286	5124286	+	50.0735	NA	TTS (AT3G00330.1)	#NAME?	1005	AT3G00330.1	AT3G00330	AT3G00330						NA
pBBM_BBM_YFP_ChIP_peak_3006	chr1	23016039	23016039	+	50.0441	NA	TTS (AT1G62300.1)	#NAME?	-2438	AT1G62290.2	AT1G62290	AT1G62290						NA
pBBM_BBM_YFP_ChIP_peak_15710	chr5	24971485	24971485	+	49.9934	NA	Intergenic	Intergenic	4147	AT5G62170.1	AT5G62170	AT5G62170						NA
pBBM_BBM_YFP_ChIP_peak_10890	chr4	9838530	9838530	+	49.9934	NA	Intergenic	Intergenic	-3671	AT4G17670.1	AT4G17670	AT4G17670						NA
pBBM_BBM_YFP_ChIP_peak_11759	chr4	15291746	15291746	+	49.9686	NA	promoter-TSS (AT4G31550.1)	#NAME?	-179	AT4G31550.3	AT4G31550	AT4G31550						NA
pBBM_BBM_YFP_ChIP_peak_7311	chr3	1483181	1483181	+	49.9616	NA	Intergenic	Intergenic	3842	AT3G05210.1	AT3G05210	AT3G05210						NA
pBBM_BBM_YFP_ChIP_peak_12448	chr5	83197	83197	+	49.9375	NA	Intergenic	Intergenic	-1277	AT5G01210.1	AT5G01210	AT5G01210						NA
pBBM_BBM_YFP_ChIP_peak_2616	chr1	19924634	19924634	+	49.9178	NA	promoter-TSS (AT1G53400.1)	#NAME?	-26	AT1G53400.1	AT1G53400	AT1G53400						NA
pBBM_BBM_YFP_ChIP_peak_15257	chr5	22593961	22593961	+	49.8937	NA	promoter-TSS (AT5G55830.1)	#NAME?	-694	AT5G55830.1	AT5G55830	AT5G55830						NA
pBBM_BBM_YFP_ChIP_peak_13861	chr5	8661879	8661879	+	49.8904	NA	promoter-TSS (AT5G03915.1)	#NAME?	-91	AT5G25120.1	AT5G25120	AT5G25120						NA
pBBM_BBM_YFP_ChIP_peak_11206	chr4	11742251	11742251	+	49.8808	NA	exon (AT4G22190.1, exon 1 of 1)	-exon (AT4G22190.1, exon 1 of 1)	1067	AT4G22190.1	AT4G22190	AT4G22190						NA
pBBM_BBM_YFP_ChIP_peak_15031	chr5	21454534	21454534	+	49.8744	NA	promoter-TSS (AT5G52900.1)	#NAME?	-554	AT5G52900.1	AT5G52900	AT5G52900						NA
pBBM_BBM_YFP_ChIP_peak_14199	chr5	15968428	15968428	+	49.8625	NA	TTS (AT5G39870.1)	#NAME?	-1242	AT5G39865.1	AT5G39865	AT5G39865						NA
pBBM_BBM_YFP_ChIP_peak_9708	chr3	20700385	20700385	+	49.8537	NA	promoter-TSS (AT3G55760.1)	#NAME?	-7	AT3G55760.3	AT3G55760	AT3G55760						NA
pBBM_BBM_YFP_ChIP_peak_8449	chr3	8181916	8181916	+	49.8113	NA	promoter-TSS (AT3G23030.1)	#NAME?	-63	AT3G23030.1	AT3G23030	AT3G23030						NA
pBBM_BBM_YFP_ChIP_peak_13263	chr5	4722583	4722583	+	49.7732	NA	promoter-TSS (AT5G02265.1)	#NAME?	-212	AT5G14640.1	AT5G14640	AT5G14640						NA
pBBM_BBM_YFP_ChIP_peak_10343	chr4	1890178	1890178	+	49.7582	NA	TTS (AT4G03960.1)	#NAME?	818	AT4G03965.1	AT4G03965	AT4G03965						NA
pBBM_BBM_YFP_ChIP_peak_11706	chr4	14884582	14884582	+	49.7384	NA	promoter-TSS (AT4G30440.1)	#NAME?	-999	AT4G30440.1	AT4G30440	AT4G30440						NA
pBBM_BBM_YFP_ChIP_peak_10160	chr4	76570	76570	+	49.7368	NA	promoter-TSS (AT4G00180.1)	#NAME?	159	AT4G03525.1	AT4G03525	AT4G03525						NA
pBBM_BBM_YFP_ChIP_peak_9838	chr3	21468198	21468198	+	49.7122	NA	exon (AT3G57980.1, exon 2 of 3)	-exon (AT3G57980.1, exon 2 of 3)	1153	AT3G57980.2	AT3G57980	AT3G57980						NA
pBBM_BBM_YFP_ChIP_peak_965	chr1	5423385	5423385	+	49.6746	NA	TTS (AT1G15757.1)	#NAME?	1194	AT1G15757.1	AT1G15757	AT1G15757						NA
pBBM_BBM_YFP_ChIP_peak_7907	chr3	5033528	5033528	+	49.6028	NA	promoter-TSS (AT3G14950.1)	#NAME?	-426	AT3G14950.1	AT3G14950	AT3G14950						NA
pBBM_BBM_YFP_ChIP_peak_8342	chr3	7593594	7593594	+	49.5843	NA	Intergenic	Intergenic	-1221	AT3G21550.1	AT3G21550	AT3G21550						NA
pBBM_BBM_YFP_ChIP_peak_9386	chr3	18818895	18818895	+	49.548	NA	Intergenic	Intergenic	-1490	AT3G50660.2	AT3G50660	AT3G50660						NA
pBBM_BBM_YFP_ChIP_peak_7269	chr3	1269085	1269085	+	49.5396	NA	promoter-TSS (AT3G04670.1)	#NAME?	-707	AT3G04670.1	AT3G04670	AT3G04670						NA
pBBM_BBM_YFP_ChIP_peak_5017	chr2	8279600	8279600	+	49.5082	NA	exon (AT2G19110.1, exon 1 of 9)	-exon (AT2G19110.1, exon 1 of 9)	163	AT2G19110.1	AT2G19110	AT2G19110						NA
pBBM_BBM_YFP_ChIP_peak_12546	chr5	522661	522661	+	49.4999	NA	promoter-TSS (AT5G02420.1)	#NAME?	-596	AT5G02420.1	AT5G02420	AT5G02420						NA
pBBM_BBM_YFP_ChIP_peak_3332	chr1	24899655	24899655	+	49.4999	NA	Intergenic	Intergenic	-2227	AT1G66760.2	AT1G66760	AT1G66760						NA
pBBM_BBM_YFP_ChIP_peak_11543	chr4	14097357	14097357	+	49.4877	NA	Intergenic	Intergenic	-2455	AT4G28530.1	AT4G28530	AT4G28530						NA
pBBM_BBM_YFP_ChIP_peak_13843	chr5	8559674	8559674	+	49.481	NA	promoter-TSS (AT5G24890.1)	#NAME?	-186	AT5G24890.1	AT5G24890	AT5G24890						NA
pBBM_BBM_YFP_ChIP_peak_4872	chr2	7270876	7270876	+	49.481	NA	promoter-TSS (AT2G06765.1)	#NAME?	-136	AT2G16750.2	AT2G16750	AT2G16750						NA
pBBM_BBM_YFP_ChIP_peak_2749	chr1	20815307	20815307	+	49.481	NA	Intergenic	Intergenic	-2246	AT1G55690.5	AT1G55690	AT1G55690						NA
pBBM_BBM_YFP_ChIP_peak_11074	chr4	10829722	10829722	+	49.447	NA	TTS (AT4G19985.1)	#NAME?	-1104	AT4G19980.1	AT4G19980	AT4G19980						NA
pBBM_BBM_YFP_ChIP_peak_1181	chr1	6754311	6754311	+	49.4411	NA	promoter-TSS (AT1G19490.1)	#NAME?	-238	AT1G19490.1	AT1G19490	AT1G19490						NA
pBBM_BBM_YFP_ChIP_peak_2455	chr1	18662254	18662254	+	49.4374	NA	promoter-TSS (AT1G50380.1)	#NAME?	-12	AT1G50380.2	AT1G50380	AT1G50380						NA
pBBM_BBM_YFP_ChIP_peak_5323	chr2	10266439	10266439	+	49.4156	NA	intron (AT2G24150.2, intron 2 of 2)	-intron (AT2G24150.1, intron 3 of 3)	966	AT2G24150.2	AT2G24150	AT2G24150						NA
pBBM_BBM_YFP_ChIP_peak_2060	chr1	11868618	11868618	+	49.4144	NA	Intergenic	Intergenic	-1464	AT1G32770.1	AT1G32770	AT1G32770						NA
pBBM_BBM_YFP_ChIP_peak_11976	chr4	16583492	16583492	+	49.3992	NA	promoter-TSS (AT4G09025.1)	#NAME?	-417	AT4G34760.1	AT4G34760	AT4G34760						NA
pBBM_BBM_YFP_ChIP_peak_4857	chr2	7188073	7188073	+	49.3936	NA	Intergenic	Intergenic	-1105	AT2G16580.1	AT2G16580	AT2G16580						NA
pBBM_BBM_YFP_ChIP_peak_11989	chr4	16661098	16661098	+	49.3313	NA	TTS (AT4G34990.1)	#NAME?	1451	AT4G34990.1	AT4G34990	AT4G34990						NA
pBBM_BBM_YFP_ChIP_peak_4455	chr1	30311168	30311168	+	49.3313	NA	promoter-TSS (AT1G80630.1)	#NAME?	-359	AT1G80640.1	AT1G80640	AT1G80640						NA
pBBM_BBM_YFP_ChIP_peak_11399	chr4	13021562	13021562	+	49.3085	NA	TTS (AT4G03125.1)	#NAME?	1302	AT4G03125.1	AT4G03125	AT4G03125						NA
pBBM_BBM_YFP_ChIP_peak_4419	chr1	30133050	30133050	+	49.2568	NA	promoter-TSS (AT1G80100.1)	#NAME?	-668	AT1G80100.3	AT1G80100	AT1G80100						NA
pBBM_BBM_YFP_ChIP_peak_9068	chr3	16475836	16475836	+	49.2229	NA	promoter-TSS (AT3G45040.1)	#NAME?	-6	AT3G45040.3	AT3G45040	AT3G45040						NA
pBBM_BBM_YFP_ChIP_peak_4605	chr2	761871	761871	+	49.2229	NA	promoter-TSS (AT2G02710.1)	#NAME?	-807	AT2G02710.1	AT2G02710	AT2G02710						NA
pBBM_BBM_YFP_ChIP_peak_53	chr1	292959	292959	+	49.1981	NA	promoter-TSS (AT1G01800.1)	#NAME?	-287	AT1G01800.1	AT1G01800	AT1G01800						NA
pBBM_BBM_YFP_ChIP_peak_13264	chr5	4734985	4734985	+	49.1981	NA	promoter-TSS (AT5G14690.2)	#NAME?	-273	AT5G14690.2	AT5G14690	AT5G14690						NA
pBBM_BBM_YFP_ChIP_peak_6631	chr2	17662333	17662333	+	49.1981	NA	promoter-TSS (AT2G42425.1)	#NAME?	25	AT2G42425.1	AT2G42425	AT2G42425						NA
pBBM_BBM_YFP_ChIP_peak_14567	chr5	18528196	18528196	+	49.1761	NA	promoter-TSS (AT5G45670.1)	#NAME?	-71	AT5G45670.1	AT5G45670	AT5G45670						NA
pBBM_BBM_YFP_ChIP_peak_10607	chr4	7652250	7652250	+	49.1464	NA	promoter-TSS (AT4G13150.1)	#NAME?	39	AT4G13150.5	AT4G13150	AT4G13150						NA
pBBM_BBM_YFP_ChIP_peak_10685	chr4	8386066	8386066	+	49.1403	NA	TTS (AT4G14615.1)	#NAME?	2339	AT4G14615.1	AT4G14615	AT4G14615						NA
pBBM_BBM_YFP_ChIP_peak_5395	chr2	10679325	10679325	+	49.1403	NA	TTS (AT2G25100.1)	#NAME?	2673	AT2G25100.2	AT2G25100	AT2G25100						NA
pBBM_BBM_YFP_ChIP_peak_15580	chr5	24247752	24247752	+	49.1397	NA	promoter-TSS (AT5G60210.2)	#NAME?	109	AT5G60210.5	AT5G60210	AT5G60210						NA
pBBM_BBM_YFP_ChIP_peak_12325	chr4	17997875	17997875	+	49.0883	NA	TTS (AT4G09705.1)	#NAME?	813	AT4G09705.1	AT4G09705	AT4G09705						NA
pBBM_BBM_YFP_ChIP_peak_6554	chr2	17199540	17199540	+	49.0847	NA	promoter-TSS (AT2G41240.1)	#NAME?	-86	AT2G41240.1	AT2G41240	AT2G41240						NA
pBBM_BBM_YFP_ChIP_peak_6028	chr2	14490816	14490816	+	49.0385	NA	Intergenic	Intergenic	-1049	AT2G34340.1	AT2G34340	AT2G34340						NA
pBBM_BBM_YFP_ChIP_peak_11025	chr4	10498498	10498498	+	49.0226	NA	promoter-TSS (AT4G19200.1)	#NAME?	-250	AT4G19200.1	AT4G19200	AT4G19200						NA
pBBM_BBM_YFP_ChIP_peak_15788	chr5	25240081	25240081	+	49.0226	NA	TTS (AT5G62880.1)	#NAME?	154	AT5G09090.1	AT5G09090	AT5G09090						NA
pBBM_BBM_YFP_ChIP_peak_8791	chr3	10185345	10185345	+	48.9893	NA	promoter-TSS (AT3G27500.1)	#NAME?	-147	AT3G27500.1	AT3G27500	AT3G27500						NA
pBBM_BBM_YFP_ChIP_peak_4313	chr1	29449828	29449828	+	48.9872	NA	promoter-TSS (AT1G78265.1)	#NAME?	-723	AT1G78265.1	AT1G78265	AT1G78265						NA
pBBM_BBM_YFP_ChIP_peak_12130	chr4	17305861	17305861	+	48.9801	NA	exon (AT4G36710.1, exon 1 of 1)	-exon (AT4G36710.1, exon 1 of 1)	103	AT4G36710.1	AT4G36710	AT4G36710						NA
pBBM_BBM_YFP_ChIP_peak_9259	chr3	18038386	18038386	+	48.9799	NA	promoter-TSS (AT3G48690.1)	#NAME?	-152	AT3G48690.1	AT3G48690	AT3G48690						NA
pBBM_BBM_YFP_ChIP_peak_2740	chr1	20767702	20767702	+	48.965	NA	Intergenic	Intergenic	3858	AT1G55580.1	AT1G55580	AT1G55580						NA
pBBM_BBM_YFP_ChIP_peak_14541	chr5	18377854	18377854	+	48.9549	NA	Intergenic	Intergenic	5638	AT5G45350.6	AT5G45350	AT5G45350						NA
pBBM_BBM_YFP_ChIP_peak_14858	chr5	20385451	20385451	+	48.9535	NA	promoter-TSS (AT5G07555.1)	#NAME?	8	AT5G07555.1	AT5G07555	AT5G07555						NA
pBBM_BBM_YFP_ChIP_peak_5066	chr2	8676112	8676112	+	48.9197	NA	Intergenic	Intergenic	-1848	AT2G20100.3	AT2G20100	AT2G20100						NA
pBBM_BBM_YFP_ChIP_peak_11326	chr4	12488143	12488143	+	48.8924	NA	exon (AT4G24040.1, exon 1 of 11)	-exon (AT4G24040.1, exon 1 of 11)	103	AT4G24040.1	AT4G24040	AT4G24040						NA
pBBM_BBM_YFP_ChIP_peak_2742	chr1	20784784	20784784	+	48.8718	NA	promoter-TSS (AT1G55610.1)	#NAME?	-767	AT1G55610.2	AT1G55610	AT1G55610						NA
pBBM_BBM_YFP_ChIP_peak_7612	chr3	3374554	3374554	+	48.8513	NA	promoter-TSS (AT3G10770.1)	#NAME?	-240	AT3G10770.2	AT3G10770	AT3G10770						NA
pBBM_BBM_YFP_ChIP_peak_1822	chr1	10365244	10365244	+	48.8472	NA	Intergenic	Intergenic	-6431	AT1G29660.1	AT1G29660	AT1G29660						NA
pBBM_BBM_YFP_ChIP_peak_11926	chr4	16363423	16363423	+	48.8472	NA	Intergenic	Intergenic	-4664	AT4G34170.1	AT4G34170	AT4G34170						NA
pBBM_BBM_YFP_ChIP_peak_14254	chr5	16467590	16467590	+	48.8472	NA	promoter-TSS (AT5G41140.1)	#NAME?	-737	AT5G41140.1	AT5G41140	AT5G41140						NA
pBBM_BBM_YFP_ChIP_peak_5922	chr2	13824381	13824381	+	48.7907	NA	promoter-TSS (AT2G32560.1)	#NAME?	-282	AT2G32560.1	AT2G32560	AT2G32560						NA
pBBM_BBM_YFP_ChIP_peak_2181	chr1	13322484	13322484	+	48.7741	NA	promoter-TSS (AT1G35830.1)	#NAME?	27	AT1G35830.1	AT1G35830	AT1G35830						NA
pBBM_BBM_YFP_ChIP_peak_15416	chr5	23343479	23343479	+	48.7615	NA	promoter-TSS (AT5G08725.1)	#NAME?	10	AT5G57630.1	AT5G57630	AT5G57630						NA
pBBM_BBM_YFP_ChIP_peak_464	chr1	2861404	2861404	+	48.752	NA	TTS (AT1G04673.1)	#NAME?	450	AT1G04673.1	AT1G04673	AT1G04673						NA
pBBM_BBM_YFP_ChIP_peak_5174	chr2	9579730	9579730	+	48.752	NA	promoter-TSS (AT2G22540.1)	#NAME?	83	AT2G22540.1	AT2G22540	AT2G22540						NA
pBBM_BBM_YFP_ChIP_peak_8698	chr3	9544609	9544609	+	48.7185	NA	TTS (AT3G26115.1)	#NAME?	-1650	AT3G26120.1	AT3G26120	AT3G26120						NA
pBBM_BBM_YFP_ChIP_peak_7425	chr3	2161810	2161810	+	48.6589	NA	promoter-TSS (AT3G06860.1)	#NAME?	75	AT3G06860.1	AT3G06860	AT3G06860						NA
pBBM_BBM_YFP_ChIP_peak_11459	chr4	13481794	13481794	+	48.6549	NA	promoter-TSS (AT4G26760.1)	#NAME?	76	AT4G26760.1	AT4G26760	AT4G26760						NA
pBBM_BBM_YFP_ChIP_peak_13507	chr5	6217916	6217916	+	48.6549	NA	exon (AT5G18650.1, exon 1 of 12)	-exon (AT5G18650.1, exon 1 of 12)	226	AT5G18650.1	AT5G18650	AT5G18650						NA
pBBM_BBM_YFP_ChIP_peak_8210	chr3	6716816	6716816	+	48.5909	NA	promoter-TSS (AT3G19380.1)	#NAME?	-638	AT3G19380.1	AT3G19380	AT3G19380						NA
pBBM_BBM_YFP_ChIP_peak_13188	chr5	4254620	4254620	+	48.5446	NA	promoter-TSS (AT5G13290.3)	#NAME?	-184	AT5G13290.3	AT5G13290	AT5G13290						NA
pBBM_BBM_YFP_ChIP_peak_6816	chr2	18593370	18593370	+	48.5321	NA	TTS (AT2G45080.1)	#NAME?	1742	AT2G45080.1	AT2G45080	AT2G45080						NA
pBBM_BBM_YFP_ChIP_peak_4075	chr1	28403038	28403038	+	48.4523	NA	TTS (AT1G75630.1)	#NAME?	2494	AT1G75630.2	AT1G75630	AT1G75630						NA
pBBM_BBM_YFP_ChIP_peak_3619	chr1	26263929	26263929	+	48.4505	NA	Intergenic	Intergenic	-2663	AT1G69790.1	AT1G69790	AT1G69790						NA
pBBM_BBM_YFP_ChIP_peak_10734	chr4	8708647	8708647	+	48.4357	NA	promoter-TSS (AT4G15248.1)	#NAME?	-194	AT4G15248.1	AT4G15248	AT4G15248						NA
pBBM_BBM_YFP_ChIP_peak_11428	chr4	13230840	13230840	+	48.4337	NA	promoter-TSS (AT4G26100.1)	#NAME?	-43	AT4G26100.1	AT4G26100	AT4G26100						NA
pBBM_BBM_YFP_ChIP_peak_13461	chr5	5913938	5913938	+	48.4337	NA	promoter-TSS (AT5G17880.1)	#NAME?	-621	AT5G17880.2	AT5G17880	AT5G17880						NA
pBBM_BBM_YFP_ChIP_peak_9648	chr3	20293273	20293273	+	48.4161	NA	Intergenic	Intergenic	-2857	AT3G54810.2	AT3G54810	AT3G54810						NA
pBBM_BBM_YFP_ChIP_peak_5926	chr2	13873419	13873419	+	48.4025	NA	promoter-TSS (AT2G32710.1)	#NAME?	57	AT2G32710.2	AT2G32710	AT2G32710						NA
pBBM_BBM_YFP_ChIP_peak_11490	chr4	13729290	13729290	+	48.328	NA	promoter-TSS (AT4G27450.1)	#NAME?	-288	AT4G27450.1	AT4G27450	AT4G27450						NA
pBBM_BBM_YFP_ChIP_peak_3918	chr1	27655759	27655759	+	48.3118	NA	promoter-TSS (AT1G09393.1)	#NAME?	-521	AT1G09393.1	AT1G09393	AT1G09393						NA
pBBM_BBM_YFP_ChIP_peak_12576	chr5	622697	622697	+	48.3007	NA	Intergenic	Intergenic	-2557	AT5G02760.1	AT5G02760	AT5G02760						NA
pBBM_BBM_YFP_ChIP_peak_665	chr1	3962351	3962351	+	48.2455	NA	TTS (AT1G11740.1)	#NAME?	1407	AT1G04877.1	AT1G04877	AT1G04877						NA
pBBM_BBM_YFP_ChIP_peak_5433	chr2	10998113	10998113	+	48.2402	NA	Intergenic	Intergenic	-2373	AT2G25790.1	AT2G25790	AT2G25790						NA
pBBM_BBM_YFP_ChIP_peak_7144	chr3	423546	423546	+	48.23	NA	TTS (AT3G02245.1)	#NAME?	-1117	AT3G01105.1	AT3G01105	AT3G01105						NA
pBBM_BBM_YFP_ChIP_peak_10490	chr4	6569558	6569558	+	48.2221	NA	Intergenic	Intergenic	-1818	AT4G10630.1	AT4G10630	AT4G10630						NA
pBBM_BBM_YFP_ChIP_peak_1682	chr1	9539624	9539624	+	48.2207	NA	promoter-TSS (AT1G27461.1)	#NAME?	-597	AT1G27461.1	AT1G27461	AT1G27461						NA
pBBM_BBM_YFP_ChIP_peak_10502	chr4	6744251	6744251	+	48.2153	NA	promoter-TSS (AT4G11040.1)	#NAME?	-849	AT4G11040.2	AT4G11040	AT4G11040						NA
pBBM_BBM_YFP_ChIP_peak_2479	chr1	18947665	18947665	+	48.1796	NA	TTS (AT1G51150.1)	#NAME?	1625	AT1G51150.1	AT1G51150	AT1G51150						NA
pBBM_BBM_YFP_ChIP_peak_12947	chr5	2939752	2939752	+	48.1675	NA	promoter-TSS (AT5G09445.1)	#NAME?	-924	AT5G09445.1	AT5G09445	AT5G09445						NA
pBBM_BBM_YFP_ChIP_peak_8120	chr3	6105552	6105552	+	48.1452	NA	promoter-TSS (AT3G17840.1)	#NAME?	-356	AT3G17840.1	AT3G17840	AT3G17840						NA
pBBM_BBM_YFP_ChIP_peak_1044	chr1	5962536	5962536	+	48.0631	NA	promoter-TSS (AT1G05307.1)	#NAME?	6	AT1G05307.1	AT1G05307	AT1G05307						NA
pBBM_BBM_YFP_ChIP_peak_13180	chr5	4229688	4229688	+	48.04	NA	Intergenic	Intergenic	-1971	AT5G13240.2	AT5G13240	AT5G13240						NA
pBBM_BBM_YFP_ChIP_peak_3258	chr1	24534616	24534616	+	48.0213	NA	Intergenic	Intergenic	-4270	AT1G65930.1	AT1G65930	AT1G65930						NA
pBBM_BBM_YFP_ChIP_peak_8116	chr3	6093671	6093671	+	48.0213	NA	promoter-TSS (AT3G17800.1)	#NAME?	-319	AT3G17810.1	AT3G17810	AT3G17810						NA
pBBM_BBM_YFP_ChIP_peak_14538	chr5	18374645	18374645	+	48.0213	NA	Intergenic	Intergenic	-3624	AT5G45340.2	AT5G45340	AT5G45340						NA
pBBM_BBM_YFP_ChIP_peak_42	chr1	210868	210868	+	48.0186	NA	intron (AT1G01580.2, intron 4 of 7)	-intron (AT1G01580.1, intron 4 of 7)	1660	AT1G01580.1	AT1G01580	AT1G01580						NA
pBBM_BBM_YFP_ChIP_peak_10406	chr4	5372863	5372863	+	47.9489	NA	promoter-TSS (AT4G05525.1)	#NAME?	-295	AT4G05525.1	AT4G05525	AT4G05525						NA
pBBM_BBM_YFP_ChIP_peak_8051	chr3	5693895	5693895	+	47.9475	NA	exon (AT3G16720.1, exon 1 of 1)	-exon (AT3G16720.1, exon 1 of 1)	1288	AT3G16720.1	AT3G16720	AT3G16720						NA
pBBM_BBM_YFP_ChIP_peak_15256	chr5	22579983	22579983	+	47.9309	NA	TTS (AT5G55790.1)	#NAME?	1352	AT5G55790.3	AT5G55790	AT5G55790						NA
pBBM_BBM_YFP_ChIP_peak_3922	chr1	27665489	27665489	+	47.9126	NA	Intergenic	Intergenic	-3663	AT1G73600.2	AT1G73600	AT1G73600
pBBM_BBM_YFP_ChIP_peak_12914	chr5	2656917	2656917	+	47.9053	NA	promoter-TSS (AT5G08260.1)	#NAME?	-137	AT5G08260.1	AT5G08260	AT5G08260						NA
pBBM_BBM_YFP_ChIP_peak_4452	chr1	30303147	30303147	+	47.9044	NA	intron (AT1G80610.1, intron 1 of 4)	-intron (AT1G80610.1, intron 1 of 4)	1281	AT1G80610.1	AT1G80610	AT1G80610						NA
pBBM_BBM_YFP_ChIP_peak_12145	chr4	17348938	17348938	+	47.892	NA	promoter-TSS (AT4G36830.1)	#NAME?	-280	AT4G36830.2	AT4G36830	AT4G36830						NA
pBBM_BBM_YFP_ChIP_peak_10143	chr3	23363287	23363287	+	47.8761	NA	TTS (AT3G63240.1)	#NAME?	3654	AT3G63230.2	AT3G63230	AT3G63230						NA
pBBM_BBM_YFP_ChIP_peak_921	chr1	5190013	5190013	+	47.8739	NA	promoter-TSS (AT1G15090.1)	#NAME?	-253	AT1G15090.1	AT1G15090	AT1G15090						NA
pBBM_BBM_YFP_ChIP_peak_15065	chr5	21666317	21666317	+	47.8615	NA	Intergenic	Intergenic	-1622	AT5G53410.1	AT5G53410	AT5G53410						NA
pBBM_BBM_YFP_ChIP_peak_9047	chr3	16292608	16292608	+	47.8501	NA	promoter-TSS (AT3G44735.1)	#NAME?	-144	AT3G44735.2	AT3G44735	AT3G44735						NA
pBBM_BBM_YFP_ChIP_peak_4950	chr2	7901375	7901375	+	47.8091	NA	Intergenic	Intergenic	-2133	AT2G18160.1	AT2G18160	AT2G18160.uORF1
pBBM_BBM_YFP_ChIP_peak_16000	chr5	26235440	26235440	+	47.7837	NA	Intergenic	Intergenic	-1524	AT5G65640.1	AT5G65640	AT5G65640						NA
pBBM_BBM_YFP_ChIP_peak_14553	chr5	18439364	18439364	+	47.7543	NA	Intergenic	Intergenic	-3840	AT5G45500.8	AT5G45500	AT5G45500						NA
pBBM_BBM_YFP_ChIP_peak_13008	chr5	3304780	3304780	+	47.7182	NA	promoter-TSS (AT5G10490.1)	#NAME?	4	AT5G10490.1	AT5G10490	AT5G10490						NA
pBBM_BBM_YFP_ChIP_peak_3384	chr1	25238213	25238213	+	47.7016	NA	promoter-TSS (AT1G67360.1)	#NAME?	3	AT1G67360.2	AT1G67360	AT1G67360						NA
pBBM_BBM_YFP_ChIP_peak_9102	chr3	16862631	16862631	+	47.7004	NA	TTS (AT3G07295.1)	#NAME?	259	AT3G07295.1	AT3G07295	AT3G07295						NA
pBBM_BBM_YFP_ChIP_peak_15568	chr5	24185463	24185463	+	47.6764	NA	exon (AT5G08950.1, exon 1 of 1)	-exon (AT5G08950.1, exon 1 of 1)	157	AT5G08950.1	AT5G08950	AT5G08950						NA
pBBM_BBM_YFP_ChIP_peak_12155	chr4	17372958	17372958	+	47.6764	NA	TTS (AT4G36870.4)	#NAME?	3321	AT4G36880.1	AT4G36880	AT4G36880						NA
pBBM_BBM_YFP_ChIP_peak_9258	chr3	18030554	18030554	+	47.5906	NA	promoter-TSS (AT3G48670.1)	#NAME?	-115	AT3G48670.3	AT3G48670	AT3G48670						NA
pBBM_BBM_YFP_ChIP_peak_2432	chr1	18422363	18422363	+	47.5838	NA	Intergenic	Intergenic	-2215	AT1G49770.1	AT1G49770	AT1G49770						NA
pBBM_BBM_YFP_ChIP_peak_13335	chr5	5195601	5195601	+	47.5701	NA	promoter-TSS (AT5G15920.1)	#NAME?	8	AT5G15920.1	AT5G15920	AT5G15920						NA
pBBM_BBM_YFP_ChIP_peak_10554	chr4	7222177	7222177	+	47.5701	NA	promoter-TSS (AT4G05950.1)	#NAME?	8	AT4G05950.1	AT4G05950	AT4G05950						NA
pBBM_BBM_YFP_ChIP_peak_9487	chr3	19276605	19276605	+	47.5684	NA	TTS (AT3G51950.1)	#NAME?	-1267	AT3G51940.2	AT3G51940	AT3G51940						NA
pBBM_BBM_YFP_ChIP_peak_7914	chr3	5058358	5058358	+	47.5674	NA	TTS (AT3G15020.1)	#NAME?	2290	AT3G15020.2	AT3G15020	AT3G15020						NA
pBBM_BBM_YFP_ChIP_peak_10859	chr4	9638204	9638204	+	47.5354	NA	exon (AT4G17150.1, exon 1 of 13)	-exon (AT4G17150.1, exon 1 of 13)	177	AT4G17150.5	AT4G17150	AT4G17150						NA
pBBM_BBM_YFP_ChIP_peak_12299	chr4	17808504	17808504	+	47.5354	NA	Intergenic	Intergenic	-1133	AT4G37880.1	AT4G37880	AT4G37880						NA
pBBM_BBM_YFP_ChIP_peak_9960	chr3	22350590	22350590	+	47.5171	NA	TTS (AT3G60490.1)	#NAME?	1282	AT3G60490.1	AT3G60490	AT3G60490						NA
pBBM_BBM_YFP_ChIP_peak_8283	chr3	7252290	7252290	+	47.5169	NA	exon (AT3G20740.1, exon 1 of 13)	-exon (AT3G20740.1, exon 1 of 13)	162	AT3G20740.1	AT3G20740	AT3G20740						NA
pBBM_BBM_YFP_ChIP_peak_10548	chr4	7192356	7192356	+	47.501	NA	TTS (AT4G12000.1)	#NAME?	-2394	AT4G11990.1	AT4G11990	AT4G11990						NA
pBBM_BBM_YFP_ChIP_peak_2407	chr1	18296800	18296800	+	47.4749	NA	TTS (AT1G49430.1)	#NAME?	3062	AT1G49435.1	AT1G49435	AT1G49435						NA
pBBM_BBM_YFP_ChIP_peak_499	chr1	3081307	3081307	+	47.4749	NA	Intergenic	Intergenic	-2513	AT1G04703.1	AT1G04703	AT1G04703						NA
pBBM_BBM_YFP_ChIP_peak_599	chr1	3671593	3671593	+	47.465	NA	promoter-TSS (AT1G10990.1)	#NAME?	-402	AT1G10990.1	AT1G10990	AT1G10990						NA
pBBM_BBM_YFP_ChIP_peak_10671	chr4	8323914	8323914	+	47.465	NA	Intergenic	Intergenic	3376	AT4G14465.1	AT4G14465	AT4G14465						NA
pBBM_BBM_YFP_ChIP_peak_925	chr1	5220306	5220306	+	47.3992	NA	promoter-TSS (AT1G15165.1)	#NAME?	-97	AT1G15170.1	AT1G15170	AT1G15170						NA
pBBM_BBM_YFP_ChIP_peak_6064	chr2	14647977	14647977	+	47.3609	NA	promoter-TSS (AT2G08675.1)	#NAME?	37	AT2G08675.1	AT2G08675	AT2G08675						NA
pBBM_BBM_YFP_ChIP_peak_12100	chr4	17146793	17146793	+	47.3059	NA	TTS (AT4G36230.1)	#NAME?	1268	AT4G36230.1	AT4G36230	AT4G36230						NA
pBBM_BBM_YFP_ChIP_peak_9857	chr3	21616521	21616521	+	47.2625	NA	promoter-TSS (AT3G58430.1)	#NAME?	-338	AT3G58430.1	AT3G58430	AT3G58430						NA
pBBM_BBM_YFP_ChIP_peak_13985	chr5	9742221	9742221	+	47.2571	NA	promoter-TSS (AT5G27600.1)	#NAME?	-271	AT5G27600.1	AT5G27600	AT5G27600						NA
pBBM_BBM_YFP_ChIP_peak_2864	chr1	21911388	21911388	+	47.2571	NA	promoter-TSS (AT1G59640.1)	#NAME?	-99	AT1G59640.1	AT1G59640	AT1G59640						NA
pBBM_BBM_YFP_ChIP_peak_12168	chr4	17405065	17405065	+	47.2082	NA	TTS (AT4G36925.1)	#NAME?	1217	AT4G36925.1	AT4G36925	AT4G36925						NA
pBBM_BBM_YFP_ChIP_peak_3214	chr1	24048711	24048711	+	47.2082	NA	exon (AT1G64720.1, exon 1 of 6)	-exon (AT1G64720.1, exon 1 of 6)	111	AT1G64720.1	AT1G64720	AT1G64720						NA
pBBM_BBM_YFP_ChIP_peak_1779	chr1	10050448	10050448	+	47.1634	NA	TTS (AT1G28600.1)	#NAME?	-1105	AT1G28590.1	AT1G28590	AT1G28590						NA
pBBM_BBM_YFP_ChIP_peak_9996	chr3	22606906	22606906	+	47.155	NA	promoter-TSS (AT3G61070.1)	#NAME?	-28	AT3G61070.3	AT3G61070	AT3G61070						NA
pBBM_BBM_YFP_ChIP_peak_13303	chr5	4944842	4944842	+	47.155	NA	promoter-TSS (AT5G15230.1)	#NAME?	26	AT5G15230.1	AT5G15230	AT5G15230						NA
pBBM_BBM_YFP_ChIP_peak_6726	chr2	18143989	18143989	+	47.1503	NA	Intergenic	Intergenic	-1450	AT2G43800.1	AT2G43800	AT2G43800						NA
pBBM_BBM_YFP_ChIP_peak_6994	chr2	19228807	19228807	+	47.1479	NA	promoter-TSS (AT2G46780.1)	#NAME?	-263	AT2G46780.1	AT2G46780	AT2G46780						NA
pBBM_BBM_YFP_ChIP_peak_3928	chr1	27699246	27699246	+	47.1318	NA	promoter-TSS (AT1G73670.1)	#NAME?	-625	AT1G73670.1	AT1G73670	AT1G73670						NA
pBBM_BBM_YFP_ChIP_peak_1243	chr1	7121761	7121761	+	47.1318	NA	promoter-TSS (AT1G20560.2)	#NAME?	56	AT1G20560.2	AT1G20560	AT1G20560						NA
pBBM_BBM_YFP_ChIP_peak_3552	chr1	25997636	25997636	+	47.1135	NA	promoter-TSS (AT1G09047.1)	#NAME?	-625	AT1G09047.1	AT1G09047	AT1G09047						NA
pBBM_BBM_YFP_ChIP_peak_12099	chr4	17141240	17141240	+	47.1015	NA	Intergenic	Intergenic	-1463	AT4G36220.1	AT4G36220	AT4G36220						NA
pBBM_BBM_YFP_ChIP_peak_5471	chr2	11233413	11233413	+	47.0952	NA	promoter-TSS (AT2G26400.1)	#NAME?	-25	AT2G26400.3	AT2G26400	AT2G26400						NA
pBBM_BBM_YFP_ChIP_peak_11999	chr4	16704315	16704315	+	47.0944	NA	promoter-TSS (AT4G35090.1)	#NAME?	156	AT4G09065.1	AT4G09065	AT4G09065						NA
pBBM_BBM_YFP_ChIP_peak_14814	chr5	20084294	20084294	+	47.0722	NA	Intergenic	Intergenic	3680	AT5G49510.2	AT5G49510	AT5G49510						NA
pBBM_BBM_YFP_ChIP_peak_5629	chr2	12175600	12175600	+	47.0532	NA	TTS (AT2G28480.1)	#NAME?	-1609	AT2G28470.3	AT2G28470	AT2G28470						NA
pBBM_BBM_YFP_ChIP_peak_1241	chr1	7111598	7111598	+	47.0532	NA	promoter-TSS (AT1G20530.1)	#NAME?	-964	AT1G20530.1	AT1G20530	AT1G20530						NA
pBBM_BBM_YFP_ChIP_peak_9374	chr3	18786937	18786937	+	47.0367	NA	promoter-TSS (AT3G50620.1)	#NAME?	15	AT3G50620.1	AT3G50620	AT3G50620						NA
pBBM_BBM_YFP_ChIP_peak_6262	chr2	15686399	15686399	+	47.0367	NA	promoter-TSS (AT2G37380.1)	#NAME?	-251	AT2G37380.1	AT2G37380	AT2G37380						NA
pBBM_BBM_YFP_ChIP_peak_6749	chr2	18304483	18304483	+	47.0202	NA	promoter-TSS (AT2G44280.3)	#NAME?	-95	AT2G44280.3	AT2G44280	AT2G44280						NA
pBBM_BBM_YFP_ChIP_peak_5822	chr2	13178866	13178866	+	47.0202	NA	promoter-TSS (AT2G30960.1)	#NAME?	26	AT2G30970.2	AT2G30970	AT2G30970						NA
pBBM_BBM_YFP_ChIP_peak_7090	chr3	74514	74514	+	47.0202	NA	intron (AT3G01220.1, intron 2 of 2)	-intron (AT3G01220.1, intron 2 of 2)	1207	AT3G01220.1	AT3G01220	AT3G01220						NA
pBBM_BBM_YFP_ChIP_peak_11144	chr4	11355285	11355285	+	46.9826	NA	TTS (AT4G21340.1)	#NAME?	1982	AT4G21350.1	AT4G21350	AT4G21350						NA
pBBM_BBM_YFP_ChIP_peak_13762	chr5	8003783	8003783	+	46.9826	NA	TTS (AT5G23720.1)	#NAME?	-1314	AT5G23730.1	AT5G23730	AT5G23730						NA
pBBM_BBM_YFP_ChIP_peak_11118	chr4	11155446	11155446	+	46.9333	NA	promoter-TSS (AT4G20830.1)	#NAME?	-7	AT4G20830.1	AT4G20830	AT4G20830						NA
pBBM_BBM_YFP_ChIP_peak_3011	chr1	23024922	23024922	+	46.9282	NA	promoter-TSS (AT1G08497.1)	#NAME?	-733	AT1G08497.1	AT1G08497	AT1G08497						NA
pBBM_BBM_YFP_ChIP_peak_9842	chr3	21484466	21484466	+	46.9143	NA	promoter-TSS (AT3G58030.2)	#NAME?	-3	AT3G58030.3	AT3G58030	AT3G58030						NA
pBBM_BBM_YFP_ChIP_peak_1408	chr1	7944876	7944876	+	46.9006	NA	Intergenic	Intergenic	-4071	AT1G22490.1	AT1G22490	AT1G22490						NA
pBBM_BBM_YFP_ChIP_peak_6455	chr2	16706048	16706048	+	46.8823	NA	Intergenic	Intergenic	-1717	AT2G09105.1	AT2G09105	AT2G09105						NA
pBBM_BBM_YFP_ChIP_peak_15346	chr5	23086355	23086355	+	46.8678	NA	promoter-TSS (AT5G57050.1)	#NAME?	-767	AT5G57050.1	AT5G57050	AT5G57050						NA
pBBM_BBM_YFP_ChIP_peak_2293	chr1	17219971	17219971	+	46.8187	NA	Intergenic	Intergenic	-4749	AT1G46264.1	AT1G46264	AT1G46264						NA
pBBM_BBM_YFP_ChIP_peak_9091	chr3	16735974	16735974	+	46.8187	NA	promoter-TSS (AT3G45600.1)	#NAME?	-23	AT3G45600.1	AT3G45600	AT3G45600						NA
pBBM_BBM_YFP_ChIP_peak_9628	chr3	20141490	20141490	+	46.8152	NA	intron (AT3G54400.1, intron 1 of 2)	-intron (AT3G54400.1, intron 1 of 2)	1273	AT3G54400.1	AT3G54400	AT3G54400						NA
pBBM_BBM_YFP_ChIP_peak_8500	chr3	8414543	8414543	+	46.8152	NA	promoter-TSS (AT3G23470.1)	#NAME?	-73	AT3G23470.2	AT3G23470	AT3G23470						NA
pBBM_BBM_YFP_ChIP_peak_11520	chr4	13967447	13967447	+	46.8054	NA	promoter-TSS (AT4G07985.1)	#NAME?	56	AT4G07985.1	AT4G07985	AT4G07985						NA
pBBM_BBM_YFP_ChIP_peak_6524	chr2	17099395	17099395	+	46.8054	NA	promoter-TSS (AT2G40970.1)	#NAME?	-664	AT2G40970.1	AT2G40970	AT2G40970						NA
pBBM_BBM_YFP_ChIP_peak_9941	chr3	22248681	22248681	+	46.8042	NA	promoter-TSS (AT3G60190.1)	#NAME?	-211	AT3G60200.1	AT3G60200	AT3G60200						NA
pBBM_BBM_YFP_ChIP_peak_12292	chr4	17781903	17781903	+	46.8042	NA	TTS (AT4G37810.1)	#NAME?	1174	AT4G37810.1	AT4G37810	AT4G37810						NA
pBBM_BBM_YFP_ChIP_peak_6873	chr2	18820539	18820539	+	46.7964	NA	exon (AT2G45680.1, exon 1 of 1)	-exon (AT2G45680.1, exon 1 of 1)	274	AT2G45685.1	AT2G45685	AT2G45685						NA
pBBM_BBM_YFP_ChIP_peak_15934	chr5	26012640	26012640	+	46.7399	NA	promoter-TSS (AT5G65110.1)	#NAME?	44	AT5G65110.1	AT5G65110	AT5G65110						NA
pBBM_BBM_YFP_ChIP_peak_8946	chr3	11967446	11967446	+	46.7116	NA	Intergenic	Intergenic	-1727	AT3G30370.1	AT3G30370	AT3G30370						NA
pBBM_BBM_YFP_ChIP_peak_10540	chr4	7113920	7113920	+	46.7053	NA	Intergenic	Intergenic	-1440	AT4G11820.3	AT4G11820	AT4G11820						NA
pBBM_BBM_YFP_ChIP_peak_15155	chr5	22075169	22075169	+	46.6976	NA	promoter-TSS (AT5G54370.1)	#NAME?	-108	AT5G54370.1	AT5G54370	AT5G54370						NA
pBBM_BBM_YFP_ChIP_peak_4308	chr1	29440931	29440931	+	46.6952	NA	Intergenic	Intergenic	3079	AT1G78250.1	AT1G78250	AT1G78250						NA
pBBM_BBM_YFP_ChIP_peak_13138	chr5	3991536	3991536	+	46.6702	NA	promoter-TSS (AT5G00385.1)	#NAME?	-377	AT5G00385.2	AT5G00385	AT5G00385						NA
pBBM_BBM_YFP_ChIP_peak_14491	chr5	18022261	18022261	+	46.5925	NA	promoter-TSS (AT5G44670.1)	#NAME?	-753	AT5G44670.1	AT5G44670	AT5G44670						NA
pBBM_BBM_YFP_ChIP_peak_1073	chr1	6219496	6219496	+	46.5875	NA	promoter-TSS (AT1G05373.1)	#NAME?	97	AT1G05373.1	AT1G05373	AT1G05373						NA
pBBM_BBM_YFP_ChIP_peak_15537	chr5	24003725	24003725	+	46.5875	NA	promoter-TSS (AT5G59570.1)	#NAME?	-163	AT5G59570.1	AT5G59570	AT5G59570						NA
pBBM_BBM_YFP_ChIP_peak_6791	chr2	18488401	18488401	+	46.4808	NA	Intergenic	Intergenic	-1206	AT2G44830.2	AT2G44830	AT2G44830						NA
pBBM_BBM_YFP_ChIP_peak_15796	chr5	25261322	25261322	+	46.4738	NA	TTS (AT5G62950.1)	#NAME?	2545	AT5G62950.2	AT5G62950	AT5G62950						NA
pBBM_BBM_YFP_ChIP_peak_1487	chr1	8300476	8300476	+	46.4604	NA	intron (AT1G23380.2, intron 3 of 4)	-intron (AT1G23380.1, intron 3 of 4)	2124	AT1G23380.2	AT1G23380	AT1G23380						NA
pBBM_BBM_YFP_ChIP_peak_5132	chr2	9333545	9333545	+	46.4075	NA	TTS (AT2G21890.1)	#NAME?	2487	AT2G21890.1	AT2G21890	AT2G21890						NA
pBBM_BBM_YFP_ChIP_peak_11619	chr4	14408149	14408149	+	46.4075	NA	Intergenic	Intergenic	-1557	AT4G29220.1	AT4G29220	AT4G29220						NA
pBBM_BBM_YFP_ChIP_peak_14257	chr5	16525242	16525242	+	46.4075	NA	Intergenic	Intergenic	-2850	AT5G41310.1	AT5G41310	AT5G41310						NA
pBBM_BBM_YFP_ChIP_peak_5964	chr2	14116073	14116073	+	46.3811	NA	promoter-TSS (AT2G33310.1)	#NAME?	16	AT2G33310.1	AT2G33310	AT2G33310						NA
pBBM_BBM_YFP_ChIP_peak_11483	chr4	13686096	13686096	+	46.3331	NA	exon (AT4G07805.1, exon 1 of 1)	-exon (AT4G07805.1, exon 1 of 1)	392	AT4G07805.1	AT4G07805	AT4G07805						NA
pBBM_BBM_YFP_ChIP_peak_5447	chr2	11096340	11096340	+	46.3331	NA	promoter-TSS (AT2G26040.1)	#NAME?	-798	AT2G26040.1	AT2G26040	AT2G26040						NA
pBBM_BBM_YFP_ChIP_peak_5695	chr2	12395130	12395130	+	46.3321	NA	promoter-TSS (AT2G28870.1)	#NAME?	-113	AT2G28870.1	AT2G28870	AT2G28870						NA
pBBM_BBM_YFP_ChIP_peak_13772	chr5	8048924	8048924	+	46.3254	NA	intron (AT5G23870.4, intron 2 of 11)	-intron (AT5G23870.1, intron 2 of 12)	1341	AT5G23870.3	AT5G23870	AT5G23870						NA
pBBM_BBM_YFP_ChIP_peak_6372	chr2	16273884	16273884	+	46.3088	NA	promoter-TSS (AT2G38970.1)	#NAME?	-13	AT2G38970.1	AT2G38970	AT2G38970						NA
pBBM_BBM_YFP_ChIP_peak_16025	chr5	26354337	26354337	+	46.2694	NA	promoter-TSS (AT5G65890.1)	#NAME?	-516	AT5G65890.3	AT5G65890	AT5G65890						NA
pBBM_BBM_YFP_ChIP_peak_14244	chr5	16364565	16364565	+	46.2463	NA	promoter-TSS (AT5G40840.1)	#NAME?	-687	AT5G40840.1	AT5G40840	AT5G40840						NA
pBBM_BBM_YFP_ChIP_peak_4932	chr2	7816220	7816220	+	46.2269	NA	Intergenic	Intergenic	-3091	AT2G17960.1	AT2G17960	AT2G17960						NA
pBBM_BBM_YFP_ChIP_peak_3424	chr1	25529456	25529456	+	46.2008	NA	Intergenic	Intergenic	-2351	AT1G68120.1	AT1G68120	AT1G68120						NA
pBBM_BBM_YFP_ChIP_peak_10907	chr4	9904612	9904612	+	46.1736	NA	Intergenic	Intergenic	-2209	AT4G17810.1	AT4G17810	AT4G17810						NA
pBBM_BBM_YFP_ChIP_peak_6911	chr2	18962893	18962893	+	46.1508	NA	promoter-TSS (AT2G46160.2)	#NAME?	150	AT2G46160.1	AT2G46160	AT2G46160						NA
pBBM_BBM_YFP_ChIP_peak_7861	chr3	4794600	4794600	+	46.1177	NA	promoter-TSS (AT3G14362.1)	#NAME?	-183	AT3G14362.1	AT3G14362	AT3G14362						NA
pBBM_BBM_YFP_ChIP_peak_6105	chr2	14943949	14943949	+	46.1134	NA	promoter-TSS (AT2G35600.3)	#NAME?	-190	AT2G35600.3	AT2G35600	AT2G35600						NA
pBBM_BBM_YFP_ChIP_peak_2998	chr1	22936786	22936786	+	46.1134	NA	intron (AT1G62050.1, intron 1 of 1)	-intron (AT1G62050.1, intron 1 of 1)	-1328	AT1G62045.1	AT1G62045	AT1G62045						NA
pBBM_BBM_YFP_ChIP_peak_9645	chr3	20277834	20277834	+	46.1134	NA	promoter-TSS (AT3G08420.1)	#NAME?	59	AT3G08420.1	AT3G08420	AT3G08420						NA
pBBM_BBM_YFP_ChIP_peak_9350	chr3	18651507	18651507	+	46.0843	NA	Intergenic	Intergenic	-1986	AT3G50310.1	AT3G50310	AT3G50310						NA
pBBM_BBM_YFP_ChIP_peak_7302	chr3	1446840	1446840	+	46.0804	NA	Intergenic	Intergenic	-1356	AT3G05155.1	AT3G05155	AT3G05155						NA
pBBM_BBM_YFP_ChIP_peak_6029	chr2	14491683	14491683	+	46.068	NA	Intergenic	Intergenic	-1625	AT2G34350.1	AT2G34350	AT2G34350						NA
pBBM_BBM_YFP_ChIP_peak_891	chr1	5066242	5066242	+	46.0486	NA	promoter-TSS (AT1G14710.1)	#NAME?	-939	AT1G14710.1	AT1G14710	AT1G14710						NA
pBBM_BBM_YFP_ChIP_peak_3348	chr1	25022691	25022691	+	46.0271	NA	promoter-TSS (AT1G08883.1)	#NAME?	13	AT1G67040.2	AT1G67040	AT1G67040						NA
pBBM_BBM_YFP_ChIP_peak_12356	chr4	18147144	18147144	+	46.0215	NA	promoter-TSS (AT4G38910.1)	#NAME?	-64	AT4G38910.1	AT4G38910	AT4G38910						NA
pBBM_BBM_YFP_ChIP_peak_3613	chr1	26238793	26238793	+	46.02	NA	TTS (AT1G69750.1)	#NAME?	2050	AT1G69760.1	AT1G69760	AT1G69760						NA
pBBM_BBM_YFP_ChIP_peak_11103	chr4	10967993	10967993	+	46.0196	NA	Intergenic	Intergenic	6380	AT4G20310.1	AT4G20310	AT4G20310						NA
pBBM_BBM_YFP_ChIP_peak_10036	chr3	22879619	22879619	+	46.0143	NA	promoter-TSS (AT3G61800.1)	#NAME?	-952	AT3G61800.1	AT3G61800	AT3G61800						NA
pBBM_BBM_YFP_ChIP_peak_3124	chr1	23520995	23520995	+	46.0112	NA	Intergenic	Intergenic	-1454	AT1G63430.1	AT1G63430	AT1G63430						NA
pBBM_BBM_YFP_ChIP_peak_10429	chr4	5739032	5739032	+	45.975	NA	Intergenic	Intergenic	-1187	AT4G08950.1	AT4G08950	AT4G08950						NA
pBBM_BBM_YFP_ChIP_peak_6136	chr2	15092232	15092232	+	45.9636	NA	promoter-TSS (AT2G35940.2)	#NAME?	-54	AT2G35940.2	AT2G35940	AT2G35940						NA
pBBM_BBM_YFP_ChIP_peak_5154	chr2	9511638	9511638	+	45.937	NA	TTS (AT2G22410.1)	#NAME?	-1386	AT2G22420.1	AT2G22420	AT2G22420						NA
pBBM_BBM_YFP_ChIP_peak_7931	chr3	5132881	5132881	+	45.8865	NA	promoter-TSS (AT3G03065.1)	#NAME?	88	AT3G03065.1	AT3G03065	AT3G03065						NA
pBBM_BBM_YFP_ChIP_peak_572	chr1	3527690	3527690	+	45.8697	NA	Intergenic	Intergenic	-1159	AT1G10650.1	AT1G10650	AT1G10650						NA
pBBM_BBM_YFP_ChIP_peak_3309	chr1	24766939	24766939	+	45.8617	NA	Intergenic	Intergenic	2998	AT1G66390.1	AT1G66390	AT1G66390						NA
pBBM_BBM_YFP_ChIP_peak_4683	chr2	1556104	1556104	+	45.8344	NA	promoter-TSS (AT2G04480.1)	#NAME?	-590	AT2G04480.1	AT2G04480	AT2G04480						NA
pBBM_BBM_YFP_ChIP_peak_1756	chr1	9951665	9951665	+	45.8096	NA	promoter-TSS (AT1G28360.1)	#NAME?	-97	AT1G28360.1	AT1G28360	AT1G28360						NA
pBBM_BBM_YFP_ChIP_peak_4495	chr2	193421	193421	+	45.808	NA	exon (AT2G01440.1, exon 17 of 17)	-exon (AT2G01440.1, exon 17 of 17)	127	AT2G03995.1	AT2G03995	AT2G03995						NA
pBBM_BBM_YFP_ChIP_peak_11285	chr4	12278897	12278897	+	45.7745	NA	promoter-TSS (AT4G23530.1)	#NAME?	-178	AT4G23530.1	AT4G23530	AT4G23530						NA
pBBM_BBM_YFP_ChIP_peak_5076	chr2	8763572	8763572	+	45.7644	NA	promoter-TSS (AT2G20310.1)	#NAME?	-200	AT2G20310.1	AT2G20310	AT2G20310						NA
pBBM_BBM_YFP_ChIP_peak_2421	chr1	18363705	18363705	+	45.7628	NA	promoter-TSS (AT1G49610.1)	#NAME?	228	AT1G07573.1	AT1G07573	AT1G07573						NA
pBBM_BBM_YFP_ChIP_peak_8524	chr3	8551339	8551339	+	45.7436	NA	TTS (AT3G23730.1)	#NAME?	1302	AT3G23730.1	AT3G23730	AT3G23730						NA
pBBM_BBM_YFP_ChIP_peak_2811	chr1	21447345	21447345	+	45.7337	NA	promoter-TSS (AT1G58007.1)	#NAME?	157	AT1G58007.3	AT1G58007	AT1G58007						NA
pBBM_BBM_YFP_ChIP_peak_12771	chr5	1758298	1758298	+	45.7254	NA	intron (AT5G05840.1, intron 2 of 2)	-intron (AT5G05840.1, intron 2 of 2)	2368	AT5G05840.1	AT5G05840	AT5G05840						NA
pBBM_BBM_YFP_ChIP_peak_2222	chr1	15608925	15608925	+	45.7159	NA	promoter-TSS (AT1G41830.1)	#NAME?	-959	AT1G41830.1	AT1G41830	AT1G41830						NA
pBBM_BBM_YFP_ChIP_peak_5173	chr2	9578712	9578712	+	45.7159	NA	promoter-TSS (AT2G22540.1)	#NAME?	-935	AT2G22540.1	AT2G22540	AT2G22540						NA
pBBM_BBM_YFP_ChIP_peak_11562	chr4	14190610	14190610	+	45.6922	NA	Intergenic	Intergenic	-1959	AT4G28720.1	AT4G28720	AT4G28720						NA
pBBM_BBM_YFP_ChIP_peak_6977	chr2	19175805	19175805	+	45.6047	NA	Intergenic	Intergenic	-3277	AT2G09750.1	AT2G09750	AT2G09750						NA
pBBM_BBM_YFP_ChIP_peak_14646	chr5	19030638	19030638	+	45.6042	NA	promoter-TSS (AT5G46880.1)	#NAME?	-206	AT5G46880.2	AT5G46880	AT5G46880						NA
pBBM_BBM_YFP_ChIP_peak_7733	chr3	4077436	4077436	+	45.5832	NA	Intergenic	Intergenic	-1793	AT3G12820.1	AT3G12820	AT3G12820						NA
pBBM_BBM_YFP_ChIP_peak_6317	chr2	15972990	15972990	+	45.5728	NA	promoter-TSS (AT2G38120.2)	#NAME?	-3	AT2G38120.2	AT2G38120	AT2G38120						NA
pBBM_BBM_YFP_ChIP_peak_8467	chr3	8258095	8258095	+	45.5683	NA	TTS (AT3G23150.1)	#NAME?	3522	AT3G23150.2	AT3G23150	AT3G23150						NA
pBBM_BBM_YFP_ChIP_peak_2548	chr1	19580070	19580070	+	45.5384	NA	exon (AT1G52565.1, exon 2 of 2)	-exon (AT1G52565.1, exon 2 of 2)	907	AT1G52565.1	AT1G52565	AT1G52565						NA
pBBM_BBM_YFP_ChIP_peak_11405	chr4	13069946	13069946	+	45.5176	NA	promoter-TSS (AT4G25620.1)	#NAME?	-184	AT4G25620.1	AT4G25620	AT4G25620						NA
pBBM_BBM_YFP_ChIP_peak_15464	chr5	23692462	23692462	+	45.5173	NA	promoter-TSS (AT5G58620.1)	#NAME?	-797	AT5G58620.1	AT5G58620	AT5G58620						NA
pBBM_BBM_YFP_ChIP_peak_1670	chr1	9461806	9461806	+	45.5055	NA	TTS (AT1G06057.1)	#NAME?	1003	AT1G06057.1	AT1G06057	AT1G06057						NA
pBBM_BBM_YFP_ChIP_peak_11329	chr4	12495939	12495939	+	45.4977	NA	promoter-TSS (AT4G07215.1)	#NAME?	147	AT4G07220.1	AT4G07220	AT4G07220						NA
pBBM_BBM_YFP_ChIP_peak_1401	chr1	7932105	7932105	+	45.486	NA	promoter-TSS (AT1G05747.1)	#NAME?	-49	AT1G05747.1	AT1G05747	AT1G05747						NA
pBBM_BBM_YFP_ChIP_peak_3506	chr1	25772630	25772630	+	45.4801	NA	promoter-TSS (AT1G68640.1)	#NAME?	20	AT1G68640.1	AT1G68640	AT1G68640						NA
pBBM_BBM_YFP_ChIP_peak_10273	chr4	1005223	1005223	+	45.473	NA	promoter-TSS (AT4G02290.1)	#NAME?	30	AT4G02290.2	AT4G02290	AT4G02290						NA
pBBM_BBM_YFP_ChIP_peak_14217	chr5	16126521	16126521	+	45.4729	NA	Intergenic	Intergenic	-1204	AT5G40330.1	AT5G40330	AT5G40330						NA
pBBM_BBM_YFP_ChIP_peak_1580	chr1	8975821	8975821	+	45.4705	NA	promoter-TSS (AT1G25550.1)	#NAME?	-505	AT1G25550.2	AT1G25550	AT1G25550						NA
pBBM_BBM_YFP_ChIP_peak_13140	chr5	4038877	4038877	+	45.4594	NA	promoter-TSS (AT5G12440.1)	#NAME?	55	AT5G12440.1	AT5G12440	AT5G12440						NA
pBBM_BBM_YFP_ChIP_peak_14954	chr5	21039573	21039573	+	45.4159	NA	promoter-TSS (AT5G51790.1)	#NAME?	40	AT5G51790.3	AT5G51790	AT5G51790						NA
pBBM_BBM_YFP_ChIP_peak_16120	chr5	26764943	26764943	+	45.3977	NA	Intergenic	Intergenic	-1049	AT5G67060.2	AT5G67060	AT5G67060						NA
pBBM_BBM_YFP_ChIP_peak_12232	chr4	17596697	17596697	+	45.3203	NA	promoter-TSS (AT4G37430.1)	#NAME?	-413	AT4G37430.1	AT4G37430	AT4G37430						NA
pBBM_BBM_YFP_ChIP_peak_4670	chr2	1355976	1355976	+	45.3152	NA	promoter-TSS (AT2G04070.1)	#NAME?	-93	AT2G04070.1	AT2G04070	AT2G04070						NA
pBBM_BBM_YFP_ChIP_peak_14531	chr5	18346547	18346547	+	45.3152	NA	intron (AT5G45280.2, intron 1 of 12)	-intron (AT5G45280.1, intron 1 of 12)	952	AT5G45280.1	AT5G45280	AT5G45280						NA
pBBM_BBM_YFP_ChIP_peak_15062	chr5	21631440	21631440	+	45.3123	NA	TTS (AT5G53300.4)	#NAME?	2723	AT5G53300.2	AT5G53300	AT5G53300						NA
pBBM_BBM_YFP_ChIP_peak_9743	chr3	20898745	20898745	+	45.287	NA	TTS (AT3G56360.1)	#NAME?	2413	AT3G56360.1	AT3G56360	AT3G56360						NA
pBBM_BBM_YFP_ChIP_peak_15410	chr5	23323817	23323817	+	45.287	NA	promoter-TSS (AT5G57610.1)	#NAME?	-826	AT5G57610.1	AT5G57610	AT5G57610						NA
pBBM_BBM_YFP_ChIP_peak_9028	chr3	16068277	16068277	+	45.2625	NA	promoter-TSS (AT3G44428.1)	#NAME?	20	AT3G44430.1	AT3G44430	AT3G44430						NA
pBBM_BBM_YFP_ChIP_peak_12245	chr4	17641047	17641047	+	45.257	NA	promoter-TSS (AT4G37540.1)	#NAME?	-122	AT4G37540.1	AT4G37540	AT4G37540						NA
pBBM_BBM_YFP_ChIP_peak_12430	chr4	18569862	18569862	+	45.2186	NA	Intergenic	Intergenic	3222	AT4G40060.1	AT4G40060	AT4G40060						NA
pBBM_BBM_YFP_ChIP_peak_2648	chr1	20137075	20137075	+	45.2164	NA	promoter-TSS (AT1G53920.1)	#NAME?	-462	AT1G53920.1	AT1G53920	AT1G53920						NA
pBBM_BBM_YFP_ChIP_peak_14010	chr5	10452091	10452091	+	45.1903	NA	Intergenic	Intergenic	3590	AT5G28490.1	AT5G28490	AT5G28490						NA
pBBM_BBM_YFP_ChIP_peak_6729	chr2	18151398	18151398	+	45.1903	NA	promoter-TSS (AT2G43820.1)	#NAME?	-680	AT2G43820.1	AT2G43820	AT2G43820						NA
pBBM_BBM_YFP_ChIP_peak_10900	chr4	9887960	9887960	+	45.1903	NA	Intergenic	Intergenic	-3091	AT4G17790.1	AT4G17790	AT4G17790						NA
pBBM_BBM_YFP_ChIP_peak_3745	chr1	26730659	26730659	+	45.1792	NA	Intergenic	Intergenic	-1123	AT1G70900.1	AT1G70900	AT1G70900						NA
pBBM_BBM_YFP_ChIP_peak_9760	chr3	21028039	21028039	+	45.1792	NA	TTS (AT3G08725.1)	#NAME?	921	AT3G08725.1	AT3G08725	AT3G08725						NA
pBBM_BBM_YFP_ChIP_peak_5375	chr2	10506657	10506657	+	45.1523	NA	exon (AT2G24693.1, exon 3 of 3)	-exon (AT2G24693.1, exon 3 of 3)	633	AT2G24693.1	AT2G24693	AT2G24693						NA
pBBM_BBM_YFP_ChIP_peak_9428	chr3	18961524	18961524	+	45.1183	NA	Intergenic	Intergenic	-2605	AT3G51060.1	AT3G51060	AT3G51060						NA
pBBM_BBM_YFP_ChIP_peak_6841	chr2	18688656	18688656	+	45.0758	NA	TTS (AT2G45330.1)	#NAME?	2344	AT2G45330.2	AT2G45330	AT2G45330						NA
pBBM_BBM_YFP_ChIP_peak_1463	chr1	8177097	8177097	+	45.075	NA	Intergenic	Intergenic	-1278	AT1G23070.1	AT1G23070	AT1G23070						NA
pBBM_BBM_YFP_ChIP_peak_9433	chr3	18980025	18980025	+	45.075	NA	promoter-TSS (AT3G51090.1)	#NAME?	-21	AT3G51090.2	AT3G51090	AT3G51090						NA
pBBM_BBM_YFP_ChIP_peak_6341	chr2	16082318	16082318	+	45.0709	NA	TTS (AT2G38390.1)	#NAME?	-1327	AT2G38400.1	AT2G38400	AT2G38400						NA
pBBM_BBM_YFP_ChIP_peak_7102	chr3	185404	185404	+	45.0542	NA	Intergenic	Intergenic	-1001	AT3G01470.1	AT3G01470	AT3G01470.uORF1
pBBM_BBM_YFP_ChIP_peak_5417	chr2	10846952	10846952	+	45.0243	NA	promoter-TSS (AT2G25482.1)	#NAME?	-559	AT2G25482.1	AT2G25482	AT2G25482						NA
pBBM_BBM_YFP_ChIP_peak_2933	chr1	22365592	22365592	+	45.022	NA	promoter-TSS (AT1G60760.1)	#NAME?	-207	AT1G60760.1	AT1G60760	AT1G60760						NA
pBBM_BBM_YFP_ChIP_peak_9771	chr3	21104023	21104023	+	45.022	NA	promoter-TSS (AT3G57030.1)	#NAME?	-304	AT3G57030.1	AT3G57030	AT3G57030						NA
pBBM_BBM_YFP_ChIP_peak_12291	chr4	17779891	17779891	+	45.022	NA	promoter-TSS (AT4G37810.1)	#NAME?	-838	AT4G37810.1	AT4G37810	AT4G37810						NA
pBBM_BBM_YFP_ChIP_peak_122	chr1	738501	738501	+	45.0066	NA	promoter-TSS (AT1G03080.1)	#NAME?	-195	AT1G03080.1	AT1G03080	AT1G03080						NA
pBBM_BBM_YFP_ChIP_peak_13907	chr5	8910062	8910062	+	45.0066	NA	promoter-TSS (AT5G25590.1)	#NAME?	1	AT5G25590.1	AT5G25590	AT5G25590						NA
pBBM_BBM_YFP_ChIP_peak_11050	chr4	10649215	10649215	+	44.9968	NA	Intergenic	Intergenic	-1935	AT4G19520.4	AT4G19520	AT4G19520						NA
pBBM_BBM_YFP_ChIP_peak_14572	chr5	18550934	18550934	+	44.9716	NA	promoter-TSS (AT5G06745.1)	#NAME?	-325	AT5G06745.1	AT5G06745	AT5G06745						NA
pBBM_BBM_YFP_ChIP_peak_2866	chr1	21915416	21915416	+	44.9533	NA	Intergenic	Intergenic	-4127	AT1G59640.1	AT1G59640	AT1G59640						NA
pBBM_BBM_YFP_ChIP_peak_11533	chr4	14012897	14012897	+	44.9496	NA	promoter-TSS (AT4G28290.1)	#NAME?	-200	AT4G28290.2	AT4G28290	AT4G28290						NA
pBBM_BBM_YFP_ChIP_peak_10009	chr3	22712115	22712115	+	44.9457	NA	promoter-TSS (AT3G61380.1)	#NAME?	-38	AT3G61380.1	AT3G61380	AT3G61380						NA
pBBM_BBM_YFP_ChIP_peak_15833	chr5	25437185	25437185	+	44.938	NA	exon (AT5G09170.1, exon 1 of 1)	-exon (AT5G09170.1, exon 1 of 1)	268	AT5G09170.1	AT5G09170	AT5G09170						NA
pBBM_BBM_YFP_ChIP_peak_11362	chr4	12764890	12764890	+	44.9329	NA	promoter-TSS (AT4G24760.1)	#NAME?	-990	AT4G24760.1	AT4G24760	AT4G24760						NA
pBBM_BBM_YFP_ChIP_peak_14926	chr5	20870786	20870786	+	44.9261	NA	promoter-TSS (AT5G51350.1)	#NAME?	62	AT5G51350.1	AT5G51350	AT5G51350						NA
pBBM_BBM_YFP_ChIP_peak_13707	chr5	7637641	7637641	+	44.8793	NA	promoter-TSS (AT5G03535.1)	#NAME?	-204	AT5G03535.1	AT5G03535	AT5G03535						NA
pBBM_BBM_YFP_ChIP_peak_14551	chr5	18429556	18429556	+	44.8699	NA	promoter-TSS (AT5G45480.1)	#NAME?	-466	AT5G45480.1	AT5G45480	AT5G45480						NA
pBBM_BBM_YFP_ChIP_peak_7699	chr3	3866673	3866673	+	44.8455	NA	promoter-TSS (AT3G12130.1)	#NAME?	8	AT3G12130.1	AT3G12130	AT3G12130						NA
pBBM_BBM_YFP_ChIP_peak_440	chr1	2688881	2688881	+	44.82	NA	promoter-TSS (AT1G08490.1)	#NAME?	1	AT1G08500.1	AT1G08500	AT1G08500						NA
pBBM_BBM_YFP_ChIP_peak_10959	chr4	10162654	10162654	+	44.8121	NA	TTS (AT4G18390.1)	#NAME?	2892	AT4G18390.2	AT4G18390	AT4G18390						NA
pBBM_BBM_YFP_ChIP_peak_4767	chr2	5190585	5190585	+	44.8098	NA	Intergenic	Intergenic	-1190	AT2G12680.1	AT2G12680	AT2G12680						NA
pBBM_BBM_YFP_ChIP_peak_7890	chr3	4945545	4945545	+	44.7691	NA	promoter-TSS (AT3G14720.1)	#NAME?	-56	AT3G14720.1	AT3G14720	AT3G14720						NA
pBBM_BBM_YFP_ChIP_peak_12209	chr4	17537021	17537021	+	44.7628	NA	TTS (AT4G09495.1)	#NAME?	160	AT4G09495.1	AT4G09495	AT4G09495						NA
pBBM_BBM_YFP_ChIP_peak_13246	chr5	4634023	4634023	+	44.7525	NA	promoter-TSS (AT5G14370.1)	#NAME?	-98	AT5G14370.1	AT5G14370	AT5G14370						NA
pBBM_BBM_YFP_ChIP_peak_8303	chr3	7310672	7310672	+	44.7414	NA	intron (AT3G20870.3, intron 7 of 12)	-intron (AT3G20870.1, intron 6 of 11)	-1710	AT3G20865.1	AT3G20865	AT3G20865						NA
pBBM_BBM_YFP_ChIP_peak_3774	chr1	26814385	26814385	+	44.7388	NA	TTS (AT1G71090.1)	#NAME?	125	AT1G71100.1	AT1G71100	AT1G71100						NA
pBBM_BBM_YFP_ChIP_peak_11396	chr4	13016353	13016353	+	44.7388	NA	promoter-TSS (AT4G07385.1)	#NAME?	-118	AT4G25470.1	AT4G25470	AT4G25470						NA
pBBM_BBM_YFP_ChIP_peak_14570	chr5	18547303	18547303	+	44.7379	NA	promoter-TSS (AT5G45720.1)	#NAME?	38	AT5G45720.1	AT5G45720	AT5G45720						NA
pBBM_BBM_YFP_ChIP_peak_4965	chr2	7975354	7975354	+	44.7187	NA	Intergenic	Intergenic	-3273	AT2G18350.1	AT2G18350	AT2G18350						NA
pBBM_BBM_YFP_ChIP_peak_11719	chr4	14918370	14918370	+	44.7109	NA	promoter-TSS (AT4G03275.1)	#NAME?	-663	AT4G03275.2	AT4G03275	AT4G03275						NA
pBBM_BBM_YFP_ChIP_peak_3278	chr1	24631354	24631354	+	44.6486	NA	promoter-TSS (AT1G66150.1)	#NAME?	16	AT1G66150.1	AT1G66150	AT1G66150						NA
pBBM_BBM_YFP_ChIP_peak_13928	chr5	9023838	9023838	+	44.6486	NA	promoter-TSS (AT5G25880.1)	#NAME?	-496	AT5G25880.1	AT5G25880	AT5G25880						NA
pBBM_BBM_YFP_ChIP_peak_13646	chr5	7175087	7175087	+	44.6471	NA	intron (AT5G21105.3, intron 4 of 5)	-intron (AT5G21105.1, intron 4 of 4)	1161	AT5G21105.2	AT5G21105	AT5G21105						NA
pBBM_BBM_YFP_ChIP_peak_11010	chr4	10421322	10421322	+	44.6471	NA	TTS (AT4G19020.1)	#NAME?	2165	AT4G19030.3	AT4G19030	AT4G19030						NA
pBBM_BBM_YFP_ChIP_peak_9843	chr3	21487995	21487995	+	44.6272	NA	promoter-TSS (AT3G58040.1)	#NAME?	-438	AT3G58040.2	AT3G58040	AT3G58040						NA
pBBM_BBM_YFP_ChIP_peak_11078	chr4	10840440	10840440	+	44.6272	NA	Intergenic	Intergenic	-1495	AT4G20010.1	AT4G20010	AT4G20010						NA
pBBM_BBM_YFP_ChIP_peak_5101	chr2	9037987	9037987	+	44.599	NA	promoter-TSS (AT2G21060.1)	#NAME?	-205	AT2G21060.1	AT2G21060	AT2G21060						NA
pBBM_BBM_YFP_ChIP_peak_7068	chr2	19595512	19595512	+	44.599	NA	promoter-TSS (AT2G47840.1)	#NAME?	-17	AT2G47850.1	AT2G47850	AT2G47850						NA
pBBM_BBM_YFP_ChIP_peak_8798	chr3	10243571	10243571	+	44.5955	NA	promoter-TSS (AT3G27660.2)	#NAME?	12	AT3G27660.2	AT3G27660	AT3G27660						NA
pBBM_BBM_YFP_ChIP_peak_14242	chr5	16332383	16332383	+	44.5727	NA	Intergenic	Intergenic	-1107	AT5G40790.1	AT5G40790	AT5G40790						NA
pBBM_BBM_YFP_ChIP_peak_10154	chr3	23458560	23458560	+	44.5719	NA	promoter-TSS (AT3G63530.1)	#NAME?	-101	AT3G63530.1	AT3G63530	AT3G63530						NA
pBBM_BBM_YFP_ChIP_peak_13087	chr5	3687864	3687864	+	44.5718	NA	promoter-TSS (AT5G11520.1)	#NAME?	-10	AT5G11520.1	AT5G11520	AT5G11520						NA
pBBM_BBM_YFP_ChIP_peak_6157	chr2	15153924	15153924	+	44.5718	NA	Intergenic	Intergenic	-2290	AT2G36080.1	AT2G36080	AT2G36080						NA
pBBM_BBM_YFP_ChIP_peak_5487	chr2	11307061	11307061	+	44.5511	NA	promoter-TSS (AT2G26580.1)	#NAME?	-51	AT2G26580.1	AT2G26580	AT2G26580						NA
pBBM_BBM_YFP_ChIP_peak_9129	chr3	17310631	17310631	+	44.5327	NA	promoter-TSS (AT3G46980.1)	#NAME?	-563	AT3G46980.4	AT3G46980	AT3G46980						NA
pBBM_BBM_YFP_ChIP_peak_13279	chr5	4825440	4825440	+	44.5327	NA	promoter-TSS (AT5G14920.1)	#NAME?	-701	AT5G14920.1	AT5G14920	AT5G14920						NA
pBBM_BBM_YFP_ChIP_peak_5192	chr2	9646756	9646756	+	44.4338	NA	exon (AT2G22680.1, exon 1 of 1)	-exon (AT2G22680.1, exon 1 of 1)	1486	AT2G22680.1	AT2G22680	AT2G22680						NA
pBBM_BBM_YFP_ChIP_peak_5800	chr2	13000673	13000673	+	44.4226	NA	promoter-TSS (AT2G30500.3)	#NAME?	152	AT2G30500.1	AT2G30500	AT2G30500						NA
pBBM_BBM_YFP_ChIP_peak_12797	chr5	1900946	1900946	+	44.4192	NA	Intergenic	Intergenic	-4096	AT5G06265.4	AT5G06265	AT5G06265						NA
pBBM_BBM_YFP_ChIP_peak_10629	chr4	7862077	7862077	+	44.4192	NA	Intergenic	Intergenic	-2186	AT4G13505.2	AT4G13505	AT4G13505						NA
pBBM_BBM_YFP_ChIP_peak_16016	chr5	26286561	26286561	+	44.4072	NA	promoter-TSS (AT5G09455.1)	#NAME?	-864	AT5G09455.1	AT5G09455	AT5G09455						NA
pBBM_BBM_YFP_ChIP_peak_6974	chr2	19169810	19169810	+	44.4072	NA	Intergenic	Intergenic	-2843	AT2G46680.1	AT2G46680	AT2G46680						NA
pBBM_BBM_YFP_ChIP_peak_9744	chr3	20903067	20903067	+	44.3922	NA	promoter-TSS (AT3G56370.1)	#NAME?	13	AT3G56370.1	AT3G56370	AT3G56370						NA
pBBM_BBM_YFP_ChIP_peak_4489	chr2	178906	178906	+	44.36	NA	TTS (AT2G03985.1)	#NAME?	297	AT2G03985.1	AT2G03985	AT2G03985						NA
pBBM_BBM_YFP_ChIP_peak_14520	chr5	18228247	18228247	+	44.3573	NA	promoter-TSS (AT5G45110.1)	#NAME?	-521	AT5G45110.1	AT5G45110	AT5G45110						NA
pBBM_BBM_YFP_ChIP_peak_244	chr1	1462403	1462403	+	44.3071	NA	promoter-TSS (AT1G04333.1)	#NAME?	-63	AT1G04333.1	AT1G04333	AT1G04333						NA
pBBM_BBM_YFP_ChIP_peak_12304	chr4	17818484	17818484	+	44.307	NA	Intergenic	Intergenic	-1889	AT4G09675.1	AT4G09675	AT4G09675						NA
pBBM_BBM_YFP_ChIP_peak_6639	chr2	17719958	17719958	+	44.2978	NA	exon (AT2G42570.1, exon 1 of 5)	-exon (AT2G42570.1, exon 1 of 5)	408	AT2G42570.1	AT2G42570	AT2G42570						NA
pBBM_BBM_YFP_ChIP_peak_7084	chr3	42624	42624	+	44.2961	NA	promoter-TSS (AT3G01120.1)	#NAME?	-465	AT3G01120.1	AT3G01120	AT3G01120						NA
pBBM_BBM_YFP_ChIP_peak_8127	chr3	6153921	6153921	+	44.2394	NA	promoter-TSS (AT3G18000.1)	#NAME?	-442	AT3G18000.1	AT3G18000	AT3G18000.uORF1
pBBM_BBM_YFP_ChIP_peak_6185	chr2	15283678	15283678	+	44.1969	NA	Intergenic	Intergenic	-2443	AT2G36420.1	AT2G36420	AT2G36420						NA
pBBM_BBM_YFP_ChIP_peak_14418	chr5	17594272	17594272	+	44.1938	NA	promoter-TSS (AT5G43790.1)	#NAME?	-606	AT5G43790.1	AT5G43790	AT5G43790						NA
pBBM_BBM_YFP_ChIP_peak_6098	chr2	14885118	14885118	+	44.1938	NA	promoter-TSS (AT2G35350.1)	#NAME?	-835	AT2G35350.1	AT2G35350	AT2G35350						NA
pBBM_BBM_YFP_ChIP_peak_2930	chr1	22330224	22330224	+	44.1938	NA	promoter-TSS (AT1G60610.1)	#NAME?	60	AT1G60610.5	AT1G60610	AT1G60610						NA
pBBM_BBM_YFP_ChIP_peak_2360	chr1	17862639	17862639	+	44.1814	NA	Intergenic	Intergenic	-1021	AT1G48330.1	AT1G48330	AT1G48330						NA
pBBM_BBM_YFP_ChIP_peak_13070	chr5	3550316	3550316	+	44.1545	NA	promoter-TSS (AT5G11160.1)	#NAME?	16	AT5G11160.2	AT5G11160	AT5G11160						NA
pBBM_BBM_YFP_ChIP_peak_8832	chr3	10515968	10515968	+	44.137	NA	Intergenic	Intergenic	-1206	AT3G28193.1	AT3G28193	AT3G28193						NA
pBBM_BBM_YFP_ChIP_peak_11757	chr4	15287372	15287372	+	44.1343	NA	promoter-TSS (AT4G08515.1)	#NAME?	92	AT4G31540.1	AT4G31540	AT4G31540						NA
pBBM_BBM_YFP_ChIP_peak_7537	chr3	2851534	2851534	+	44.102	NA	promoter-TSS (AT3G09280.1)	#NAME?	-262	AT3G09280.1	AT3G09280	AT3G09280						NA
pBBM_BBM_YFP_ChIP_peak_4246	chr1	29232736	29232736	+	44.0831	NA	Intergenic	Intergenic	-1009	AT1G77750.1	AT1G77750	AT1G77750						NA
pBBM_BBM_YFP_ChIP_peak_2988	chr1	22875992	22875992	+	44.0831	NA	Intergenic	Intergenic	-4634	AT1G61890.2	AT1G61890	AT1G61890						NA
pBBM_BBM_YFP_ChIP_peak_11661	chr4	14706681	14706681	+	44.0831	NA	promoter-TSS (AT4G30080.1)	#NAME?	-327	AT4G30080.1	AT4G30080	AT4G30080						NA
pBBM_BBM_YFP_ChIP_peak_11789	chr4	15448109	15448109	+	44.058	NA	Intergenic	Intergenic	-1067	AT4G31920.1	AT4G31920	AT4G31920						NA
pBBM_BBM_YFP_ChIP_peak_11119	chr4	11169873	11169873	+	44.0546	NA	exon (AT4G20850.1, exon 1 of 34)	-exon (AT4G20850.1, exon 1 of 34)	198	AT4G20850.1	AT4G20850	AT4G20850						NA
pBBM_BBM_YFP_ChIP_peak_5198	chr2	9669747	9669747	+	44.0055	NA	Intergenic	Intergenic	-1926	AT2G22750.3	AT2G22750	AT2G22750						NA
pBBM_BBM_YFP_ChIP_peak_8969	chr3	14760598	14760598	+	43.973	NA	promoter-TSS (AT3G42670.1)	#NAME?	31	AT3G42670.3	AT3G42670	AT3G42670						NA
pBBM_BBM_YFP_ChIP_peak_1534	chr1	8665763	8665763	+	43.9317	NA	promoter-TSS (AT1G24460.1)	#NAME?	-111	AT1G24460.2	AT1G24460	AT1G24460						NA
pBBM_BBM_YFP_ChIP_peak_11113	chr4	11021428	11021428	+	43.9126	NA	promoter-TSS (AT4G20430.1)	#NAME?	-40	AT4G20430.3	AT4G20430	AT4G20430						NA
pBBM_BBM_YFP_ChIP_peak_2081	chr1	12053826	12053826	+	43.9065	NA	exon (AT1G33240.2, exon 1 of 2)	-exon (AT1G33240.2, exon 1 of 2)	109	AT1G33240.2	AT1G33240	AT1G33240						NA
pBBM_BBM_YFP_ChIP_peak_1668	chr1	9455086	9455086	+	43.8825	NA	TTS (AT1G27210.1)	#NAME?	2454	AT1G06047.1	AT1G06047	AT1G06047						NA
pBBM_BBM_YFP_ChIP_peak_8837	chr3	10591558	10591558	+	43.8752	NA	promoter-TSS (AT3G28340.1)	#NAME?	-873	AT3G28340.1	AT3G28340	AT3G28340						NA
pBBM_BBM_YFP_ChIP_peak_15162	chr5	22121322	22121322	+	43.8714	NA	promoter-TSS (AT5G08205.1)	#NAME?	-90	AT5G08205.1	AT5G08205	AT5G08205						NA
pBBM_BBM_YFP_ChIP_peak_12603	chr5	784964	784964	+	43.8552	NA	TTS (AT5G03270.1)	#NAME?	-2464	AT5G03280.1	AT5G03280	AT5G03280						NA
pBBM_BBM_YFP_ChIP_peak_2696	chr1	20448905	20448905	+	43.8379	NA	intron (AT1G54820.4, intron 2 of 3)	-intron (AT1G54820.1, intron 2 of 5)	1697	AT1G54820.4	AT1G54820	AT1G54820						NA
pBBM_BBM_YFP_ChIP_peak_9797	chr3	21241516	21241516	+	43.8326	NA	promoter-TSS (AT3G08915.1)	#NAME?	-545	AT3G08915.1	AT3G08915	AT3G08915						NA
pBBM_BBM_YFP_ChIP_peak_8965	chr3	14316535	14316535	+	43.7775	NA	TTS (AT3G42160.1)	#NAME?	1952	AT3G42160.1	AT3G42160	AT3G42160						NA
pBBM_BBM_YFP_ChIP_peak_13811	chr5	8376598	8376598	+	43.7775	NA	Intergenic	Intergenic	-2161	AT5G24530.1	AT5G24530	AT5G24530						NA
pBBM_BBM_YFP_ChIP_peak_109	chr1	591059	591059	+	43.7727	NA	promoter-TSS (AT1G02720.1)	#NAME?	-623	AT1G02720.1	AT1G02720	AT1G02720						NA
pBBM_BBM_YFP_ChIP_peak_10653	chr4	8140002	8140002	+	43.7556	NA	Intergenic	Intergenic	-1610	AT4G14130.1	AT4G14130	AT4G14130						NA
pBBM_BBM_YFP_ChIP_peak_5595	chr2	11998193	11998193	+	43.7535	NA	Intergenic	Intergenic	-1543	AT2G28150.1	AT2G28150	AT2G28150						NA
pBBM_BBM_YFP_ChIP_peak_4817	chr2	6742751	6742751	+	43.6706	NA	TTS (AT2G15440.1)	#NAME?	1438	AT2G06445.1	AT2G06445	AT2G06445						NA
pBBM_BBM_YFP_ChIP_peak_13897	chr5	8814452	8814452	+	43.6706	NA	promoter-TSS (AT5G25380.1)	#NAME?	-65	AT5G25380.1	AT5G25380	AT5G25380						NA
pBBM_BBM_YFP_ChIP_peak_2874	chr1	21958214	21958214	+	43.6273	NA	Intergenic	Intergenic	-4734	AT1G59730.1	AT1G59730	AT1G59730						NA
pBBM_BBM_YFP_ChIP_peak_7473	chr3	2441474	2441474	+	43.6105	NA	promoter-TSS (AT3G07650.1)	#NAME?	-91	AT3G07650.4	AT3G07650	AT3G07650						NA
pBBM_BBM_YFP_ChIP_peak_2893	chr1	22085872	22085872	+	43.5775	NA	exon (AT1G59980.2, exon 9 of 9)	-exon (AT1G59980.2, exon 9 of 9)	2374	AT1G08293.1	AT1G08293	AT1G08293						NA
pBBM_BBM_YFP_ChIP_peak_5623	chr2	12149251	12149251	+	43.5775	NA	promoter-TSS (AT2G28400.1)	#NAME?	-179	AT2G28400.1	AT2G28400	AT2G28400						NA
pBBM_BBM_YFP_ChIP_peak_45	chr1	227749	227749	+	43.5472	NA	promoter-TSS (AT1G01620.1)	#NAME?	-206	AT1G01620.1	AT1G01620	AT1G01620						NA
pBBM_BBM_YFP_ChIP_peak_6851	chr2	18724402	18724402	+	43.5472	NA	exon (AT2G09620.1, exon 1 of 1)	-exon (AT2G09620.1, exon 1 of 1)	196	AT2G09620.1	AT2G09620	AT2G09620						NA
pBBM_BBM_YFP_ChIP_peak_10525	chr4	6903100	6903100	+	43.4904	NA	exon (AT4G11350.2, exon 1 of 2)	-exon (AT4G11350.2, exon 1 of 2)	1597	AT4G11350.1	AT4G11350	AT4G11350						NA
pBBM_BBM_YFP_ChIP_peak_11109	chr4	10992496	10992496	+	43.4891	NA	promoter-TSS (AT4G20362.1)	#NAME?	-254	AT4G20362.1	AT4G20362	AT4G20362						NA
pBBM_BBM_YFP_ChIP_peak_2984	chr1	22843665	22843665	+	43.4788	NA	Intergenic	Intergenic	-3582	AT1G61840.1	AT1G61840	AT1G61840						NA
pBBM_BBM_YFP_ChIP_peak_343	chr1	2090038	2090038	+	43.4734	NA	promoter-TSS (AT1G04507.1)	#NAME?	273	AT1G04513.1	AT1G04513	AT1G04513						NA
pBBM_BBM_YFP_ChIP_peak_10336	chr4	1559493	1559493	+	43.4689	NA	promoter-TSS (AT4G03510.1)	#NAME?	-56	AT4G03510.2	AT4G03510	AT4G03510						NA
pBBM_BBM_YFP_ChIP_peak_9860	chr3	21675444	21675444	+	43.4647	NA	TTS (AT3G58610.1)	#NAME?	4010	AT3G58610.2	AT3G58610	AT3G58610						NA
pBBM_BBM_YFP_ChIP_peak_13722	chr5	7678797	7678797	+	43.4469	NA	exon (AT5G22940.1, exon 4 of 4)	-exon (AT5G22940.1, exon 4 of 4)	1859	AT5G22940.2	AT5G22940	AT5G22940
pBBM_BBM_YFP_ChIP_peak_2141	chr1	12746485	12746485	+	43.4332	NA	promoter-TSS (AT1G34760.1)	#NAME?	-1	AT1G34770.6	AT1G34770	AT1G34770						NA
pBBM_BBM_YFP_ChIP_peak_8158	chr3	6351113	6351113	+	43.4286	NA	promoter-TSS (AT3G18490.1)	#NAME?	-281	AT3G18490.1	AT3G18490	AT3G18490						NA
pBBM_BBM_YFP_ChIP_peak_13854	chr5	8610457	8610457	+	43.3815	NA	TTS (AT5G24980.1)	#NAME?	144	AT5G24990.1	AT5G24990	AT5G24990						NA
pBBM_BBM_YFP_ChIP_peak_491	chr1	3030894	3030894	+	43.3783	NA	promoter-TSS (AT1G09390.1)	#NAME?	-152	AT1G09390.1	AT1G09390	AT1G09390						NA
pBBM_BBM_YFP_ChIP_peak_3377	chr1	25223005	25223005	+	43.3769	NA	Intergenic	Intergenic	-3051	AT1G08933.1	AT1G08933	AT1G08933						NA
pBBM_BBM_YFP_ChIP_peak_5000	chr2	8186299	8186299	+	43.3751	NA	exon (AT2G18890.3, exon 6 of 6)	-exon (AT2G18890.3, exon 6 of 6)	2420	AT2G18890.2	AT2G18890	AT2G18890						NA
pBBM_BBM_YFP_ChIP_peak_6171	chr2	15228813	15228813	+	43.3712	NA	promoter-TSS (AT2G36320.1)	#NAME?	99	AT2G36320.1	AT2G36320	AT2G36320						NA
pBBM_BBM_YFP_ChIP_peak_5382	chr2	10566820	10566820	+	43.36	NA	promoter-TSS (AT2G24780.1)	#NAME?	-16	AT2G24790.1	AT2G24790	AT2G24790						NA
pBBM_BBM_YFP_ChIP_peak_6975	chr2	19171614	19171614	+	43.3339	NA	Intergenic	Intergenic	-4647	AT2G46680.1	AT2G46680	AT2G46680						NA
pBBM_BBM_YFP_ChIP_peak_14779	chr5	19826223	19826223	+	43.3321	NA	intron (AT5G48900.1, intron 2 of 5)	-intron (AT5G48900.1, intron 2 of 5)	1145	AT5G48900.1	AT5G48900	AT5G48900						NA
pBBM_BBM_YFP_ChIP_peak_10157	chr4	46145	46145	+	43.3321	NA	Intergenic	Intergenic	-1969	AT4G00130.1	AT4G00130	AT4G00130						NA
pBBM_BBM_YFP_ChIP_peak_9693	chr3	20630641	20630641	+	43.2844	NA	Intergenic	Intergenic	-1346	AT3G55610.1	AT3G55610	AT3G55610						NA
pBBM_BBM_YFP_ChIP_peak_11844	chr4	15862956	15862956	+	43.1891	NA	TTS (AT4G32870.1)	#NAME?	839	AT4G32870.1	AT4G32870	AT4G32870						NA
pBBM_BBM_YFP_ChIP_peak_3661	chr1	26442275	26442275	+	43.1891	NA	exon (AT1G70210.1, exon 6 of 6)	-exon (AT1G70210.1, exon 6 of 6)	-2479	AT1G70209.1	AT1G70209	AT1G70209						NA
pBBM_BBM_YFP_ChIP_peak_5324	chr2	10267593	10267593	+	43.1647	NA	promoter-TSS (AT2G24150.1)	#NAME?	14	AT2G24150.1	AT2G24150	AT2G24150						NA
pBBM_BBM_YFP_ChIP_peak_8102	chr3	5998776	5998776	+	43.1349	NA	TTS (AT3G17520.1)	#NAME?	1671	AT3G17520.1	AT3G17520	AT3G17520						NA
pBBM_BBM_YFP_ChIP_peak_12727	chr5	1523780	1523780	+	43.1349	NA	TTS (AT5G05140.1)	#NAME?	2419	AT5G05150.1	AT5G05150	AT5G05150						NA
pBBM_BBM_YFP_ChIP_peak_7465	chr3	2384294	2384294	+	43.1251	NA	promoter-TSS (AT3G07450.1)	#NAME?	-357	AT3G07450.1	AT3G07450	AT3G07450						NA
pBBM_BBM_YFP_ChIP_peak_9805	chr3	21294045	21294045	+	43.1236	NA	promoter-TSS (AT3G57520.1)	#NAME?	-874	AT3G57520.1	AT3G57520	AT3G57520						NA
pBBM_BBM_YFP_ChIP_peak_637	chr1	3847045	3847045	+	43.1054	NA	promoter-TSS (AT1G11420.1)	#NAME?	-89	AT1G11420.1	AT1G11420	AT1G11420						NA
pBBM_BBM_YFP_ChIP_peak_10372	chr4	2576399	2576399	+	43.1042	NA	TTS (AT4G05030.1)	#NAME?	1148	AT4G05030.2	AT4G05030	AT4G05030						NA
pBBM_BBM_YFP_ChIP_peak_720	chr1	4229909	4229909	+	43.1042	NA	promoter-TSS (AT1G12420.1)	#NAME?	-698	AT1G12420.1	AT1G12420	AT1G12420						NA
pBBM_BBM_YFP_ChIP_peak_2663	chr1	20204676	20204676	+	43.1042	NA	TTS (AT1G54115.1)	#NAME?	-2254	AT1G54120.1	AT1G54120	AT1G54120						NA
pBBM_BBM_YFP_ChIP_peak_10089	chr3	23116078	23116078	+	43.1042	NA	promoter-TSS (AT3G09775.1)	#NAME?	-196	AT3G09775.1	AT3G09775	AT3G09775						NA
pBBM_BBM_YFP_ChIP_peak_16064	chr5	26570929	26570929	+	43.1042	NA	TTS (AT5G66570.1)	#NAME?	-1336	AT5G66580.1	AT5G66580	AT5G66580						NA
pBBM_BBM_YFP_ChIP_peak_3762	chr1	26774792	26774792	+	43.103	NA	Intergenic	Intergenic	-1911	AT1G09207.1	AT1G09207	AT1G09207						NA
pBBM_BBM_YFP_ChIP_peak_3269	chr1	24608265	24608265	+	43.0986	NA	TTS (AT1G66110.1)	#NAME?	-1543	AT1G66100.1	AT1G66100	AT1G66100						NA
pBBM_BBM_YFP_ChIP_peak_7157	chr3	517417	517417	+	43.0813	NA	Intergenic	Intergenic	-1026	AT3G02493.1	AT3G02493	AT3G02493						NA
pBBM_BBM_YFP_ChIP_peak_14650	chr5	19045566	19045566	+	43.0691	NA	promoter-TSS (AT5G46910.1)	#NAME?	-773	AT5G46910.1	AT5G46910	AT5G46910						NA
pBBM_BBM_YFP_ChIP_peak_3897	chr1	27498081	27498081	+	43.0688	NA	promoter-TSS (AT1G73120.1)	#NAME?	-19	AT1G73120.1	AT1G73120	AT1G73120						NA
pBBM_BBM_YFP_ChIP_peak_15029	chr5	21450181	21450181	+	43.0301	NA	promoter-TSS (AT5G07915.1)	#NAME?	-19	AT5G07925.1	AT5G07925	AT5G07925						NA
pBBM_BBM_YFP_ChIP_peak_12283	chr4	17761809	17761809	+	43.0189	NA	Intergenic	Intergenic	-2063	AT4G37780.1	AT4G37780	AT4G37780						NA
pBBM_BBM_YFP_ChIP_peak_11474	chr4	13652720	13652720	+	43.0163	NA	promoter-TSS (AT4G27260.1)	#NAME?	-859	AT4G27260.1	AT4G27260	AT4G27260						NA
pBBM_BBM_YFP_ChIP_peak_16094	chr5	26670985	26670985	+	42.9968	NA	promoter-TSS (AT5G66800.1)	#NAME?	-288	AT5G66800.1	AT5G66800	AT5G66800						NA
pBBM_BBM_YFP_ChIP_peak_3173	chr1	23807766	23807766	+	42.9968	NA	promoter-TSS (AT1G64140.1)	#NAME?	125	AT1G08653.1	AT1G08653	AT1G08653						NA
pBBM_BBM_YFP_ChIP_peak_46	chr1	237938	237938	+	42.9855	NA	promoter-TSS (AT1G01650.1)	#NAME?	-33	AT1G01650.1	AT1G01650	AT1G01650						NA
pBBM_BBM_YFP_ChIP_peak_6921	chr2	19011319	19011319	+	42.9779	NA	promoter-TSS (AT2G46308.1)	#NAME?	36	AT2G46308.1	AT2G46308	AT2G46308						NA
pBBM_BBM_YFP_ChIP_peak_8258	chr3	7093673	7093673	+	42.9682	NA	promoter-TSS (AT3G20340.1)	#NAME?	-147	AT3G20340.1	AT3G20340	AT3G20340						NA
pBBM_BBM_YFP_ChIP_peak_2064	chr1	11923934	11923934	+	42.9592	NA	promoter-TSS (AT1G32900.1)	#NAME?	-68	AT1G32900.1	AT1G32900	AT1G32900						NA
pBBM_BBM_YFP_ChIP_peak_14622	chr5	18924547	18924547	+	42.9518	NA	TTS (AT5G46630.1)	#NAME?	118	AT5G46640.1	AT5G46640	AT5G46640						NA
pBBM_BBM_YFP_ChIP_peak_6480	chr2	16805621	16805621	+	42.9518	NA	promoter-TSS (AT2G40230.1)	#NAME?	-798	AT2G40230.1	AT2G40230	AT2G40230						NA
pBBM_BBM_YFP_ChIP_peak_896	chr1	5082555	5082555	+	42.9422	NA	promoter-TSS (AT1G14750.1)	#NAME?	-19	AT1G14750.3	AT1G14750	AT1G14750						NA
pBBM_BBM_YFP_ChIP_peak_1713	chr1	9787649	9787649	+	42.9379	NA	Intergenic	Intergenic	-2042	AT1G28080.2	AT1G28080	AT1G28080						NA
pBBM_BBM_YFP_ChIP_peak_7221	chr3	932313	932313	+	42.9351	NA	Intergenic	Intergenic	2151	AT3G03726.1	AT3G03726	AT3G03726						NA
pBBM_BBM_YFP_ChIP_peak_2166	chr1	13125692	13125692	+	42.9321	NA	promoter-TSS (AT1G35580.1)	#NAME?	-364	AT1G35580.2	AT1G35580	AT1G35580						NA
pBBM_BBM_YFP_ChIP_peak_6250	chr2	15592046	15592046	+	42.9262	NA	promoter-TSS (AT2G37110.1)	#NAME?	-506	AT2G37110.1	AT2G37110	AT2G37110						NA
pBBM_BBM_YFP_ChIP_peak_11937	chr4	16393388	16393388	+	42.8966	NA	TTS (AT4G34240.1)	#NAME?	-1212	AT4G34250.1	AT4G34250	AT4G34250						NA
pBBM_BBM_YFP_ChIP_peak_7318	chr3	1515932	1515932	+	42.893	NA	promoter-TSS (AT3G05320.2)	#NAME?	-364	AT3G05320.3	AT3G05320	AT3G05320						NA
pBBM_BBM_YFP_ChIP_peak_12362	chr4	18207301	18207301	+	42.893	NA	promoter-TSS (AT4G39070.1)	#NAME?	-617	AT4G39070.1	AT4G39070	AT4G39070						NA
pBBM_BBM_YFP_ChIP_peak_3132	chr1	23597933	23597933	+	42.8921	NA	Intergenic	Intergenic	-1480	AT1G63650.3	AT1G63650	AT1G63650						NA
pBBM_BBM_YFP_ChIP_peak_218	chr1	1278276	1278276	+	42.8921	NA	Intergenic	Intergenic	-1075	AT1G04610.1	AT1G04610	AT1G04610						NA
pBBM_BBM_YFP_ChIP_peak_2075	chr1	12004854	12004854	+	42.8841	NA	promoter-TSS (AT1G33110.1)	#NAME?	0	AT1G33110.1	AT1G33110	AT1G33110						NA
pBBM_BBM_YFP_ChIP_peak_4140	chr1	28732338	28732338	+	42.8841	NA	Intergenic	Intergenic	-1869	AT1G76580.1	AT1G76580	AT1G76580						NA
pBBM_BBM_YFP_ChIP_peak_5453	chr2	11120545	11120545	+	42.8841	NA	promoter-TSS (AT2G26110.1)	#NAME?	22	AT2G26110.1	AT2G26110	AT2G26110						NA
pBBM_BBM_YFP_ChIP_peak_4510	chr2	262897	262897	+	42.8792	NA	Intergenic	Intergenic	3051	AT2G01580.1	AT2G01580	AT2G01580						NA
pBBM_BBM_YFP_ChIP_peak_15869	chr5	25702838	25702838	+	42.8458	NA	promoter-TSS (AT5G64260.1)	#NAME?	-811	AT5G64260.1	AT5G64260	AT5G64260						NA
pBBM_BBM_YFP_ChIP_peak_6702	chr2	17994458	17994458	+	42.8271	NA	Intergenic	Intergenic	1186	AT2G43300.1	AT2G43300	AT2G43300						NA
pBBM_BBM_YFP_ChIP_peak_7180	chr3	672467	672467	+	42.8232	NA	promoter-TSS (AT3G02980.1)	#NAME?	26	AT3G02980.1	AT3G02980	AT3G02980						NA
pBBM_BBM_YFP_ChIP_peak_10638	chr4	7962363	7962363	+	42.8065	NA	promoter-TSS (AT4G13710.1)	#NAME?	-65	AT4G13710.1	AT4G13710	AT4G13710						NA
pBBM_BBM_YFP_ChIP_peak_2487	chr1	18973849	18973849	+	42.8044	NA	Intergenic	Intergenic	-2273	AT1G51175.1	AT1G51175	AT1G51175						NA
pBBM_BBM_YFP_ChIP_peak_5809	chr2	13064065	13064065	+	42.8012	NA	Intergenic	Intergenic	-2390	AT2G30660.1	AT2G30660	AT2G30660						NA
pBBM_BBM_YFP_ChIP_peak_8041	chr3	5606699	5606699	+	42.7887	NA	promoter-TSS (AT3G16490.1)	#NAME?	-934	AT3G16490.1	AT3G16490	AT3G16490						NA
pBBM_BBM_YFP_ChIP_peak_6827	chr2	18632199	18632199	+	42.7885	NA	Intergenic	Intergenic	-1420	AT2G45190.1	AT2G45190	AT2G45190						NA
pBBM_BBM_YFP_ChIP_peak_360	chr1	2196968	2196968	+	42.7392	NA	promoter-TSS (AT1G07150.1)	#NAME?	-972	AT1G07150.1	AT1G07150	AT1G07150						NA
pBBM_BBM_YFP_ChIP_peak_2213	chr1	14166936	14166936	+	42.7387	NA	Intergenic	Intergenic	5104	AT1G37140.1	AT1G37140	AT1G37140						NA
pBBM_BBM_YFP_ChIP_peak_10043	chr3	22898404	22898404	+	42.6746	NA	TTS (AT3G61850.1)	#NAME?	2675	AT3G61850.3	AT3G61850	AT3G61850						NA
pBBM_BBM_YFP_ChIP_peak_4035	chr1	28296910	28296910	+	42.6746	NA	promoter-TSS (AT1G75400.1)	#NAME?	24	AT1G75400.1	AT1G75400	AT1G75400						NA
pBBM_BBM_YFP_ChIP_peak_3885	chr1	27402332	27402332	+	42.6746	NA	promoter-TSS (AT1G72820.1)	#NAME?	-482	AT1G72820.1	AT1G72820	AT1G72820						NA
pBBM_BBM_YFP_ChIP_peak_5904	chr2	13714120	13714120	+	42.6681	NA	TTS (AT2G32290.1)	#NAME?	1154	AT2G32280.2	AT2G32280	AT2G32280						NA
pBBM_BBM_YFP_ChIP_peak_6095	chr2	14858512	14858512	+	42.6656	NA	TTS (AT2G35270.1)	#NAME?	1688	AT2G35280.1	AT2G35280	AT2G35280						NA
pBBM_BBM_YFP_ChIP_peak_7628	chr3	3438164	3438164	+	42.6656	NA	promoter-TSS (AT3G10980.1)	#NAME?	-48	AT3G10980.1	AT3G10980	AT3G10980						NA
pBBM_BBM_YFP_ChIP_peak_15795	chr5	25259317	25259317	+	42.6486	NA	promoter-TSS (AT5G62940.1)	#NAME?	-613	AT5G62940.1	AT5G62940	AT5G62940						NA
pBBM_BBM_YFP_ChIP_peak_552	chr1	3440922	3440922	+	42.6442	NA	promoter-TSS (AT1G10460.1)	#NAME?	-563	AT1G10460.1	AT1G10460	AT1G10460						NA
pBBM_BBM_YFP_ChIP_peak_1363	chr1	7758450	7758450	+	42.5927	NA	TTS (AT1G22020.1)	#NAME?	2479	AT1G22030.1	AT1G22030	AT1G22030						NA
pBBM_BBM_YFP_ChIP_peak_10896	chr4	9865303	9865303	+	42.5837	NA	promoter-TSS (AT4G17720.1)	#NAME?	200	AT4G17730.2	AT4G17730	AT4G17730						NA
pBBM_BBM_YFP_ChIP_peak_3659	chr1	26439668	26439668	+	42.5837	NA	TTS (AT1G70209.1)	#NAME?	112	AT1G70210.1	AT1G70210	AT1G70210						NA
pBBM_BBM_YFP_ChIP_peak_7776	chr3	4331360	4331360	+	42.5639	NA	promoter-TSS (AT3G13340.1)	#NAME?	-171	AT3G13340.2	AT3G13340	AT3G13340						NA
pBBM_BBM_YFP_ChIP_peak_15040	chr5	21576035	21576035	+	42.4933	NA	Intergenic	Intergenic	-1706	AT5G53190.1	AT5G53190	AT5G53190						NA
pBBM_BBM_YFP_ChIP_peak_8433	chr3	8126995	8126995	+	42.4829	NA	Intergenic	Intergenic	-1064	AT3G22930.2	AT3G22930	AT3G22930						NA
pBBM_BBM_YFP_ChIP_peak_2865	chr1	21913145	21913145	+	42.4829	NA	Intergenic	Intergenic	-1856	AT1G59640.1	AT1G59640	AT1G59640						NA
pBBM_BBM_YFP_ChIP_peak_12703	chr5	1380418	1380418	+	42.4507	NA	exon (AT5G04770.1, exon 3 of 4)	-exon (AT5G04770.1, exon 3 of 4)	1464	AT5G04770.3	AT5G04770	AT5G04770						NA
pBBM_BBM_YFP_ChIP_peak_5338	chr2	10308175	10308175	+	42.4391	NA	promoter-TSS (AT2G07990.1)	#NAME?	-89	AT2G07990.1	AT2G07990	AT2G07990						NA
pBBM_BBM_YFP_ChIP_peak_5321	chr2	10234968	10234968	+	42.4379	NA	promoter-TSS (AT2G24070.1)	#NAME?	508	AT2G24070.2	AT2G24070	AT2G24070						NA
pBBM_BBM_YFP_ChIP_peak_11572	chr4	14228451	14228451	+	42.4352	NA	promoter-TSS (AT4G28815.1)	#NAME?	-127	AT4G28815.2	AT4G28815	AT4G28815						NA
pBBM_BBM_YFP_ChIP_peak_6799	chr2	18523630	18523630	+	42.4146	NA	promoter-TSS (AT2G09585.1)	#NAME?	-70	AT2G09585.1	AT2G09585	AT2G09585						NA
pBBM_BBM_YFP_ChIP_peak_6082	chr2	14740103	14740103	+	42.3938	NA	promoter-TSS (AT2G34930.1)	#NAME?	-199	AT2G34930.1	AT2G34930	AT2G34930						NA
pBBM_BBM_YFP_ChIP_peak_10534	chr4	7080002	7080002	+	42.3846	NA	exon (AT4G11760.1, exon 2 of 2)	-exon (AT4G11760.1, exon 2 of 2)	819	AT4G11760.1	AT4G11760	AT4G11760						NA
pBBM_BBM_YFP_ChIP_peak_1264	chr1	7275847	7275847	+	42.3846	NA	TTS (AT1G08945.1)	#NAME?	1272	AT1G08945.1	AT1G08945	AT1G08945						NA
pBBM_BBM_YFP_ChIP_peak_11451	chr4	13411068	13411068	+	42.3736	NA	promoter-TSS (AT4G26570.2)	#NAME?	2	AT4G26570.2	AT4G26570	AT4G26570						NA
pBBM_BBM_YFP_ChIP_peak_6571	chr2	17247383	17247383	+	42.3524	NA	Intergenic	Intergenic	-2000	AT2G09255.1	AT2G09255	AT2G09255						NA
pBBM_BBM_YFP_ChIP_peak_13934	chr5	9050162	9050162	+	42.3456	NA	promoter-TSS (AT5G25930.1)	#NAME?	-498	AT5G25930.1	AT5G25930	AT5G25930						NA
pBBM_BBM_YFP_ChIP_peak_12135	chr4	17320436	17320436	+	42.3456	NA	Intergenic	Intergenic	-3995	AT4G36740.1	AT4G36740	AT4G36740						NA
pBBM_BBM_YFP_ChIP_peak_8387	chr3	7826169	7826169	+	42.3456	NA	promoter-TSS (AT3G22170.1)	#NAME?	27	AT3G22170.2	AT3G22170	AT3G22170						NA
pBBM_BBM_YFP_ChIP_peak_13045	chr5	3466575	3466575	+	42.3125	NA	TTS (AT5G10960.1)	#NAME?	2477	AT5G10960.1	AT5G10960	AT5G10960						NA
pBBM_BBM_YFP_ChIP_peak_7256	chr3	1193040	1193040	+	42.3125	NA	promoter-TSS (AT3G04470.1)	#NAME?	-381	AT3G04470.1	AT3G04470	AT3G04470						NA
pBBM_BBM_YFP_ChIP_peak_12341	chr4	18069078	18069078	+	42.2707	NA	promoter-TSS (AT4G38660.1)	#NAME?	-785	AT4G38660.1	AT4G38660	AT4G38660						NA
pBBM_BBM_YFP_ChIP_peak_1213	chr1	6886694	6886694	+	42.2707	NA	promoter-TSS (AT1G19850.1)	#NAME?	25	AT1G19850.1	AT1G19850	AT1G19850.uORF1
pBBM_BBM_YFP_ChIP_peak_8058	chr3	5731066	5731066	+	42.2707	NA	promoter-TSS (AT3G16830.1)	#NAME?	202	AT3G03375.1	AT3G03375	AT3G03375						NA
pBBM_BBM_YFP_ChIP_peak_9742	chr3	20896474	20896474	+	42.2707	NA	promoter-TSS (AT3G56350.1)	#NAME?	142	AT3G56360.1	AT3G56360	AT3G56360						NA
pBBM_BBM_YFP_ChIP_peak_6768	chr2	18369759	18369759	+	42.2625	NA	promoter-TSS (AT2G09530.1)	#NAME?	-707	AT2G09530.1	AT2G09530	AT2G09530						NA
pBBM_BBM_YFP_ChIP_peak_13013	chr5	3312958	3312958	+	42.2449	NA	Intergenic	Intergenic	-2443	AT5G10510.4	AT5G10510	AT5G10510						NA
pBBM_BBM_YFP_ChIP_peak_723	chr1	4238718	4238718	+	42.2449	NA	promoter-TSS (AT1G12430.1)	#NAME?	46	AT1G12430.2	AT1G12430	AT1G12430						NA
pBBM_BBM_YFP_ChIP_peak_13023	chr5	3358353	3358353	+	42.2358	NA	promoter-TSS (AT5G10625.1)	#NAME?	-434	AT5G10625.1	AT5G10625	AT5G10625						NA
pBBM_BBM_YFP_ChIP_peak_12565	chr5	572084	572084	+	42.2317	NA	TTS (AT5G02550.1)	#NAME?	1550	AT5G02550.1	AT5G02550	AT5G02550						NA
pBBM_BBM_YFP_ChIP_peak_11774	chr4	15395182	15395182	+	42.1682	NA	promoter-TSS (AT4G31820.1)	#NAME?	-556	AT4G31820.1	AT4G31820	AT4G31820						NA
pBBM_BBM_YFP_ChIP_peak_3858	chr1	27294499	27294499	+	42.1682	NA	TTS (AT1G72500.1)	#NAME?	-3392	AT1G72490.1	AT1G72490	AT1G72490						NA
pBBM_BBM_YFP_ChIP_peak_13274	chr5	4768491	4768491	+	42.1307	NA	exon (AT5G14760.1, exon 1 of 8)	-exon (AT5G14760.1, exon 1 of 8)	228	AT5G14760.1	AT5G14760	AT5G14760						NA
pBBM_BBM_YFP_ChIP_peak_697	chr1	4118136	4118136	+	42.1263	NA	promoter-TSS (AT1G12120.1)	#NAME?	-458	AT1G12130.1	AT1G12130	AT1G12130						NA
pBBM_BBM_YFP_ChIP_peak_2851	chr1	21705212	21705212	+	42.1258	NA	promoter-TSS (AT1G58410.1)	#NAME?	-230	AT1G58410.2	AT1G58410	AT1G58410						NA
pBBM_BBM_YFP_ChIP_peak_2267	chr1	16902651	16902651	+	42.1201	NA	Intergenic	Intergenic	-4006	AT1G44760.2	AT1G44760	AT1G44760						NA
pBBM_BBM_YFP_ChIP_peak_9111	chr3	17012328	17012328	+	42.1201	NA	promoter-TSS (AT3G46290.1)	#NAME?	-172	AT3G46290.1	AT3G46290	AT3G46290						NA
pBBM_BBM_YFP_ChIP_peak_11394	chr4	12993728	12993728	+	42.0922	NA	Intergenic	Intergenic	-1143	AT4G25420.2	AT4G25420	AT4G25420						NA
pBBM_BBM_YFP_ChIP_peak_3612	chr1	26220914	26220914	+	42.0862	NA	intron (AT1G69700.1, intron 2 of 4)	-intron (AT1G69700.1, intron 2 of 4)	724	AT1G69700.1	AT1G69700	AT1G69700						NA
pBBM_BBM_YFP_ChIP_peak_12257	chr4	17666494	17666494	+	42.0649	NA	exon (AT4G37590.1, exon 1 of 5)	-exon (AT4G37590.1, exon 1 of 5)	242	AT4G37590.1	AT4G37590	AT4G37590						NA
pBBM_BBM_YFP_ChIP_peak_13220	chr5	4476495	4476495	+	42.0614	NA	TTS (AT5G13880.1)	#NAME?	595	AT5G13870.2	AT5G13870	AT5G13870						NA
pBBM_BBM_YFP_ChIP_peak_14463	chr5	17831841	17831841	+	42.0503	NA	promoter-TSS (AT5G44260.1)	#NAME?	-505	AT5G44260.1	AT5G44260	AT5G44260						NA
pBBM_BBM_YFP_ChIP_peak_6951	chr2	19104198	19104198	+	42.0302	NA	promoter-TSS (AT2G46530.1)	#NAME?	-434	AT2G46530.1	AT2G46530	AT2G46530						NA
pBBM_BBM_YFP_ChIP_peak_15186	chr5	22208581	22208581	+	42.0145	NA	promoter-TSS (AT5G54670.1)	#NAME?	-822	AT5G54670.1	AT5G54670	AT5G54670						NA
pBBM_BBM_YFP_ChIP_peak_596	chr1	3637280	3637280	+	41.9863	NA	promoter-TSS (AT1G10900.1)	#NAME?	-30	AT1G10900.2	AT1G10900	AT1G10900						NA
pBBM_BBM_YFP_ChIP_peak_250	chr1	1496012	1496012	+	41.9731	NA	promoter-TSS (AT1G04337.1)	#NAME?	-723	AT1G04337.1	AT1G04337	AT1G04337						NA
pBBM_BBM_YFP_ChIP_peak_11784	chr4	15418319	15418319	+	41.935	NA	TTS (AT4G31880.1)	#NAME?	-5868	AT4G31875.1	AT4G31875	AT4G31875						NA
pBBM_BBM_YFP_ChIP_peak_14581	chr5	18582527	18582527	+	41.905	NA	Intergenic	Intergenic	-2149	AT5G45810.1	AT5G45810	AT5G45810						NA
pBBM_BBM_YFP_ChIP_peak_15160	chr5	22115934	22115934	+	41.9046	NA	promoter-TSS (AT5G54470.1)	#NAME?	-395	AT5G54470.1	AT5G54470	AT5G54470						NA
pBBM_BBM_YFP_ChIP_peak_15707	chr5	24963458	24963458	+	41.8988	NA	Intergenic	Intergenic	-1188	AT5G62165.10	AT5G62165	AT5G62165						NA
pBBM_BBM_YFP_ChIP_peak_7017	chr2	19316838	19316838	+	41.878	NA	promoter-TSS (AT2G47010.1)	#NAME?	-288	AT2G47010.1	AT2G47010	AT2G47010						NA
pBBM_BBM_YFP_ChIP_peak_1807	chr1	10248006	10248006	+	41.8651	NA	exon (AT1G29300.1, exon 1 of 1)	-exon (AT1G29300.1, exon 1 of 1)	1698	AT1G29300.1	AT1G29300	AT1G29300						NA
pBBM_BBM_YFP_ChIP_peak_9156	chr3	17501478	17501478	+	41.8651	NA	TTS (AT3G47490.1)	#NAME?	3141	AT3G47490.2	AT3G47490	AT3G47490						NA
pBBM_BBM_YFP_ChIP_peak_9324	chr3	18540792	18540792	+	41.8371	NA	Intergenic	Intergenic	-1144	AT3G50010.1	AT3G50010	AT3G50010						NA
pBBM_BBM_YFP_ChIP_peak_4109	chr1	28580247	28580247	+	41.8122	NA	intron (AT1G76160.1, intron 2 of 7)	-intron (AT1G76160.1, intron 2 of 7)	1068	AT1G76160.1	AT1G76160	AT1G76160						NA
pBBM_BBM_YFP_ChIP_peak_4634	chr2	977611	977611	+	41.7736	NA	promoter-TSS (AT2G03240.1)	#NAME?	-43	AT2G04505.1	AT2G04505	AT2G04505						NA
pBBM_BBM_YFP_ChIP_peak_3520	chr1	25828992	25828992	+	41.7736	NA	promoter-TSS (AT1G68750.1)	#NAME?	102	AT1G68760.1	AT1G68760	AT1G68760						NA
pBBM_BBM_YFP_ChIP_peak_7362	chr3	1768455	1768455	+	41.7479	NA	promoter-TSS (AT3G05910.1)	#NAME?	-612	AT3G05910.1	AT3G05910	AT3G05910						NA
pBBM_BBM_YFP_ChIP_peak_15368	chr5	23154192	23154192	+	41.7395	NA	TTS (AT5G57150.5)	#NAME?	1873	AT5G57150.5	AT5G57150	AT5G57150						NA
pBBM_BBM_YFP_ChIP_peak_4752	chr2	4142634	4142634	+	41.7249	NA	Intergenic	Intergenic	2906	AT2G10605.1	AT2G10605	AT2G10605						NA
pBBM_BBM_YFP_ChIP_peak_7828	chr3	4633934	4633934	+	41.7134	NA	promoter-TSS (AT3G14000.1)	#NAME?	147	AT3G14000.2	AT3G14000	AT3G14000						NA
pBBM_BBM_YFP_ChIP_peak_9654	chr3	20345060	20345060	+	41.7009	NA	promoter-TSS (AT3G54910.1)	#NAME?	-254	AT3G54910.3	AT3G54910	AT3G54910						NA
pBBM_BBM_YFP_ChIP_peak_8172	chr3	6479696	6479696	+	41.6948	NA	TTS (AT3G18790.1)	#NAME?	109	AT3G18800.1	AT3G18800	AT3G18800						NA
pBBM_BBM_YFP_ChIP_peak_851	chr1	4900622	4900622	+	41.689	NA	TTS (AT1G14345.1)	#NAME?	1577	AT1G14345.1	AT1G14345	AT1G14345						NA
pBBM_BBM_YFP_ChIP_peak_3590	chr1	26141369	26141369	+	41.689	NA	promoter-TSS (AT1G69530.1)	#NAME?	-357	AT1G69530.2	AT1G69530	AT1G69530						NA
pBBM_BBM_YFP_ChIP_peak_6428	chr2	16583017	16583017	+	41.6836	NA	promoter-TSS (AT2G39750.1)	#NAME?	8	AT2G39760.3	AT2G39760	AT2G39760						NA
pBBM_BBM_YFP_ChIP_peak_15053	chr5	21619606	21619606	+	41.6823	NA	promoter-TSS (AT5G53290.1)	#NAME?	-325	AT5G53290.1	AT5G53290	AT5G53290						NA
pBBM_BBM_YFP_ChIP_peak_7705	chr3	3919303	3919303	+	41.6823	NA	promoter-TSS (AT3G12280.1)	#NAME?	56	AT3G12280.1	AT3G12280	AT3G12280						NA
pBBM_BBM_YFP_ChIP_peak_15561	chr5	24133110	24133110	+	41.6472	NA	promoter-TSS (AT5G08945.1)	#NAME?	-719	AT5G08945.1	AT5G08945	AT5G08945						NA
pBBM_BBM_YFP_ChIP_peak_14753	chr5	19652381	19652381	+	41.6472	NA	promoter-TSS (AT5G48500.1)	#NAME?	-599	AT5G48500.1	AT5G48500	AT5G48500						NA
pBBM_BBM_YFP_ChIP_peak_13974	chr5	9575953	9575953	+	41.6434	NA	Intergenic	Intergenic	-1818	AT5G27210.1	AT5G27210	AT5G27210						NA
pBBM_BBM_YFP_ChIP_peak_5637	chr2	12198780	12198780	+	41.6258	NA	TTS (AT2G28510.1)	#NAME?	2000	AT2G28510.1	AT2G28510	AT2G28510						NA
pBBM_BBM_YFP_ChIP_peak_929	chr1	5237811	5237811	+	41.6258	NA	promoter-TSS (AT1G15210.1)	#NAME?	-233	AT1G15215.1	AT1G15215	AT1G15215						NA
pBBM_BBM_YFP_ChIP_peak_1144	chr1	6601825	6601825	+	41.6218	NA	promoter-TSS (AT1G19110.1)	#NAME?	-280	AT1G19110.1	AT1G19110	AT1G19110						NA
pBBM_BBM_YFP_ChIP_peak_5073	chr2	8710706	8710706	+	41.6193	NA	TTS (AT2G20190.1)	#NAME?	-3697	AT2G20180.3	AT2G20180	AT2G20180						NA
pBBM_BBM_YFP_ChIP_peak_5776	chr2	12868139	12868139	+	41.5922	NA	promoter-TSS (AT2G08365.1)	#NAME?	-322	AT2G30130.1	AT2G30130	AT2G30130						NA
pBBM_BBM_YFP_ChIP_peak_8199	chr3	6650994	6650994	+	41.5871	NA	promoter-TSS (AT3G19200.1)	#NAME?	-795	AT3G19200.1	AT3G19200	AT3G19200						NA
pBBM_BBM_YFP_ChIP_peak_7722	chr3	4024641	4024641	+	41.5823	NA	promoter-TSS (AT3G12670.1)	#NAME?	-284	AT3G12670.1	AT3G12670	AT3G12670						NA
pBBM_BBM_YFP_ChIP_peak_1485	chr1	8298327	8298327	+	41.5823	NA	intron (AT1G23380.2, intron 3 of 4)	-intron (AT1G23380.1, intron 3 of 4)	-1386	AT1G23360.1	AT1G23360	AT1G23360						NA
pBBM_BBM_YFP_ChIP_peak_6882	chr2	18849494	18849494	+	41.5746	NA	Intergenic	Intergenic	-1594	AT2G45770.1	AT2G45770	AT2G45770						NA
pBBM_BBM_YFP_ChIP_peak_8485	chr3	8309094	8309094	+	41.567	NA	promoter-TSS (AT3G23250.1)	#NAME?	-115	AT3G23250.1	AT3G23250	AT3G23250						NA
pBBM_BBM_YFP_ChIP_peak_15276	chr5	22694974	22694974	+	41.5077	NA	promoter-TSS (AT5G56040.1)	#NAME?	96	AT5G56040.1	AT5G56040	AT5G56040						NA
pBBM_BBM_YFP_ChIP_peak_3975	chr1	27982152	27982152	+	41.5077	NA	promoter-TSS (AT1G74450.1)	#NAME?	-357	AT1G74450.1	AT1G74450	AT1G74450						NA
pBBM_BBM_YFP_ChIP_peak_7785	chr3	4407380	4407380	+	41.5075	NA	Intergenic	Intergenic	-1545	AT3G13520.1	AT3G13520	AT3G13520						NA
pBBM_BBM_YFP_ChIP_peak_15381	chr5	23193483	23193483	+	41.4899	NA	exon (AT5G57240.1, exon 1 of 6)	-exon (AT5G57240.1, exon 1 of 6)	320	AT5G57240.2	AT5G57240	AT5G57240						NA
pBBM_BBM_YFP_ChIP_peak_15696	chr5	24909690	24909690	+	41.4838	NA	promoter-TSS (AT5G09040.1)	#NAME?	30	AT5G09045.1	AT5G09045	AT5G09045						NA
pBBM_BBM_YFP_ChIP_peak_3896	chr1	27491053	27491053	+	41.4698	NA	promoter-TSS (AT1G73100.1)	#NAME?	-131	AT1G73100.1	AT1G73100	AT1G73100						NA
pBBM_BBM_YFP_ChIP_peak_7843	chr3	4723861	4723861	+	41.4697	NA	promoter-TSS (AT3G02895.1)	#NAME?	-886	AT3G02895.1	AT3G02895	AT3G02895						NA
pBBM_BBM_YFP_ChIP_peak_16158	chr5	26876632	26876632	+	41.4578	NA	promoter-TSS (AT5G09875.1)	#NAME?	79	AT5G09875.1	AT5G09875	AT5G09875						NA
pBBM_BBM_YFP_ChIP_peak_2037	chr1	11764748	11764748	+	41.449	NA	Intergenic	Intergenic	-2113	AT1G32530.1	AT1G32530	AT1G32530						NA
pBBM_BBM_YFP_ChIP_peak_13608	chr5	6850113	6850113	+	41.4348	NA	exon (AT5G20280.1, exon 1 of 13)	-exon (AT5G20280.1, exon 1 of 13)	124	AT5G20280.1	AT5G20280	AT5G20280						NA
pBBM_BBM_YFP_ChIP_peak_8133	chr3	6173253	6173253	+	41.4284	NA	promoter-TSS (AT3G18040.3)	#NAME?	-986	AT3G18040.3	AT3G18040	AT3G18040						NA
pBBM_BBM_YFP_ChIP_peak_4539	chr2	383975	383975	+	41.4021	NA	Intergenic	Intergenic	-1196	AT2G01850.1	AT2G01850	AT2G01850						NA
pBBM_BBM_YFP_ChIP_peak_1447	chr1	8098209	8098209	+	41.3898	NA	promoter-TSS (AT1G22882.1)	#NAME?	-183	AT1G22882.1	AT1G22882	AT1G22882						NA
pBBM_BBM_YFP_ChIP_peak_14187	chr5	15914072	15914072	+	41.3898	NA	Intergenic	Intergenic	2722	AT5G39760.1	AT5G39760	AT5G39760						NA
pBBM_BBM_YFP_ChIP_peak_12104	chr4	17159306	17159306	+	41.3626	NA	promoter-TSS (AT4G09285.1)	#NAME?	-9	AT4G09285.1	AT4G09285	AT4G09285						NA
pBBM_BBM_YFP_ChIP_peak_2217	chr1	14305839	14305839	+	41.3468	NA	Intergenic	Intergenic	4997	AT1G38140.1	AT1G38140	AT1G38140						NA
pBBM_BBM_YFP_ChIP_peak_15199	chr5	22264361	22264361	+	41.3344	NA	TTS (AT5G54800.1)	#NAME?	2541	AT5G54810.1	AT5G54810	AT5G54810						NA
pBBM_BBM_YFP_ChIP_peak_9511	chr3	19437643	19437643	+	41.3325	NA	Intergenic	Intergenic	2196	AT3G52440.1	AT3G52440	AT3G52440						NA
pBBM_BBM_YFP_ChIP_peak_1032	chr1	5920375	5920375	+	41.3237	NA	promoter-TSS (AT1G17280.1)	#NAME?	18	AT1G17280.1	AT1G17280	AT1G17280						NA
pBBM_BBM_YFP_ChIP_peak_7887	chr3	4934166	4934166	+	41.3237	NA	promoter-TSS (AT3G14680.1)	#NAME?	-164	AT3G14680.1	AT3G14680	AT3G14680						NA
pBBM_BBM_YFP_ChIP_peak_9536	chr3	19598764	19598764	+	41.2724	NA	Intergenic	Intergenic	-2930	AT3G52870.1	AT3G52870	AT3G52870						NA
pBBM_BBM_YFP_ChIP_peak_10141	chr3	23355230	23355230	+	41.2588	NA	TTS (AT3G63215.1)	#NAME?	250	AT3G63210.1	AT3G63210	AT3G63210						NA
pBBM_BBM_YFP_ChIP_peak_12029	chr4	16839528	16839528	+	41.2443	NA	promoter-TSS (AT4G35440.1)	#NAME?	2	AT4G35450.1	AT4G35450	AT4G35450						NA
pBBM_BBM_YFP_ChIP_peak_173	chr1	1084632	1084632	+	41.2298	NA	promoter-TSS (AT1G04150.1)	#NAME?	-201	AT1G04150.1	AT1G04150	AT1G04150						NA
pBBM_BBM_YFP_ChIP_peak_2325	chr1	17539510	17539510	+	41.2142	NA	exon (AT1G47670.1, exon 1 of 5)	-exon (AT1G47670.1, exon 1 of 5)	209	AT1G47670.1	AT1G47670	AT1G47670						NA
pBBM_BBM_YFP_ChIP_peak_7420	chr3	2142469	2142469	+	41.2027	NA	promoter-TSS (AT3G06778.1)	#NAME?	-922	AT3G06778.1	AT3G06778	AT3G06778						NA
pBBM_BBM_YFP_ChIP_peak_15301	chr5	22808382	22808382	+	41.2027	NA	promoter-TSS (AT5G56320.1)	#NAME?	-259	AT5G56320.3	AT5G56320	AT5G56320						NA
pBBM_BBM_YFP_ChIP_peak_9217	chr3	17794242	17794242	+	41.1922	NA	promoter-TSS (AT3G48185.1)	#NAME?	-474	AT3G48185.1	AT3G48185	AT3G48185						NA
pBBM_BBM_YFP_ChIP_peak_7464	chr3	2373580	2373580	+	41.1647	NA	promoter-TSS (AT3G07410.1)	#NAME?	-24	AT3G07410.1	AT3G07410	AT3G07410						NA
pBBM_BBM_YFP_ChIP_peak_744	chr1	4366280	4366280	+	41.1597	NA	promoter-TSS (AT1G12800.1)	#NAME?	-297	AT1G12805.1	AT1G12805	AT1G12805						NA
pBBM_BBM_YFP_ChIP_peak_2999	chr1	22939135	22939135	+	41.1573	NA	promoter-TSS (AT1G62050.1)	#NAME?	-111	AT1G62050.1	AT1G62050	AT1G62050						NA
pBBM_BBM_YFP_ChIP_peak_11539	chr4	14051845	14051845	+	41.1484	NA	promoter-TSS (AT4G28410.1)	#NAME?	-335	AT4G28410.1	AT4G28410	AT4G28410						NA
pBBM_BBM_YFP_ChIP_peak_12743	chr5	1615428	1615428	+	41.1484	NA	promoter-TSS (AT5G05460.1)	#NAME?	-79	AT5G05460.1	AT5G05460	AT5G05460						NA
pBBM_BBM_YFP_ChIP_peak_1506	chr1	8430929	8430929	+	41.1083	NA	Intergenic	Intergenic	-1250	AT1G23870.1	AT1G23870	AT1G23870						NA
pBBM_BBM_YFP_ChIP_peak_11519	chr4	13965115	13965115	+	41.091	NA	promoter-TSS (AT4G28090.1)	#NAME?	-886	AT4G28090.1	AT4G28090	AT4G28090						NA
pBBM_BBM_YFP_ChIP_peak_960	chr1	5397713	5397713	+	41.0835	NA	Intergenic	Intergenic	-1082	AT1G05177.1	AT1G05177	AT1G05177						NA
pBBM_BBM_YFP_ChIP_peak_8211	chr3	6718608	6718608	+	41.0835	NA	Intergenic	Intergenic	-2430	AT3G19380.1	AT3G19380	AT3G19380						NA
pBBM_BBM_YFP_ChIP_peak_11334	chr4	12506319	12506319	+	41.0677	NA	TTS (AT4G24060.1)	#NAME?	-2576	AT4G24070.1	AT4G24070	AT4G24070						NA
pBBM_BBM_YFP_ChIP_peak_12097	chr4	17135892	17135892	+	41.0304	NA	exon (AT4G09265.1, exon 1 of 1)	-exon (AT4G09265.1, exon 1 of 1)	310	AT4G09265.1	AT4G09265	AT4G09265						NA
pBBM_BBM_YFP_ChIP_peak_3641	chr1	26340565	26340565	+	41.0138	NA	TTS (AT1G69935.1)	#NAME?	-1747	AT1G69930.1	AT1G69930	AT1G69930						NA
pBBM_BBM_YFP_ChIP_peak_2751	chr1	20817665	20817665	+	40.9707	NA	Intergenic	Intergenic	-3926	AT1G55700.1	AT1G55700	AT1G55700						NA
pBBM_BBM_YFP_ChIP_peak_10425	chr4	5733494	5733494	+	40.9647	NA	TTS (AT4G08945.1)	#NAME?	826	AT4G08945.1	AT4G08945	AT4G08945						NA
pBBM_BBM_YFP_ChIP_peak_10221	chr4	630470	630470	+	40.9526	NA	promoter-TSS (AT4G01490.1)	#NAME?	325	AT4G03875.1	AT4G03875	AT4G03875						NA
pBBM_BBM_YFP_ChIP_peak_10039	chr3	22886940	22886940	+	40.9366	NA	promoter-TSS (AT3G61826.1)	#NAME?	-217	AT3G61826.1	AT3G61826	AT3G61826						NA
pBBM_BBM_YFP_ChIP_peak_3819	chr1	27094266	27094266	+	40.9366	NA	TTS (AT1G71970.1)	#NAME?	1373	AT1G71970.1	AT1G71970	AT1G71970						NA
pBBM_BBM_YFP_ChIP_peak_13587	chr5	6682509	6682509	+	40.936	NA	promoter-TSS (AT5G19760.1)	#NAME?	-455	AT5G19760.1	AT5G19760	AT5G19760						NA
pBBM_BBM_YFP_ChIP_peak_2896	chr1	22099935	22099935	+	40.936	NA	TTS (AT1G60020.1)	#NAME?	-3315	AT1G60010.1	AT1G60010	AT1G60010						NA
pBBM_BBM_YFP_ChIP_peak_9205	chr3	17704703	17704703	+	40.9311	NA	Intergenic	Intergenic	1980	AT3G07845.1	AT3G07845	AT3G07845						NA
pBBM_BBM_YFP_ChIP_peak_7933	chr3	5138236	5138236	+	40.9292	NA	promoter-TSS (AT3G15260.1)	#NAME?	-448	AT3G15260.1	AT3G15260	AT3G15260						NA
pBBM_BBM_YFP_ChIP_peak_5896	chr2	13649595	13649595	+	40.9292	NA	TTS (AT2G32100.1)	#NAME?	-1679	AT2G32110.1	AT2G32110	AT2G32110						NA
pBBM_BBM_YFP_ChIP_peak_2676	chr1	20240589	20240589	+	40.9208	NA	promoter-TSS (AT1G54210.1)	#NAME?	-637	AT1G54210.2	AT1G54210	AT1G54210						NA
pBBM_BBM_YFP_ChIP_peak_14564	chr5	18517606	18517606	+	40.9208	NA	intron (AT5G45650.2, intron 3 of 8)	-intron (AT5G45650.1, intron 4 of 9)	1303	AT5G45650.2	AT5G45650	AT5G45650						NA
pBBM_BBM_YFP_ChIP_peak_11694	chr4	14845451	14845451	+	40.9208	NA	Intergenic	Intergenic	-2132	AT4G30350.1	AT4G30350	AT4G30350						NA
pBBM_BBM_YFP_ChIP_peak_5426	chr2	10942458	10942458	+	40.9136	NA	promoter-TSS (AT2G25690.1)	#NAME?	-4	AT2G25690.3	AT2G25690	AT2G25690						NA
pBBM_BBM_YFP_ChIP_peak_11797	chr4	15491959	15491959	+	40.8882	NA	intron (AT4G32030.2, intron 1 of 2)	-intron (AT4G32030.1, intron 1 of 4)	1219	AT4G32030.2	AT4G32030	AT4G32030						NA
pBBM_BBM_YFP_ChIP_peak_13430	chr5	5809316	5809316	+	40.8604	NA	promoter-TSS (AT5G17620.1)	#NAME?	-18	AT5G17630.1	AT5G17630	AT5G17630						NA
pBBM_BBM_YFP_ChIP_peak_13254	chr5	4658267	4658267	+	40.8569	NA	promoter-TSS (AT5G14440.1)	#NAME?	-174	AT5G14450.1	AT5G14450	AT5G14450						NA
pBBM_BBM_YFP_ChIP_peak_15369	chr5	23166114	23166114	+	40.8473	NA	Intergenic	Intergenic	-1660	AT5G57180.2	AT5G57180	AT5G57180						NA
pBBM_BBM_YFP_ChIP_peak_2460	chr1	18728134	18728134	+	40.8388	NA	TTS (AT1G07653.1)	#NAME?	200	AT1G50570.2	AT1G50570	AT1G50570						NA
pBBM_BBM_YFP_ChIP_peak_3402	chr1	25391354	25391354	+	40.8388	NA	promoter-TSS (AT1G67730.1)	#NAME?	16	AT1G67730.1	AT1G67730	AT1G67730						NA
pBBM_BBM_YFP_ChIP_peak_3493	chr1	25734020	25734020	+	40.8157	NA	TTS (AT1G68560.1)	#NAME?	4114	AT1G68560.1	AT1G68560	AT1G68560						NA
pBBM_BBM_YFP_ChIP_peak_14962	chr5	21068172	21068172	+	40.7997	NA	promoter-TSS (AT5G51830.1)	#NAME?	155	AT5G51820.1	AT5G51820	AT5G51820						NA
pBBM_BBM_YFP_ChIP_peak_7972	chr3	5312250	5312250	+	40.7454	NA	Intergenic	Intergenic	-1262	AT3G15670.1	AT3G15670	AT3G15670						NA
pBBM_BBM_YFP_ChIP_peak_7799	chr3	4484874	4484874	+	40.7421	NA	promoter-TSS (AT3G13690.1)	#NAME?	-749	AT3G13690.1	AT3G13690	AT3G13690						NA
pBBM_BBM_YFP_ChIP_peak_14839	chr5	20237512	20237512	+	40.7314	NA	Intergenic	Intergenic	-1183	AT5G49800.1	AT5G49800	AT5G49800						NA
pBBM_BBM_YFP_ChIP_peak_14234	chr5	16285598	16285598	+	40.7294	NA	promoter-TSS (AT5G40660.1)	#NAME?	-113	AT5G40670.1	AT5G40670	AT5G40670						NA
pBBM_BBM_YFP_ChIP_peak_9658	chr3	20358183	20358183	+	40.7294	NA	TTS (AT3G54950.1)	#NAME?	3377	AT3G54950.1	AT3G54950	AT3G54950						NA
pBBM_BBM_YFP_ChIP_peak_4841	chr2	7043509	7043509	+	40.7065	NA	promoter-TSS (AT2G16250.1)	#NAME?	-155	AT2G16250.1	AT2G16250	AT2G16250						NA
pBBM_BBM_YFP_ChIP_peak_4776	chr2	5831978	5831978	+	40.7065	NA	Intergenic	Intergenic	-1061	AT2G13900.1	AT2G13900	AT2G13900						NA
pBBM_BBM_YFP_ChIP_peak_7238	chr3	1057007	1057007	+	40.7036	NA	Intergenic	Intergenic	-1811	AT3G04060.1	AT3G04060	AT3G04060						NA
pBBM_BBM_YFP_ChIP_peak_13160	chr5	4156233	4156233	+	40.6994	NA	promoter-TSS (AT5G13100.1)	#NAME?	-268	AT5G13100.1	AT5G13100	AT5G13100						NA
pBBM_BBM_YFP_ChIP_peak_7245	chr3	1080609	1080609	+	40.6774	NA	promoter-TSS (AT3G04120.1)	#NAME?	-333	AT3G04120.1	AT3G04120	AT3G04120						NA
pBBM_BBM_YFP_ChIP_peak_7447	chr3	2334872	2334872	+	40.6611	NA	promoter-TSS (AT3G07320.1)	#NAME?	-687	AT3G07320.1	AT3G07320	AT3G07320						NA
pBBM_BBM_YFP_ChIP_peak_5159	chr2	9522136	9522136	+	40.6611	NA	Intergenic	Intergenic	5226	AT2G22426.1	AT2G22426	AT2G22426						NA
pBBM_BBM_YFP_ChIP_peak_7638	chr3	3527383	3527383	+	40.6133	NA	exon (AT3G11260.1, exon 1 of 2)	-exon (AT3G11260.1, exon 1 of 2)	103	AT3G11260.1	AT3G11260	AT3G11260						NA
pBBM_BBM_YFP_ChIP_peak_12188	chr4	17471653	17471653	+	40.6133	NA	Intergenic	Intergenic	-1327	AT4G37080.4	AT4G37080	AT4G37080						NA
pBBM_BBM_YFP_ChIP_peak_11670	chr4	14766611	14766611	+	40.6079	NA	Intergenic	Intergenic	-2173	AT4G30180.1	AT4G30180	AT4G30180						NA
pBBM_BBM_YFP_ChIP_peak_8659	chr3	9347028	9347028	+	40.6079	NA	promoter-TSS (AT3G25670.1)	#NAME?	-604	AT3G25670.1	AT3G25670	AT3G25670						NA
pBBM_BBM_YFP_ChIP_peak_10905	chr4	9900801	9900801	+	40.5407	NA	Intergenic	Intergenic	-4113	AT4G17800.1	AT4G17800	AT4G17800						NA
pBBM_BBM_YFP_ChIP_peak_9809	chr3	21306746	21306746	+	40.4978	NA	promoter-TSS (AT3G57550.2)	#NAME?	23	AT3G57550.2	AT3G57550	AT3G57550						NA
pBBM_BBM_YFP_ChIP_peak_14855	chr5	20371761	20371761	+	40.4978	NA	promoter-TSS (AT5G50100.1)	#NAME?	-37	AT5G50100.1	AT5G50100	AT5G50100						NA
pBBM_BBM_YFP_ChIP_peak_5261	chr2	9922155	9922155	+	40.4977	NA	Intergenic	Intergenic	-2731	AT2G23320.1	AT2G23320	AT2G23320						NA
pBBM_BBM_YFP_ChIP_peak_11177	chr4	11553838	11553838	+	40.494	NA	Intergenic	Intergenic	-1201	AT4G21750.2	AT4G21750	AT4G21750						NA
pBBM_BBM_YFP_ChIP_peak_9342	chr3	18622352	18622352	+	40.483	NA	TTS (AT3G50240.1)	#NAME?	1753	AT3G50230.1	AT3G50230	AT3G50230						NA
pBBM_BBM_YFP_ChIP_peak_6439	chr2	16645530	16645530	+	40.4316	NA	exon (AT2G39870.1, exon 4 of 4)	-exon (AT2G39870.1, exon 4 of 4)	2149	AT2G39870.1	AT2G39870	AT2G39870						NA
pBBM_BBM_YFP_ChIP_peak_13121	chr5	3864212	3864212	+	40.4212	NA	promoter-TSS (AT5G11970.1)	#NAME?	-388	AT5G11970.1	AT5G11970	AT5G11970						NA
pBBM_BBM_YFP_ChIP_peak_3236	chr1	24335257	24335257	+	40.4144	NA	Intergenic	Intergenic	3829	AT1G65480.1	AT1G65480	AT1G65480						NA
pBBM_BBM_YFP_ChIP_peak_8875	chr3	10935075	10935075	+	40.4049	NA	TTS (AT3G00520.1)	#NAME?	536	AT3G00520.1	AT3G00520	AT3G00520						NA
pBBM_BBM_YFP_ChIP_peak_5648	chr2	12231879	12231879	+	40.3746	NA	Intergenic	Intergenic	-3255	AT2G28550.2	AT2G28550	AT2G28550						NA
pBBM_BBM_YFP_ChIP_peak_13295	chr5	4914487	4914487	+	40.3471	NA	intron (AT5G15150.1, intron 2 of 2)	-intron (AT5G15150.1, intron 2 of 2)	1489	AT5G15150.1	AT5G15150	AT5G15150						NA
pBBM_BBM_YFP_ChIP_peak_7598	chr3	3276770	3276770	+	40.3034	NA	exon (AT3G10520.1, exon 3 of 4)	-exon (AT3G10520.1, exon 3 of 4)	1160	AT3G10520.1	AT3G10520	AT3G10520						NA
pBBM_BBM_YFP_ChIP_peak_15413	chr5	23332429	23332429	+	40.2944	NA	Intergenic	Intergenic	-2338	AT5G57620.1	AT5G57620	AT5G57620						NA
pBBM_BBM_YFP_ChIP_peak_7254	chr3	1177367	1177367	+	40.2858	NA	promoter-TSS (AT3G04430.1)	#NAME?	-381	AT3G04430.1	AT3G04430	AT3G04430						NA
pBBM_BBM_YFP_ChIP_peak_12852	chr5	2239805	2239805	+	40.2728	NA	Intergenic	Intergenic	2298	AT5G07190.2	AT5G07190	AT5G07190						NA
pBBM_BBM_YFP_ChIP_peak_1018	chr1	5851831	5851831	+	40.2682	NA	promoter-TSS (AT1G17110.1)	#NAME?	-29	AT1G17120.1	AT1G17120	AT1G17120						NA
pBBM_BBM_YFP_ChIP_peak_6751	chr2	18308872	18308872	+	40.268	NA	promoter-TSS (AT2G44300.1)	#NAME?	-340	AT2G44310.1	AT2G44310	AT2G44310						NA
pBBM_BBM_YFP_ChIP_peak_9810	chr3	21309763	21309763	+	40.2677	NA	TTS (AT3G57550.1)	#NAME?	2615	AT3G57560.1	AT3G57560	AT3G57560						NA
pBBM_BBM_YFP_ChIP_peak_9393	chr3	18840491	18840491	+	40.2672	NA	promoter-TSS (AT3G50700.1)	#NAME?	80	AT3G50700.1	AT3G50700	AT3G50700						NA
pBBM_BBM_YFP_ChIP_peak_13205	chr5	4409198	4409198	+	40.2592	NA	promoter-TSS (AT5G13670.1)	#NAME?	-178	AT5G13670.1	AT5G13670	AT5G13670						NA
pBBM_BBM_YFP_ChIP_peak_290	chr1	1745698	1745698	+	40.244	NA	intron (AT1G05805.1, intron 1 of 5)	-intron (AT1G05805.1, intron 1 of 5)	1254	AT1G05805.1	AT1G05805	AT1G05805						NA
pBBM_BBM_YFP_ChIP_peak_12474	chr5	251453	251453	+	40.2022	NA	promoter-TSS (AT5G01670.1)	#NAME?	-233	AT5G01670.1	AT5G01670	AT5G01670						NA
pBBM_BBM_YFP_ChIP_peak_7637	chr3	3525984	3525984	+	40.1942	NA	Intergenic	Intergenic	-1296	AT3G11260.1	AT3G11260	AT3G11260						NA
pBBM_BBM_YFP_ChIP_peak_2053	chr1	11824610	11824610	+	40.1797	NA	Intergenic	Intergenic	-2749	AT1G32700.1	AT1G32700	AT1G32700						NA
pBBM_BBM_YFP_ChIP_peak_15086	chr5	21735495	21735495	+	40.1586	NA	Intergenic	Intergenic	-3354	AT5G53510.1	AT5G53510	AT5G53510						NA
pBBM_BBM_YFP_ChIP_peak_2794	chr1	21252020	21252020	+	40.1586	NA	promoter-TSS (AT1G56680.1)	#NAME?	-532	AT1G56680.2	AT1G56680	AT1G56680						NA
pBBM_BBM_YFP_ChIP_peak_8343	chr3	7595847	7595847	+	40.1582	NA	exon (AT3G21560.1, exon 1 of 1)	-exon (AT3G21560.1, exon 1 of 1)	167	AT3G21560.1	AT3G21560	AT3G21560						NA
pBBM_BBM_YFP_ChIP_peak_14944	chr5	20991429	20991429	+	40.1374	NA	Intergenic	Intergenic	-1995	AT5G51670.1	AT5G51670	AT5G51670						NA
pBBM_BBM_YFP_ChIP_peak_5883	chr2	13576532	13576532	+	40.1321	NA	promoter-TSS (AT2G08495.1)	#NAME?	-151	AT2G31920.1	AT2G31920	AT2G31920						NA
pBBM_BBM_YFP_ChIP_peak_13238	chr5	4587599	4587599	+	40.1189	NA	promoter-TSS (AT5G14220.1)	#NAME?	54	AT5G14220.3	AT5G14220	AT5G14220						NA
pBBM_BBM_YFP_ChIP_peak_3980	chr1	28000905	28000905	+	40.0906	NA	Intergenic	Intergenic	-2084	AT1G74500.1	AT1G74500	AT1G74500						NA
pBBM_BBM_YFP_ChIP_peak_876	chr1	4997872	4997872	+	40.0625	NA	promoter-TSS (AT1G05107.1)	#NAME?	-685	AT1G05107.1	AT1G05107	AT1G05107						NA
pBBM_BBM_YFP_ChIP_peak_8362	chr3	7666671	7666671	+	40.055	NA	promoter-TSS (AT3G21760.1)	#NAME?	-356	AT3G21760.1	AT3G21760	AT3G21760						NA
pBBM_BBM_YFP_ChIP_peak_9399	chr3	18873122	18873122	+	40.0222	NA	promoter-TSS (AT3G50770.1)	#NAME?	-789	AT3G50770.1	AT3G50770	AT3G50770						NA
pBBM_BBM_YFP_ChIP_peak_10677	chr4	8351805	8351805	+	39.9966	NA	promoter-TSS (AT4G06200.1)	#NAME?	-526	AT4G06200.1	AT4G06200	AT4G06200						NA
pBBM_BBM_YFP_ChIP_peak_749	chr1	4391448	4391448	+	39.9536	NA	promoter-TSS (AT1G04983.1)	#NAME?	10	AT1G04983.1	AT1G04983	AT1G04983						NA
pBBM_BBM_YFP_ChIP_peak_9758	chr3	21024480	21024480	+	39.9536	NA	promoter-TSS (AT3G56760.1)	#NAME?	-349	AT3G56760.1	AT3G56760	AT3G56760						NA
pBBM_BBM_YFP_ChIP_peak_4138	chr1	28707476	28707476	+	39.9536	NA	TTS (AT1G76500.1)	#NAME?	2513	AT1G76500.1	AT1G76500	AT1G76500						NA
pBBM_BBM_YFP_ChIP_peak_3581	chr1	26126376	26126376	+	39.9431	NA	promoter-TSS (AT1G69510.1)	#NAME?	16	AT1G69510.3	AT1G69510	AT1G69510						NA
pBBM_BBM_YFP_ChIP_peak_6762	chr2	18352773	18352773	+	39.9431	NA	Intergenic	Intergenic	-1413	AT2G44470.1	AT2G44470	AT2G44470						NA
pBBM_BBM_YFP_ChIP_peak_14345	chr5	17122087	17122087	+	39.9357	NA	promoter-TSS (AT5G42700.1)	#NAME?	-15	AT5G42700.1	AT5G42700	AT5G42700						NA
pBBM_BBM_YFP_ChIP_peak_1237	chr1	7087207	7087207	+	39.9137	NA	promoter-TSS (AT1G20440.1)	#NAME?	-334	AT1G20440.1	AT1G20440	AT1G20440						NA
pBBM_BBM_YFP_ChIP_peak_3456	chr1	25655590	25655590	+	39.8784	NA	promoter-TSS (AT1G68430.1)	#NAME?	-16	AT1G68430.1	AT1G68430	AT1G68430						NA
pBBM_BBM_YFP_ChIP_peak_7501	chr3	2630408	2630408	+	39.8767	NA	promoter-TSS (AT3G08660.1)	#NAME?	-566	AT3G08660.2	AT3G08660	AT3G08660						NA
pBBM_BBM_YFP_ChIP_peak_13440	chr5	5863340	5863340	+	39.8767	NA	promoter-TSS (AT5G17760.1)	#NAME?	-865	AT5G17760.1	AT5G17760	AT5G17760						NA
pBBM_BBM_YFP_ChIP_peak_9355	chr3	18660978	18660978	+	39.848	NA	Intergenic	Intergenic	-2601	AT3G50330.1	AT3G50330	AT3G50330						NA
pBBM_BBM_YFP_ChIP_peak_5213	chr2	9710588	9710588	+	39.848	NA	TTS (AT2G00750.1)	#NAME?	1330	AT2G00750.1	AT2G00750	AT2G00750						NA
pBBM_BBM_YFP_ChIP_peak_3763	chr1	26777762	26777762	+	39.7765	NA	Intergenic	Intergenic	-4286	AT1G71010.1	AT1G71010	AT1G71010						NA
pBBM_BBM_YFP_ChIP_peak_14621	chr5	18915514	18915514	+	39.7716	NA	exon (AT5G46610.1, exon 1 of 6)	-exon (AT5G46610.1, exon 1 of 6)	265	AT5G46610.3	AT5G46610	AT5G46610						NA
pBBM_BBM_YFP_ChIP_peak_4608	chr2	785312	785312	+	39.76	NA	promoter-TSS (AT2G02780.1)	#NAME?	-368	AT2G02780.2	AT2G02780	AT2G02780						NA
pBBM_BBM_YFP_ChIP_peak_15664	chr5	24694208	24694208	+	39.749	NA	Intergenic	Intergenic	-3021	AT5G61420.2	AT5G61420	AT5G61420						NA
pBBM_BBM_YFP_ChIP_peak_16122	chr5	26767981	26767981	+	39.7345	NA	TTS (AT5G67060.1)	#NAME?	382	AT5G67070.1	AT5G67070	AT5G67070						NA
pBBM_BBM_YFP_ChIP_peak_512	chr1	3184697	3184697	+	39.7345	NA	promoter-TSS (AT1G09810.1)	#NAME?	-473	AT1G09810.3	AT1G09810	AT1G09810						NA
pBBM_BBM_YFP_ChIP_peak_7753	chr3	4162219	4162219	+	39.7317	NA	promoter-TSS (AT3G13000.1)	#NAME?	-154	AT3G13000.2	AT3G13000	AT3G13000						NA
pBBM_BBM_YFP_ChIP_peak_12605	chr5	800428	800428	+	39.7279	NA	promoter-TSS (AT5G03310.1)	#NAME?	-722	AT5G03310.1	AT5G03310	AT5G03310						NA
pBBM_BBM_YFP_ChIP_peak_10307	chr4	1301422	1301422	+	39.7208	NA	Intergenic	Intergenic	1856	AT4G04355.1	AT4G04355	AT4G04355						NA
pBBM_BBM_YFP_ChIP_peak_9586	chr3	19880379	19880379	+	39.7178	NA	promoter-TSS (AT3G53620.1)	#NAME?	-125	AT3G53620.1	AT3G53620	AT3G53620						NA
pBBM_BBM_YFP_ChIP_peak_6138	chr2	15099433	15099433	+	39.6814	NA	Intergenic	Intergenic	-5283	AT2G35950.2	AT2G35950	AT2G35950						NA
pBBM_BBM_YFP_ChIP_peak_7468	chr3	2394659	2394659	+	39.6398	NA	promoter-TSS (AT3G07510.1)	#NAME?	16	AT3G07510.3	AT3G07510	AT3G07510						NA
pBBM_BBM_YFP_ChIP_peak_14985	chr5	21156273	21156273	+	39.6395	NA	Intergenic	Intergenic	1419	AT5G07855.1	AT5G07855	AT5G07855						NA
pBBM_BBM_YFP_ChIP_peak_2892	chr1	22080890	22080890	+	39.6137	NA	exon (AT1G59980.1, exon 1 of 10)	-exon (AT1G59980.1, exon 1 of 10)	103	AT1G59980.3	AT1G59980	AT1G59980						NA
pBBM_BBM_YFP_ChIP_peak_6705	chr2	18005103	18005103	+	39.6008	NA	promoter-TSS (AT2G09450.1)	#NAME?	120	AT2G09445.1	AT2G09445	AT2G09445						NA
pBBM_BBM_YFP_ChIP_peak_10117	chr3	23278178	23278178	+	39.5992	NA	Intergenic	Intergenic	-1548	AT3G62980.1	AT3G62980	AT3G62980						NA
pBBM_BBM_YFP_ChIP_peak_12241	chr4	17618724	17618724	+	39.5947	NA	promoter-TSS (AT4G37470.1)	#NAME?	-68	AT4G37470.1	AT4G37470	AT4G37470						NA
pBBM_BBM_YFP_ChIP_peak_1930	chr1	11035295	11035295	+	39.502	NA	promoter-TSS (AT1G30950.1)	#NAME?	-697	AT1G30950.1	AT1G30950	AT1G30950						NA
pBBM_BBM_YFP_ChIP_peak_11795	chr4	15486579	15486579	+	39.4998	NA	Intergenic	Intergenic	-1335	AT4G32020.1	AT4G32020	AT4G32020						NA
pBBM_BBM_YFP_ChIP_peak_8584	chr3	8908574	8908574	+	39.4916	NA	Intergenic	Intergenic	-1848	AT3G24490.1	AT3G24490	AT3G24490						NA
pBBM_BBM_YFP_ChIP_peak_1261	chr1	7270491	7270491	+	39.4814	NA	Intergenic	Intergenic	-2065	AT1G20900.1	AT1G20900	AT1G20900						NA
pBBM_BBM_YFP_ChIP_peak_13658	chr5	7252058	7252058	+	39.4606	NA	promoter-TSS (AT5G00435.1)	#NAME?	63	AT5G00435.1	AT5G00435	AT5G00435						NA
pBBM_BBM_YFP_ChIP_peak_4878	chr2	7303620	7303620	+	39.4563	NA	TTS (AT2G16850.1)	#NAME?	2286	AT2G16850.1	AT2G16850	AT2G16850						NA
pBBM_BBM_YFP_ChIP_peak_9489	chr3	19282206	19282206	+	39.431	NA	promoter-TSS (AT3G51950.1)	#NAME?	-813	AT3G51950.2	AT3G51950	AT3G51950						NA
pBBM_BBM_YFP_ChIP_peak_1667	chr1	9452090	9452090	+	39.4096	NA	promoter-TSS (AT1G06047.1)	#NAME?	-322	AT1G27200.1	AT1G27200	AT1G27200						NA
pBBM_BBM_YFP_ChIP_peak_5098	chr2	9032296	9032296	+	39.3914	NA	Intergenic	Intergenic	-1760	AT2G21050.1	AT2G21050	AT2G21050						NA
pBBM_BBM_YFP_ChIP_peak_8375	chr3	7776761	7776761	+	39.3637	NA	promoter-TSS (AT3G22070.1)	#NAME?	-652	AT3G22070.1	AT3G22070	AT3G22070						NA
pBBM_BBM_YFP_ChIP_peak_9260	chr3	18039907	18039907	+	39.3632	NA	promoter-TSS (AT3G48700.1)	#NAME?	-28	AT3G48700.1	AT3G48700	AT3G48700						NA
pBBM_BBM_YFP_ChIP_peak_12395	chr4	18406505	18406505	+	39.3389	NA	promoter-TSS (AT4G39660.1)	#NAME?	-122	AT4G39660.1	AT4G39660	AT4G39660						NA
pBBM_BBM_YFP_ChIP_peak_476	chr1	2926779	2926779	+	39.3384	NA	promoter-TSS (AT1G09060.1)	#NAME?	-723	AT1G09070.1	AT1G09070	AT1G09070						NA
pBBM_BBM_YFP_ChIP_peak_550	chr1	3422875	3422875	+	39.3277	NA	exon (AT1G04793.1, exon 1 of 1)	-exon (AT1G04793.1, exon 1 of 1)	155	AT1G04793.1	AT1G04793	AT1G04793						NA
pBBM_BBM_YFP_ChIP_peak_11432	chr4	13268020	13268020	+	39.3277	NA	promoter-TSS (AT4G26190.1)	#NAME?	-1000	AT4G26190.2	AT4G26190	AT4G26190						NA
pBBM_BBM_YFP_ChIP_peak_8743	chr3	9842276	9842276	+	39.2789	NA	promoter-TSS (AT3G26750.1)	#NAME?	-197	AT3G26750.1	AT3G26750	AT3G26750						NA
pBBM_BBM_YFP_ChIP_peak_1374	chr1	7800822	7800822	+	39.2789	NA	promoter-TSS (AT1G22100.1)	#NAME?	-594	AT1G22100.1	AT1G22100	AT1G22100						NA
pBBM_BBM_YFP_ChIP_peak_4795	chr2	6403435	6403435	+	39.2368	NA	promoter-TSS (AT2G14900.1)	#NAME?	-696	AT2G14900.1	AT2G14900	AT2G14900						NA
pBBM_BBM_YFP_ChIP_peak_8577	chr3	8891673	8891673	+	39.2273	NA	promoter-TSS (AT3G24460.1)	#NAME?	-746	AT3G24460.1	AT3G24460	AT3G24460						NA
pBBM_BBM_YFP_ChIP_peak_1748	chr1	9919631	9919631	+	39.2243	NA	TTS (AT1G28320.1)	#NAME?	4857	AT1G28320.1	AT1G28320	AT1G28320						NA
pBBM_BBM_YFP_ChIP_peak_11487	chr4	13712173	13712173	+	39.2167	NA	TTS (AT4G27420.1)	#NAME?	1625	AT4G27415.2	AT4G27415	AT4G27415						NA
pBBM_BBM_YFP_ChIP_peak_654	chr1	3932903	3932903	+	39.2167	NA	Intergenic	Intergenic	-1202	AT1G11670.1	AT1G11670	AT1G11670						NA
pBBM_BBM_YFP_ChIP_peak_10908	chr4	9914673	9914673	+	39.2095	NA	Intergenic	Intergenic	-1140	AT4G17830.2	AT4G17830	AT4G17830						NA
pBBM_BBM_YFP_ChIP_peak_210	chr1	1240233	1240233	+	39.2095	NA	promoter-TSS (AT1G04550.1)	#NAME?	-61	AT1G04550.2	AT1G04550	AT1G04550						NA
pBBM_BBM_YFP_ChIP_peak_12608	chr5	813603	813603	+	39.2024	NA	promoter-TSS (AT5G03340.1)	#NAME?	-310	AT5G03340.1	AT5G03340	AT5G03340						NA
pBBM_BBM_YFP_ChIP_peak_10693	chr4	8417703	8417703	+	39.193	NA	promoter-TSS (AT4G14690.1)	#NAME?	-539	AT4G14690.1	AT4G14690	AT4G14690						NA
pBBM_BBM_YFP_ChIP_peak_9094	chr3	16743805	16743805	+	39.1699	NA	Intergenic	Intergenic	-2068	AT3G45620.1	AT3G45620	AT3G45620						NA
pBBM_BBM_YFP_ChIP_peak_5457	chr2	11145178	11145178	+	39.1563	NA	promoter-TSS (AT2G26180.1)	#NAME?	-75	AT2G26180.1	AT2G26180	AT2G26180						NA
pBBM_BBM_YFP_ChIP_peak_4925	chr2	7758096	7758096	+	39.1218	NA	promoter-TSS (AT2G17840.1)	#NAME?	-167	AT2G17840.1	AT2G17840	AT2G17840						NA
pBBM_BBM_YFP_ChIP_peak_9537	chr3	19606381	19606381	+	39.1108	NA	Intergenic	Intergenic	-1516	AT3G52890.2	AT3G52890	AT3G52890						NA
pBBM_BBM_YFP_ChIP_peak_5396	chr2	10694722	10694722	+	39.0989	NA	TTS (AT2G25130.1)	#NAME?	-2330	AT2G08115.1	AT2G08115	AT2G08115						NA
pBBM_BBM_YFP_ChIP_peak_6486	chr2	16820882	16820882	+	39.0989	NA	Intergenic	Intergenic	-1420	AT2G09130.1	AT2G09130	AT2G09130						NA
pBBM_BBM_YFP_ChIP_peak_11442	chr4	13344683	13344683	+	39.0947	NA	TTS (AT4G26390.1)	#NAME?	1914	AT4G26400.2	AT4G26400	AT4G26400						NA
pBBM_BBM_YFP_ChIP_peak_9466	chr3	19204748	19204748	+	39.0807	NA	promoter-TSS (AT3G51770.1)	#NAME?	-284	AT3G51770.1	AT3G51770	AT3G51770						NA
pBBM_BBM_YFP_ChIP_peak_652	chr1	3929744	3929744	+	39.0654	NA	intron (AT1G11670.1, intron 2 of 6)	-intron (AT1G11670.1, intron 2 of 6)	1957	AT1G11670.1	AT1G11670	AT1G11670						NA
pBBM_BBM_YFP_ChIP_peak_9453	chr3	19167583	19167583	+	39.0639	NA	Intergenic	Intergenic	-1089	AT3G51670.1	AT3G51670	AT3G51670						NA
pBBM_BBM_YFP_ChIP_peak_10669	chr4	8320013	8320013	+	39.0639	NA	promoter-TSS (AT4G14465.1)	#NAME?	-525	AT4G14465.1	AT4G14465	AT4G14465						NA
pBBM_BBM_YFP_ChIP_peak_8033	chr3	5571775	5571775	+	39.0334	NA	promoter-TSS (AT3G16410.1)	#NAME?	-128	AT3G16410.1	AT3G16410	AT3G16410						NA
pBBM_BBM_YFP_ChIP_peak_11041	chr4	10586290	10586290	+	39.0081	NA	promoter-TSS (AT4G19410.1)	#NAME?	-429	AT4G19410.2	AT4G19410	AT4G19410						NA
pBBM_BBM_YFP_ChIP_peak_12314	chr4	17923908	17923908	+	39.0041	NA	promoter-TSS (AT4G38210.1)	#NAME?	65	AT4G38210.1	AT4G38210	AT4G38210						NA
pBBM_BBM_YFP_ChIP_peak_541	chr1	3348045	3348045	+	38.9819	NA	promoter-TSS (AT1G10200.1)	#NAME?	87	AT1G10200.2	AT1G10200	AT1G10200						NA
pBBM_BBM_YFP_ChIP_peak_13449	chr5	5880845	5880845	+	38.977	NA	intron (AT5G17810.3, intron 3 of 3)	-intron (AT5G17810.1, intron 2 of 2)	1908	AT5G17810.1	AT5G17810	AT5G17810						NA
pBBM_BBM_YFP_ChIP_peak_11034	chr4	10523478	10523478	+	38.9693	NA	exon (AT4G19230.1, exon 7 of 7)	-exon (AT4G19230.1, exon 7 of 7)	2099	AT4G19230.2	AT4G19230	AT4G19230						NA
pBBM_BBM_YFP_ChIP_peak_16085	chr5	26645398	26645398	+	38.9693	NA	promoter-TSS (AT5G66730.1)	#NAME?	280	AT5G09695.1	AT5G09695	AT5G09695						NA
pBBM_BBM_YFP_ChIP_peak_3689	chr1	26541476	26541476	+	38.9693	NA	promoter-TSS (AT1G09177.1)	#NAME?	-658	AT1G70420.1	AT1G70420	AT1G70420						NA
pBBM_BBM_YFP_ChIP_peak_12361	chr4	18191974	18191974	+	38.9327	NA	Intergenic	Intergenic	-1101	AT4G39050.1	AT4G39050	AT4G39050						NA
pBBM_BBM_YFP_ChIP_peak_16049	chr5	26498326	26498326	+	38.9295	NA	promoter-TSS (AT5G66320.1)	#NAME?	-312	AT5G66320.1	AT5G66320	AT5G66320						NA
pBBM_BBM_YFP_ChIP_peak_13869	chr5	8706516	8706516	+	38.9255	NA	TTS (AT5G25190.1)	#NAME?	1369	AT5G25190.1	AT5G25190	AT5G25190						NA
pBBM_BBM_YFP_ChIP_peak_3038	chr1	23131878	23131878	+	38.8644	NA	promoter-TSS (AT1G62490.1)	#NAME?	-50	AT1G62500.1	AT1G62500	AT1G62500						NA
pBBM_BBM_YFP_ChIP_peak_2678	chr1	20270134	20270134	+	38.8619	NA	promoter-TSS (AT1G54290.1)	#NAME?	6	AT1G54290.1	AT1G54290	AT1G54290						NA
pBBM_BBM_YFP_ChIP_peak_5642	chr2	12206557	12206557	+	38.8064	NA	Intergenic	Intergenic	-3243	AT2G28520.1	AT2G28520	AT2G28520						NA
pBBM_BBM_YFP_ChIP_peak_7117	chr3	270101	270101	+	38.7935	NA	promoter-TSS (AT3G01750.1)	#NAME?	-120	AT3G01750.1	AT3G01750	AT3G01750						NA
pBBM_BBM_YFP_ChIP_peak_15637	chr5	24479450	24479450	+	38.7866	NA	promoter-TSS (AT5G60850.1)	#NAME?	-841	AT5G60850.1	AT5G60850	AT5G60850						NA
pBBM_BBM_YFP_ChIP_peak_4242	chr1	29220277	29220277	+	38.7501	NA	promoter-TSS (AT1G77740.1)	#NAME?	-72	AT1G77740.1	AT1G77740	AT1G77740						NA
pBBM_BBM_YFP_ChIP_peak_8610	chr3	9045318	9045318	+	38.7376	NA	Intergenic	Intergenic	-1215	AT3G24770.1	AT3G24770	AT3G24770						NA
pBBM_BBM_YFP_ChIP_peak_9353	chr3	18656539	18656539	+	38.7358	NA	promoter-TSS (AT3G08110.1)	#NAME?	35	AT3G08110.1	AT3G08110	AT3G08110						NA
pBBM_BBM_YFP_ChIP_peak_9435	chr3	18999723	18999723	+	38.6971	NA	promoter-TSS (AT3G51150.2)	#NAME?	-954	AT3G51150.2	AT3G51150	AT3G51150						NA
pBBM_BBM_YFP_ChIP_peak_7790	chr3	4441859	4441859	+	38.6759	NA	Intergenic	Intergenic	-2695	AT3G13600.1	AT3G13600	AT3G13600						NA
pBBM_BBM_YFP_ChIP_peak_13492	chr5	6136977	6136977	+	38.6688	NA	promoter-TSS (AT5G18490.1)	#NAME?	-170	AT5G18490.1	AT5G18490	AT5G18490						NA
pBBM_BBM_YFP_ChIP_peak_13738	chr5	7756149	7756149	+	38.6388	NA	TTS (AT5G03575.1)	#NAME?	769	AT5G03575.1	AT5G03575	AT5G03575						NA
pBBM_BBM_YFP_ChIP_peak_10593	chr4	7484502	7484502	+	38.6348	NA	promoter-TSS (AT4G12700.1)	#NAME?	64	AT4G12700.1	AT4G12700	AT4G12700						NA
pBBM_BBM_YFP_ChIP_peak_1246	chr1	7142520	7142520	+	38.6311	NA	promoter-TSS (AT1G20620.1)	#NAME?	-452	AT1G20620.1	AT1G20620	AT1G20620						NA
pBBM_BBM_YFP_ChIP_peak_10138	chr3	23348546	23348546	+	38.6141	NA	TTS (AT3G63200.1)	#NAME?	2792	AT3G63200.1	AT3G63200	AT3G63200						NA
pBBM_BBM_YFP_ChIP_peak_12375	chr4	18275185	18275185	+	38.611	NA	promoter-TSS (AT4G39260.1)	#NAME?	31	AT4G39260.1	AT4G39260	AT4G39260						NA
pBBM_BBM_YFP_ChIP_peak_9930	chr3	22197690	22197690	+	38.5791	NA	promoter-TSS (AT3G09355.1)	#NAME?	161	AT3G60110.1	AT3G60110	AT3G60110						NA
pBBM_BBM_YFP_ChIP_peak_10648	chr4	8089142	8089142	+	38.5786	NA	exon (AT4G13992.1, exon 1 of 1)	-exon (AT4G13992.1, exon 1 of 1)	-1651	AT4G14000.1	AT4G14000	AT4G14000						NA
pBBM_BBM_YFP_ChIP_peak_1654	chr1	9358597	9358597	+	38.5702	NA	promoter-TSS (AT1G26970.1)	#NAME?	-728	AT1G26970.1	AT1G26970	AT1G26970						NA
pBBM_BBM_YFP_ChIP_peak_15137	chr5	21968415	21968415	+	38.5702	NA	TTS (AT5G54140.1)	#NAME?	2748	AT5G54140.1	AT5G54140	AT5G54140						NA
pBBM_BBM_YFP_ChIP_peak_12686	chr5	1286932	1286932	+	38.5675	NA	promoter-TSS (AT5G04510.1)	#NAME?	86	AT5G04510.3	AT5G04510	AT5G04510						NA
pBBM_BBM_YFP_ChIP_peak_9612	chr3	20038712	20038712	+	38.5314	NA	promoter-TSS (AT3G54100.1)	#NAME?	42	AT3G54110.1	AT3G54110	AT3G54110						NA
pBBM_BBM_YFP_ChIP_peak_2252	chr1	16800173	16800173	+	38.5297	NA	exon (AT1G44170.2, exon 1 of 10)	-exon (AT1G44170.2, exon 1 of 10)	134	AT1G44170.2	AT1G44170	AT1G44170						NA
pBBM_BBM_YFP_ChIP_peak_6804	chr2	18552174	18552174	+	38.5261	NA	promoter-TSS (AT2G44970.1)	#NAME?	-3	AT2G44970.1	AT2G44970	AT2G44970						NA
pBBM_BBM_YFP_ChIP_peak_6400	chr2	16441557	16441557	+	38.5233	NA	Intergenic	Intergenic	-1013	AT2G39360.1	AT2G39360	AT2G39360						NA
pBBM_BBM_YFP_ChIP_peak_10026	chr3	22804731	22804731	+	38.521	NA	promoter-TSS (AT3G61620.2)	#NAME?	-449	AT3G61630.1	AT3G61630	AT3G61630						NA
pBBM_BBM_YFP_ChIP_peak_16086	chr5	26648863	26648863	+	38.5147	NA	promoter-TSS (AT5G66750.1)	#NAME?	-34	AT5G66750.1	AT5G66750	AT5G66750						NA
pBBM_BBM_YFP_ChIP_peak_7008	chr2	19282232	19282232	+	38.4944	NA	promoter-TSS (AT2G46920.1)	#NAME?	-421	AT2G46920.1	AT2G46920	AT2G46920						NA
pBBM_BBM_YFP_ChIP_peak_2299	chr1	17239188	17239188	+	38.4785	NA	Intergenic	Intergenic	-1003	AT1G46480.1	AT1G46480	AT1G46480						NA
pBBM_BBM_YFP_ChIP_peak_13878	chr5	8730983	8730983	+	38.4515	NA	Intergenic	Intergenic	-3908	AT5G03935.1	AT5G03935	AT5G03935						NA
pBBM_BBM_YFP_ChIP_peak_7558	chr3	3015587	3015587	+	38.4483	NA	promoter-TSS (AT3G09830.1)	#NAME?	-903	AT3G09830.3	AT3G09830	AT3G09830						NA
pBBM_BBM_YFP_ChIP_peak_6213	chr2	15442828	15442828	+	38.4448	NA	promoter-TSS (AT2G08835.1)	#NAME?	-984	AT2G08835.1	AT2G08835	AT2G08835						NA
pBBM_BBM_YFP_ChIP_peak_6176	chr2	15254762	15254762	+	38.4447	NA	promoter-TSS (AT2G08790.1)	#NAME?	-825	AT2G08790.1	AT2G08790	AT2G08790						NA
pBBM_BBM_YFP_ChIP_peak_12048	chr4	16912421	16912421	+	38.4375	NA	promoter-TSS (AT4G35660.1)	#NAME?	-88	AT4G35660.1	AT4G35660	AT4G35660						NA
pBBM_BBM_YFP_ChIP_peak_12769	chr5	1750915	1750915	+	38.4261	NA	TTS (AT5G05820.1)	#NAME?	3446	AT5G05820.1	AT5G05820	AT5G05820						NA
pBBM_BBM_YFP_ChIP_peak_5927	chr2	13876427	13876427	+	38.4131	NA	TTS (AT2G32710.2)	#NAME?	1931	AT2G32720.2	AT2G32720	AT2G32720						NA
pBBM_BBM_YFP_ChIP_peak_7062	chr2	19569794	19569794	+	38.4086	NA	promoter-TSS (AT2G47780.1)	#NAME?	-246	AT2G47780.1	AT2G47780	AT2G47780						NA
pBBM_BBM_YFP_ChIP_peak_11914	chr4	16294460	16294460	+	38.3954	NA	promoter-TSS (AT4G34000.2)	#NAME?	-874	AT4G34000.2	AT4G34000	AT4G34000						NA
pBBM_BBM_YFP_ChIP_peak_14512	chr5	18213481	18213481	+	38.3954	NA	Intergenic	Intergenic	-5105	AT5G45100.2	AT5G45100	AT5G45100						NA
pBBM_BBM_YFP_ChIP_peak_6114	chr2	15005921	15005921	+	38.3932	NA	exon (AT2G35700.1, exon 1 of 1)	-exon (AT2G35700.1, exon 1 of 1)	857	AT2G35700.1	AT2G35700	AT2G35700						NA
pBBM_BBM_YFP_ChIP_peak_12157	chr4	17378525	17378525	+	38.3901	NA	TTS (AT4G36890.1)	#NAME?	-2246	AT4G36880.1	AT4G36880	AT4G36880						NA
pBBM_BBM_YFP_ChIP_peak_12540	chr5	508190	508190	+	38.378	NA	promoter-TSS (AT5G02380.1)	#NAME?	312	AT5G02385.1	AT5G02385	AT5G02385						NA
pBBM_BBM_YFP_ChIP_peak_3306	chr1	24761244	24761244	+	38.3746	NA	Intergenic	Intergenic	-2697	AT1G66390.1	AT1G66390	AT1G66390						NA
pBBM_BBM_YFP_ChIP_peak_3221	chr1	24127171	24127171	+	38.3746	NA	promoter-TSS (AT1G64950.1)	#NAME?	-335	AT1G64950.1	AT1G64950	AT1G64950						NA
pBBM_BBM_YFP_ChIP_peak_16139	chr5	26814694	26814694	+	38.3717	NA	intron (AT5G67200.1, intron 1 of 1)	-intron (AT5G67200.1, intron 1 of 1)	2067	AT5G67200.1	AT5G67200	AT5G67200						NA
pBBM_BBM_YFP_ChIP_peak_7463	chr3	2367319	2367319	+	38.3717	NA	promoter-TSS (AT3G07400.1)	#NAME?	97	AT3G07400.1	AT3G07400	AT3G07400						NA
pBBM_BBM_YFP_ChIP_peak_11126	chr4	11201712	11201712	+	38.3341	NA	promoter-TSS (AT4G20930.1)	#NAME?	-152	AT4G20935.1	AT4G20935	AT4G20935						NA
pBBM_BBM_YFP_ChIP_peak_9414	chr3	18909907	18909907	+	38.3208	NA	Intergenic	Intergenic	-1040	AT3G50870.1	AT3G50870	AT3G50870						NA
pBBM_BBM_YFP_ChIP_peak_7585	chr3	3166091	3166091	+	38.3105	NA	promoter-TSS (AT3G10230.1)	#NAME?	-53	AT3G10230.1	AT3G10230	AT3G10230						NA
pBBM_BBM_YFP_ChIP_peak_7945	chr3	5220271	5220271	+	38.2994	NA	promoter-TSS (AT3G15470.1)	#NAME?	3	AT3G15470.1	AT3G15470	AT3G15470						NA
pBBM_BBM_YFP_ChIP_peak_9495	chr3	19353693	19353693	+	38.2994	NA	promoter-TSS (AT3G52180.1)	#NAME?	35	AT3G52180.1	AT3G52180	AT3G52180						NA
pBBM_BBM_YFP_ChIP_peak_9835	chr3	21433977	21433977	+	38.2959	NA	promoter-TSS (AT3G57880.2)	#NAME?	-23	AT3G57880.2	AT3G57880	AT3G57880						NA
pBBM_BBM_YFP_ChIP_peak_12421	chr4	18519345	18519345	+	38.2744	NA	promoter-TSS (AT4G39930.1)	#NAME?	-254	AT4G39940.1	AT4G39940	AT4G39940						NA
pBBM_BBM_YFP_ChIP_peak_7744	chr3	4122223	4122223	+	38.2699	NA	exon (AT3G12920.1, exon 3 of 3)	-exon (AT3G12920.1, exon 3 of 3)	1359	AT3G12920.1	AT3G12920	AT3G12920						NA
pBBM_BBM_YFP_ChIP_peak_3398	chr1	25380612	25380612	+	38.2643	NA	Intergenic	Intergenic	-1395	AT1G67710.1	AT1G67710	AT1G67710						NA
pBBM_BBM_YFP_ChIP_peak_4765	chr2	5169201	5169201	+	38.2515	NA	promoter-TSS (AT2G12646.2)	#NAME?	-16	AT2G12646.3	AT2G12646	AT2G12646						NA
pBBM_BBM_YFP_ChIP_peak_5455	chr2	11125656	11125656	+	38.2509	NA	Intergenic	Intergenic	-1373	AT2G26130.1	AT2G26130	AT2G26130						NA
pBBM_BBM_YFP_ChIP_peak_1211	chr1	6877376	6877376	+	38.2448	NA	Intergenic	Intergenic	-4018	AT1G19840.1	AT1G19840	AT1G19840						NA
pBBM_BBM_YFP_ChIP_peak_6963	chr2	19147764	19147764	+	38.2439	NA	promoter-TSS (AT2G46640.2)	#NAME?	-898	AT2G46640.3	AT2G46640	AT2G46640						NA
pBBM_BBM_YFP_ChIP_peak_3564	chr1	26052672	26052672	+	38.2343	NA	promoter-TSS (AT1G69295.1)	#NAME?	49	AT1G69295.2	AT1G69295	AT1G69295						NA
pBBM_BBM_YFP_ChIP_peak_3200	chr1	23990534	23990534	+	38.2306	NA	promoter-TSS (AT1G64585.1)	#NAME?	-437	AT1G64585.1	AT1G64585	AT1G64585						NA
pBBM_BBM_YFP_ChIP_peak_12550	chr5	530483	530483	+	38.2001	NA	promoter-TSS (AT5G02435.1)	#NAME?	-339	AT5G02435.1	AT5G02435	AT5G02435						NA
pBBM_BBM_YFP_ChIP_peak_12352	chr4	18142073	18142073	+	38.1768	NA	promoter-TSS (AT4G38900.1)	#NAME?	-2	AT4G38900.2	AT4G38900	AT4G38900						NA
pBBM_BBM_YFP_ChIP_peak_9179	chr3	17557263	17557263	+	38.1644	NA	Intergenic	Intergenic	-1530	AT3G47620.1	AT3G47620	AT3G47620						NA
pBBM_BBM_YFP_ChIP_peak_5080	chr2	8791726	8791726	+	38.1591	NA	promoter-TSS (AT2G20370.1)	#NAME?	-213	AT2G20370.1	AT2G20370	AT2G20370						NA
pBBM_BBM_YFP_ChIP_peak_2412	chr1	18312901	18312901	+	38.1483	NA	promoter-TSS (AT1G49475.1)	#NAME?	18	AT1G49475.1	AT1G49475	AT1G49475						NA
pBBM_BBM_YFP_ChIP_peak_10987	chr4	10291714	10291714	+	38.1334	NA	promoter-TSS (AT4G18700.1)	#NAME?	-656	AT4G18700.1	AT4G18700	AT4G18700						NA
pBBM_BBM_YFP_ChIP_peak_13723	chr5	7680381	7680381	+	38.1334	NA	promoter-TSS (AT5G22950.1)	#NAME?	-853	AT5G22950.1	AT5G22950	AT5G22950						NA
pBBM_BBM_YFP_ChIP_peak_6062	chr2	14645820	14645820	+	38.1229	NA	Intergenic	Intergenic	-1465	AT2G34710.1	AT2G34710	AT2G34710						NA
pBBM_BBM_YFP_ChIP_peak_1967	chr1	11231139	11231139	+	38.1229	NA	Intergenic	Intergenic	-1179	AT1G31360.3	AT1G31360	AT1G31360						NA
pBBM_BBM_YFP_ChIP_peak_6822	chr2	18616023	18616023	+	38.1229	NA	TTS (AT2G45150.1)	#NAME?	2617	AT2G45150.3	AT2G45150	AT2G45150						NA
pBBM_BBM_YFP_ChIP_peak_10310	chr4	1308516	1308516	+	38.1136	NA	intron (AT4G02940.1, intron 1 of 6)	-intron (AT4G02940.1, intron 1 of 6)	2203	AT4G02940.1	AT4G02940	AT4G02940						NA
pBBM_BBM_YFP_ChIP_peak_13825	chr5	8418991	8418991	+	38.1111	NA	promoter-TSS (AT5G24590.2)	#NAME?	85	AT5G24590.2	AT5G24590	AT5G24590						NA
pBBM_BBM_YFP_ChIP_peak_1990	chr1	11442951	11442951	+	38.0802	NA	Intergenic	Intergenic	-2539	AT1G31880.1	AT1G31880	AT1G31880						NA
pBBM_BBM_YFP_ChIP_peak_7922	chr3	5088130	5088130	+	38.0504	NA	promoter-TSS (AT3G15115.1)	#NAME?	-634	AT3G15115.1	AT3G15115	AT3G15115						NA
pBBM_BBM_YFP_ChIP_peak_9804	chr3	21283140	21283140	+	38.0304	NA	TTS (AT3G57500.1)	#NAME?	1336	AT3G57500.1	AT3G57500	AT3G57500						NA
pBBM_BBM_YFP_ChIP_peak_10853	chr4	9584460	9584460	+	38.0193	NA	TTS (AT4G17040.1)	#NAME?	-1170	AT4G17030.1	AT4G17030	AT4G17030						NA
pBBM_BBM_YFP_ChIP_peak_12246	chr4	17641987	17641987	+	38.0142	NA	Intergenic	Intergenic	-1062	AT4G37540.1	AT4G37540	AT4G37540						NA
pBBM_BBM_YFP_ChIP_peak_1784	chr1	10076979	10076979	+	38.011	NA	promoter-TSS (AT1G28670.1)	#NAME?	-522	AT1G28670.1	AT1G28670	AT1G28670						NA
pBBM_BBM_YFP_ChIP_peak_11574	chr4	14235861	14235861	+	38.011	NA	Intergenic	Intergenic	3415	AT4G28830.4	AT4G28830	AT4G28830						NA
pBBM_BBM_YFP_ChIP_peak_8219	chr3	6761403	6761403	+	37.9986	NA	promoter-TSS (AT3G19500.1)	#NAME?	-396	AT3G19500.1	AT3G19500	AT3G19500						NA
pBBM_BBM_YFP_ChIP_peak_15709	chr5	24969481	24969481	+	37.9926	NA	TTS (AT5G62165.1)	#NAME?	4490	AT5G62165.17	AT5G62165	AT5G62165						NA
pBBM_BBM_YFP_ChIP_peak_6692	chr2	17940013	17940013	+	37.9855	NA	Intergenic	Intergenic	-4265	AT2G43140.2	AT2G43140	AT2G43140						NA
pBBM_BBM_YFP_ChIP_peak_6244	chr2	15568967	15568967	+	37.9496	NA	promoter-TSS (AT2G37050.1)	#NAME?	-19	AT2G37050.2	AT2G37050	AT2G37050						NA
pBBM_BBM_YFP_ChIP_peak_7693	chr3	3842995	3842995	+	37.9478	NA	promoter-TSS (AT3G12060.1)	#NAME?	-93	AT3G12060.1	AT3G12060	AT3G12060						NA
pBBM_BBM_YFP_ChIP_peak_6383	chr2	16341671	16341671	+	37.9478	NA	Intergenic	Intergenic	-2140	AT2G09010.1	AT2G09010	AT2G09010						NA
pBBM_BBM_YFP_ChIP_peak_2464	chr1	18740581	18740581	+	37.9478	NA	promoter-TSS (AT1G50600.2)	#NAME?	-932	AT1G50600.2	AT1G50600	AT1G50600						NA
pBBM_BBM_YFP_ChIP_peak_8360	chr3	7661180	7661180	+	37.9107	NA	promoter-TSS (AT3G21730.1)	#NAME?	42	AT3G21730.2	AT3G21730	AT3G21730						NA
pBBM_BBM_YFP_ChIP_peak_846	chr1	4872868	4872868	+	37.9041	NA	promoter-TSS (AT1G14260.1)	#NAME?	12	AT1G14260.1	AT1G14260	AT1G14260						NA
pBBM_BBM_YFP_ChIP_peak_15268	chr5	22661241	22661241	+	37.9041	NA	promoter-TSS (AT5G55950.1)	#NAME?	-736	AT5G55950.1	AT5G55950	AT5G55950						NA
pBBM_BBM_YFP_ChIP_peak_13815	chr5	8388378	8388378	+	37.9033	NA	promoter-TSS (AT5G24540.1)	#NAME?	-350	AT5G24540.2	AT5G24540	AT5G24540						NA
pBBM_BBM_YFP_ChIP_peak_8476	chr3	8285308	8285308	+	37.9033	NA	promoter-TSS (AT3G23210.1)	#NAME?	-227	AT3G23210.1	AT3G23210	AT3G23210						NA
pBBM_BBM_YFP_ChIP_peak_8008	chr3	5486012	5486012	+	37.9005	NA	promoter-TSS (AT3G16180.1)	#NAME?	-825	AT3G16180.1	AT3G16180	AT3G16180						NA
pBBM_BBM_YFP_ChIP_peak_392	chr1	2353497	2353497	+	37.8932	NA	promoter-TSS (AT1G04613.1)	#NAME?	-586	AT1G04613.1	AT1G04613	AT1G04613						NA
pBBM_BBM_YFP_ChIP_peak_1111	chr1	6431370	6431370	+	37.874	NA	promoter-TSS (AT1G18670.1)	#NAME?	-277	AT1G18670.2	AT1G18670	AT1G18670						NA
pBBM_BBM_YFP_ChIP_peak_9113	chr3	17127762	17127762	+	37.874	NA	promoter-TSS (AT3G46510.1)	#NAME?	-449	AT3G46520.2	AT3G46520	AT3G46520						NA
pBBM_BBM_YFP_ChIP_peak_15892	chr5	25813506	25813506	+	37.874	NA	exon (AT5G64570.1, exon 1 of 5)	-exon (AT5G64570.1, exon 1 of 5)	114	AT5G64570.3	AT5G64570	AT5G64570						NA
pBBM_BBM_YFP_ChIP_peak_15983	chr5	26172080	26172080	+	37.874	NA	promoter-TSS (AT5G65470.1)	#NAME?	71	AT5G65470.1	AT5G65470	AT5G65470						NA
pBBM_BBM_YFP_ChIP_peak_13959	chr5	9410553	9410553	+	37.874	NA	promoter-TSS (AT5G26770.1)	#NAME?	-415	AT5G26770.4	AT5G26770	AT5G26770						NA
pBBM_BBM_YFP_ChIP_peak_2745	chr1	20808032	20808032	+	37.874	NA	promoter-TSS (AT1G55680.1)	#NAME?	-92	AT1G55680.1	AT1G55680	AT1G55680						NA
pBBM_BBM_YFP_ChIP_peak_3246	chr1	24398714	24398714	+	37.8606	NA	promoter-TSS (AT1G65620.4)	#NAME?	558	AT1G65620.1	AT1G65620	AT1G65620						NA
pBBM_BBM_YFP_ChIP_peak_6910	chr2	18961160	18961160	+	37.8578	NA	promoter-TSS (AT2G46150.1)	#NAME?	-123	AT2G46150.1	AT2G46150	AT2G46150						NA
pBBM_BBM_YFP_ChIP_peak_13956	chr5	9377327	9377327	+	37.8541	NA	promoter-TSS (AT5G26600.1)	#NAME?	-2	AT5G26600.2	AT5G26600	AT5G26600						NA
pBBM_BBM_YFP_ChIP_peak_6784	chr2	18471387	18471387	+	37.8512	NA	promoter-TSS (AT2G44798.10)	#NAME?	-83	AT2G44798.10	AT2G44798	AT2G44798						NA
pBBM_BBM_YFP_ChIP_peak_4333	chr1	29504499	29504499	+	37.8052	NA	promoter-TSS (AT1G78420.1)	#NAME?	-33	AT1G78420.2	AT1G78420	AT1G78420						NA
pBBM_BBM_YFP_ChIP_peak_13849	chr5	8585118	8585118	+	37.7998	NA	exon (AT5G24920.1, exon 1 of 1)	-exon (AT5G24920.1, exon 1 of 1)	583	AT5G24920.1	AT5G24920	AT5G24920						NA
pBBM_BBM_YFP_ChIP_peak_1638	chr1	9325097	9325097	+	37.7789	NA	promoter-TSS (AT1G06037.1)	#NAME?	82	AT1G06037.1	AT1G06037	AT1G06037						NA
pBBM_BBM_YFP_ChIP_peak_8232	chr3	6883490	6883490	+	37.7789	NA	Intergenic	Intergenic	-1175	AT3G19820.2	AT3G19820	AT3G19820						NA
pBBM_BBM_YFP_ChIP_peak_14474	chr5	17945961	17945961	+	37.7611	NA	promoter-TSS (AT5G44560.1)	#NAME?	4	AT5G44560.2	AT5G44560	AT5G44560						NA
pBBM_BBM_YFP_ChIP_peak_4177	chr1	28917340	28917340	+	37.742	NA	TTS (AT1G76954.1)	#NAME?	1197	AT1G76954.1	AT1G76954	AT1G76954						NA
pBBM_BBM_YFP_ChIP_peak_9971	chr3	22408625	22408625	+	37.7392	NA	promoter-TSS (AT3G09485.1)	#NAME?	-787	AT3G09485.1	AT3G09485	AT3G09485						NA
pBBM_BBM_YFP_ChIP_peak_7661	chr3	3655962	3655962	+	37.7264	NA	exon (AT3G00290.1, exon 1 of 1)	-exon (AT3G00290.1, exon 1 of 1)	325	AT3G00290.1	AT3G00290	AT3G00290						NA
pBBM_BBM_YFP_ChIP_peak_8007	chr3	5484160	5484160	+	37.7258	NA	exon (AT3G03225.1, exon 1 of 1)	-exon (AT3G03225.1, exon 1 of 1)	1027	AT3G16180.1	AT3G16180	AT3G16180						NA
pBBM_BBM_YFP_ChIP_peak_3197	chr1	23946376	23946376	+	37.7258	NA	promoter-TSS (AT1G64460.1)	#NAME?	-566	AT1G64460.1	AT1G64460	AT1G64460						NA
pBBM_BBM_YFP_ChIP_peak_6027	chr2	14488051	14488051	+	37.7258	NA	promoter-TSS (AT2G34325.1)	#NAME?	-51	AT2G34325.1	AT2G34325	AT2G34325						NA
pBBM_BBM_YFP_ChIP_peak_7105	chr3	201790	201790	+	37.7258	NA	promoter-TSS (AT3G01510.1)	#NAME?	20	AT3G01510.3	AT3G01510	AT3G01510						NA
pBBM_BBM_YFP_ChIP_peak_5726	chr2	12619081	12619081	+	37.7205	NA	promoter-TSS (AT2G29420.1)	#NAME?	114	AT2G00850.1	AT2G00850	AT2G00850						NA
pBBM_BBM_YFP_ChIP_peak_9347	chr3	18643839	18643839	+	37.7138	NA	promoter-TSS (AT3G50300.1)	#NAME?	-21	AT3G50300.1	AT3G50300	AT3G50300						NA
pBBM_BBM_YFP_ChIP_peak_9712	chr3	20721585	20721585	+	37.7079	NA	TTS (AT3G55850.1)	#NAME?	-2719	AT3G55840.1	AT3G55840	AT3G55840						NA
pBBM_BBM_YFP_ChIP_peak_1764	chr1	9968418	9968418	+	37.6908	NA	promoter-TSS (AT1G28390.1)	#NAME?	77	AT1G28390.1	AT1G28390	AT1G28390						NA
pBBM_BBM_YFP_ChIP_peak_12731	chr5	1541224	1541224	+	37.6908	NA	promoter-TSS (AT5G05190.1)	#NAME?	6	AT5G05190.1	AT5G05190	AT5G05190						NA
pBBM_BBM_YFP_ChIP_peak_14724	chr5	19521403	19521403	+	37.6907	NA	promoter-TSS (AT5G48140.1)	#NAME?	-875	AT5G48140.1	AT5G48140	AT5G48140						NA
pBBM_BBM_YFP_ChIP_peak_5769	chr2	12829929	12829929	+	37.6635	NA	TTS (AT2G30060.1)	#NAME?	3125	AT2G30060.1	AT2G30060	AT2G30060						NA
pBBM_BBM_YFP_ChIP_peak_10783	chr4	9128095	9128095	+	37.6635	NA	promoter-TSS (AT4G16140.1)	#NAME?	-637	AT4G16140.2	AT4G16140	AT4G16140						NA
pBBM_BBM_YFP_ChIP_peak_4830	chr2	6836427	6836427	+	37.6608	NA	exon (AT2G15695.1, exon 1 of 7)	-exon (AT2G15695.1, exon 1 of 7)	111	AT2G15695.1	AT2G15695	AT2G15695						NA
pBBM_BBM_YFP_ChIP_peak_6796	chr2	18520253	18520253	+	37.6608	NA	promoter-TSS (AT2G44910.1)	#NAME?	-522	AT2G44910.1	AT2G44910	AT2G44910						NA
pBBM_BBM_YFP_ChIP_peak_14503	chr5	18147121	18147121	+	37.6364	NA	promoter-TSS (AT5G44925.1)	#NAME?	-489	AT5G44925.1	AT5G44925	AT5G44925						NA
pBBM_BBM_YFP_ChIP_peak_11165	chr4	11447291	11447291	+	37.6288	NA	promoter-TSS (AT4G21510.2)	#NAME?	44	AT4G21510.2	AT4G21510	AT4G21510						NA
pBBM_BBM_YFP_ChIP_peak_14107	chr5	14888327	14888327	+	37.6183	NA	TTS (AT5G37500.2)	#NAME?	898	AT5G37490.1	AT5G37490	AT5G37490						NA
pBBM_BBM_YFP_ChIP_peak_7687	chr3	3758322	3758322	+	37.604	NA	promoter-TSS (AT3G11900.1)	#NAME?	-130	AT3G11900.2	AT3G11900	AT3G11900						NA
pBBM_BBM_YFP_ChIP_peak_13721	chr5	7676926	7676926	+	37.5876	NA	promoter-TSS (AT5G22940.2)	#NAME?	-12	AT5G22940.2	AT5G22940	AT5G22940
pBBM_BBM_YFP_ChIP_peak_8364	chr3	7703324	7703324	+	37.5336	NA	TTS (AT3G21870.1)	#NAME?	180	AT3G21865.1	AT3G21865	AT3G21865						NA
pBBM_BBM_YFP_ChIP_peak_7070	chr2	19599832	19599832	+	37.5218	NA	promoter-TSS (AT2G47860.3)	#NAME?	99	AT2G47860.6	AT2G47860	AT2G47860						NA
pBBM_BBM_YFP_ChIP_peak_12452	chr5	98841	98841	+	37.4887	NA	intron (AT5G01240.2, intron 1 of 6)	-intron (AT5G01240.1, intron 3 of 8)	308	AT5G01240.2	AT5G01240	AT5G01240						NA
pBBM_BBM_YFP_ChIP_peak_7138	chr3	402712	402712	+	37.4831	NA	Intergenic	Intergenic	-1720	AT3G02180.1	AT3G02180	AT3G02180						NA
pBBM_BBM_YFP_ChIP_peak_10081	chr3	23040824	23040824	+	37.469	NA	promoter-TSS (AT3G62260.1)	#NAME?	-156	AT3G62260.1	AT3G62260	AT3G62260						NA
pBBM_BBM_YFP_ChIP_peak_13572	chr5	6584695	6584695	+	37.4675	NA	promoter-TSS (AT5G19520.1)	#NAME?	-660	AT5G19520.1	AT5G19520	AT5G19520						NA
pBBM_BBM_YFP_ChIP_peak_7250	chr3	1156659	1156659	+	37.4659	NA	TTS (AT3G04360.1)	#NAME?	217	AT3G04350.1	AT3G04350	AT3G04350						NA
pBBM_BBM_YFP_ChIP_peak_2491	chr1	18993166	18993166	+	37.4515	NA	Intergenic	Intergenic	-1017	AT1G51220.1	AT1G51220	AT1G51220						NA
pBBM_BBM_YFP_ChIP_peak_2657	chr1	20165587	20165587	+	37.4515	NA	Intergenic	Intergenic	-1837	AT1G54020.2	AT1G54020	AT1G54020						NA
pBBM_BBM_YFP_ChIP_peak_8937	chr3	11806232	11806232	+	37.4515	NA	Intergenic	Intergenic	-4494	AT3G30180.1	AT3G30180	AT3G30180						NA
pBBM_BBM_YFP_ChIP_peak_13182	chr5	4232288	4232288	+	37.4381	NA	Intergenic	Intergenic	-1868	AT5G13250.2	AT5G13250	AT5G13250						NA
pBBM_BBM_YFP_ChIP_peak_13870	chr5	8707958	8707958	+	37.4051	NA	promoter-TSS (AT5G25190.1)	#NAME?	-73	AT5G25190.1	AT5G25190	AT5G25190						NA
pBBM_BBM_YFP_ChIP_peak_490	chr1	3028110	3028110	+	37.3643	NA	intron (AT1G09380.1, intron 1 of 6)	-intron (AT1G09380.1, intron 1 of 6)	1439	AT1G09380.1	AT1G09380	AT1G09380						NA
pBBM_BBM_YFP_ChIP_peak_5391	chr2	10673246	10673246	+	37.3494	NA	promoter-TSS (AT2G25090.1)	#NAME?	-354	AT2G25090.1	AT2G25090	AT2G25090						NA
pBBM_BBM_YFP_ChIP_peak_229	chr1	1338767	1338767	+	37.3287	NA	promoter-TSS (AT1G04770.1)	#NAME?	-821	AT1G04778.1	AT1G04778	AT1G04778						NA
pBBM_BBM_YFP_ChIP_peak_6670	chr2	17855728	17855728	+	37.3211	NA	promoter-TSS (AT2G42910.1)	#NAME?	-521	AT2G42910.1	AT2G42910	AT2G42910						NA
pBBM_BBM_YFP_ChIP_peak_1780	chr1	10053280	10053280	+	37.3211	NA	promoter-TSS (AT1G28600.1)	#NAME?	-62	AT1G28600.1	AT1G28600	AT1G28600						NA
pBBM_BBM_YFP_ChIP_peak_6845	chr2	18706627	18706627	+	37.2947	NA	promoter-TSS (AT2G45400.1)	#NAME?	-226	AT2G45400.2	AT2G45400	AT2G45400						NA
pBBM_BBM_YFP_ChIP_peak_2418	chr1	18340849	18340849	+	37.2936	NA	Intergenic	Intergenic	-1602	AT1G49560.1	AT1G49560	AT1G49560						NA
pBBM_BBM_YFP_ChIP_peak_4115	chr1	28637209	28637209	+	37.2936	NA	promoter-TSS (AT1G76340.1)	#NAME?	-241	AT1G76340.1	AT1G76340	AT1G76340						NA
pBBM_BBM_YFP_ChIP_peak_2532	chr1	19459456	19459456	+	37.2551	NA	exon (AT1G52245.1, exon 1 of 3)	-exon (AT1G52245.1, exon 1 of 3)	307	AT1G52245.1	AT1G52245	AT1G52245						NA
pBBM_BBM_YFP_ChIP_peak_12107	chr4	17184049	17184049	+	37.2519	NA	promoter-TSS (AT4G09305.1)	#NAME?	-29	AT4G09305.1	AT4G09305	AT4G09305						NA
pBBM_BBM_YFP_ChIP_peak_36	chr1	183500	183500	+	37.2346	NA	promoter-TSS (AT1G01490.1)	#NAME?	-751	AT1G01490.2	AT1G01490	AT1G01490						NA
pBBM_BBM_YFP_ChIP_peak_8697	chr3	9537032	9537032	+	37.2137	NA	exon (AT3G26100.1, exon 1 of 6)	-exon (AT3G26100.1, exon 1 of 6)	167	AT3G26100.5	AT3G26100	AT3G26100						NA
pBBM_BBM_YFP_ChIP_peak_6254	chr2	15629105	15629105	+	37.2137	NA	Intergenic	Intergenic	-2073	AT2G37210.1	AT2G37210	AT2G37210						NA
pBBM_BBM_YFP_ChIP_peak_16082	chr5	26633545	26633545	+	37.2102	NA	promoter-TSS (AT5G66700.1)	#NAME?	-730	AT5G66700.1	AT5G66700	AT5G66700						NA
pBBM_BBM_YFP_ChIP_peak_11692	chr4	14841188	14841188	+	37.2102	NA	promoter-TSS (AT4G30340.1)	#NAME?	-41	AT4G30340.1	AT4G30340	AT4G30340						NA
pBBM_BBM_YFP_ChIP_peak_8376	chr3	7784679	7784679	+	37.2069	NA	promoter-TSS (AT3G22100.1)	#NAME?	-210	AT3G22100.1	AT3G22100	AT3G22100						NA
pBBM_BBM_YFP_ChIP_peak_13005	chr5	3279100	3279100	+	37.192	NA	promoter-TSS (AT5G10430.1)	#NAME?	-639	AT5G10430.1	AT5G10430	AT5G10430						NA
pBBM_BBM_YFP_ChIP_peak_13893	chr5	8798315	8798315	+	37.192	NA	promoter-TSS (AT5G25350.1)	#NAME?	-966	AT5G25350.1	AT5G25350	AT5G25350						NA
pBBM_BBM_YFP_ChIP_peak_10041	chr3	22891508	22891508	+	37.1896	NA	promoter-TSS (AT3G61840.1)	#NAME?	-958	AT3G61840.1	AT3G61840	AT3G61840						NA
pBBM_BBM_YFP_ChIP_peak_6147	chr2	15128053	15128053	+	37.1753	NA	promoter-TSS (AT2G36030.1)	#NAME?	-282	AT2G36030.1	AT2G36030	AT2G36030						NA
pBBM_BBM_YFP_ChIP_peak_1306	chr1	7489050	7489050	+	37.1442	NA	promoter-TSS (AT1G21380.1)	#NAME?	-270	AT1G21380.1	AT1G21380	AT1G21380						NA
pBBM_BBM_YFP_ChIP_peak_9424	chr3	18931990	18931990	+	37.1354	NA	exon (AT3G50930.1, exon 1 of 1)	-exon (AT3G50930.1, exon 1 of 1)	-1761	AT3G50940.1	AT3G50940	AT3G50940						NA
pBBM_BBM_YFP_ChIP_peak_8206	chr3	6686965	6686965	+	37.1101	NA	promoter-TSS (AT3G19290.1)	#NAME?	-77	AT3G19290.3	AT3G19290	AT3G19290						NA
pBBM_BBM_YFP_ChIP_peak_4475	chr2	97861	97861	+	37.0997	NA	promoter-TSS (AT2G01140.1)	#NAME?	-998	AT2G01140.1	AT2G01140	AT2G01140						NA
pBBM_BBM_YFP_ChIP_peak_7290	chr3	1398106	1398106	+	37.0788	NA	promoter-TSS (AT3G01565.1)	#NAME?	-479	AT3G05030.3	AT3G05030	AT3G05030						NA
pBBM_BBM_YFP_ChIP_peak_1973	chr1	11329025	11329025	+	37.0722	NA	promoter-TSS (AT1G31650.2)	#NAME?	-207	AT1G31650.2	AT1G31650	AT1G31650						NA
pBBM_BBM_YFP_ChIP_peak_230	chr1	1344024	1344024	+	37.0609	NA	promoter-TSS (AT1G04780.1)	#NAME?	-231	AT1G04780.1	AT1G04780	AT1G04780						NA
pBBM_BBM_YFP_ChIP_peak_6016	chr2	14415715	14415715	+	37.0564	NA	promoter-TSS (AT2G34140.1)	#NAME?	-927	AT2G34140.1	AT2G34140	AT2G34140						NA
pBBM_BBM_YFP_ChIP_peak_3387	chr1	25276266	25276266	+	37.0517	NA	promoter-TSS (AT1G67480.1)	#NAME?	83	AT1G67480.2	AT1G67480	AT1G67480
pBBM_BBM_YFP_ChIP_peak_11404	chr4	13055738	13055738	+	37.038	NA	promoter-TSS (AT4G25570.1)	#NAME?	62	AT4G25570.2	AT4G25570	AT4G25570						NA
pBBM_BBM_YFP_ChIP_peak_9465	chr3	19197591	19197591	+	37.0103	NA	promoter-TSS (AT3G51750.1)	#NAME?	-235	AT3G51750.3	AT3G51750	AT3G51750						NA
pBBM_BBM_YFP_ChIP_peak_9573	chr3	19810753	19810753	+	36.9904	NA	promoter-TSS (AT3G53430.1)	#NAME?	33	AT3G53440.1	AT3G53440	AT3G53440						NA
pBBM_BBM_YFP_ChIP_peak_16008	chr5	26249071	26249071	+	36.98	NA	Intergenic	Intergenic	-1757	AT5G09415.1	AT5G09415	AT5G09415						NA
pBBM_BBM_YFP_ChIP_peak_4970	chr2	8013644	8013644	+	36.9626	NA	promoter-TSS (AT2G00630.1)	#NAME?	-279	AT2G00630.3	AT2G00630	AT2G00630						NA
pBBM_BBM_YFP_ChIP_peak_872	chr1	4987666	4987666	+	36.9589	NA	TTS (AT1G14570.1)	#NAME?	-1896	AT1G14580.3	AT1G14580	AT1G14580						NA
pBBM_BBM_YFP_ChIP_peak_7940	chr3	5175645	5175645	+	36.9343	NA	promoter-TSS (AT3G15351.1)	#NAME?	-122	AT3G15356.1	AT3G15356	AT3G15356						NA
pBBM_BBM_YFP_ChIP_peak_11027	chr4	10508482	10508482	+	36.9251	NA	promoter-TSS (AT4G19220.1)	#NAME?	-361	AT4G19220.1	AT4G19220	AT4G19220						NA
pBBM_BBM_YFP_ChIP_peak_11673	chr4	14775180	14775180	+	36.9205	NA	intron (AT4G30190.2, intron 1 of 13)	-intron (AT4G30190.1, intron 1 of 14)	878	AT4G30190.2	AT4G30190	AT4G30190						NA
pBBM_BBM_YFP_ChIP_peak_2039	chr1	11767566	11767566	+	36.9205	NA	promoter-TSS (AT1G32540.1)	#NAME?	62	AT1G32540.7	AT1G32540	AT1G32540						NA
pBBM_BBM_YFP_ChIP_peak_659	chr1	3942488	3942488	+	36.9182	NA	promoter-TSS (AT1G04867.1)	#NAME?	-691	AT1G04867.1	AT1G04867	AT1G04867						NA
pBBM_BBM_YFP_ChIP_peak_5246	chr2	9859600	9859600	+	36.8869	NA	promoter-TSS (AT2G23150.1)	#NAME?	-822	AT2G23150.1	AT2G23150	AT2G23150						NA
pBBM_BBM_YFP_ChIP_peak_9578	chr3	19825006	19825006	+	36.8836	NA	promoter-TSS (AT3G53480.1)	#NAME?	-261	AT3G53480.1	AT3G53480	AT3G53480						NA
pBBM_BBM_YFP_ChIP_peak_9276	chr3	18242040	18242040	+	36.8712	NA	promoter-TSS (AT3G49210.1)	#NAME?	-516	AT3G49210.1	AT3G49210	AT3G49210						NA
pBBM_BBM_YFP_ChIP_peak_13971	chr5	9544483	9544483	+	36.8665	NA	TTS (AT5G27120.1)	#NAME?	-2064	AT5G27130.1	AT5G27130	AT5G27130						NA
pBBM_BBM_YFP_ChIP_peak_6145	chr2	15115729	15115729	+	36.8665	NA	intron (AT2G35990.3, intron 6 of 7)	-intron (AT2G35990.1, intron 5 of 6)	-1286	AT2G36000.2	AT2G36000	AT2G36000						NA
pBBM_BBM_YFP_ChIP_peak_1540	chr1	8694841	8694841	+	36.8572	NA	TTS (AT1G24530.1)	#NAME?	1614	AT1G24530.1	AT1G24530	AT1G24530						NA
pBBM_BBM_YFP_ChIP_peak_10156	chr4	40533	40533	+	36.8463	NA	promoter-TSS (AT4G00110.1)	#NAME?	-235	AT4G00110.1	AT4G00110	AT4G00110						NA
pBBM_BBM_YFP_ChIP_peak_6608	chr2	17494131	17494131	+	36.8242	NA	TTS (AT2G41900.1)	#NAME?	-1375	AT2G41905.1	AT2G41905	AT2G41905						NA
pBBM_BBM_YFP_ChIP_peak_10861	chr4	9665104	9665104	+	36.8242	NA	Intergenic	Intergenic	-1295	AT4G17230.1	AT4G17230	AT4G17230						NA
pBBM_BBM_YFP_ChIP_peak_485	chr1	2990904	2990904	+	36.8115	NA	TTS (AT1G09250.1)	#NAME?	1763	AT1G09250.1	AT1G09250	AT1G09250						NA
pBBM_BBM_YFP_ChIP_peak_14902	chr5	20662890	20662890	+	36.8056	NA	Intergenic	Intergenic	4422	AT5G50800.1	AT5G50800	AT5G50800						NA
pBBM_BBM_YFP_ChIP_peak_15274	chr5	22690619	22690619	+	36.8056	NA	TTS (AT5G56030.1)	#NAME?	3787	AT5G56030.2	AT5G56030	AT5G56030						NA
pBBM_BBM_YFP_ChIP_peak_8039	chr3	5603433	5603433	+	36.8056	NA	TTS (AT3G16480.1)	#NAME?	2332	AT3G16490.1	AT3G16490	AT3G16490						NA
pBBM_BBM_YFP_ChIP_peak_9516	chr3	19450120	19450120	+	36.8018	NA	promoter-TSS (AT3G52470.1)	#NAME?	-386	AT3G52470.1	AT3G52470	AT3G52470						NA
pBBM_BBM_YFP_ChIP_peak_8662	chr3	9359569	9359569	+	36.7976	NA	exon (AT3G25700.1, exon 1 of 1)	-exon (AT3G25700.1, exon 1 of 1)	850	AT3G25700.2	AT3G25700	AT3G25700						NA
pBBM_BBM_YFP_ChIP_peak_826	chr1	4771502	4771502	+	36.7963	NA	Intergenic	Intergenic	1450	AT1G05037.1	AT1G05037	AT1G05037						NA
pBBM_BBM_YFP_ChIP_peak_4079	chr1	28426823	28426823	+	36.7922	NA	Intergenic	Intergenic	-1848	AT1G75710.1	AT1G75710	AT1G75710						NA
pBBM_BBM_YFP_ChIP_peak_3452	chr1	25645853	25645853	+	36.7848	NA	TTS (AT1G68390.1)	#NAME?	-1470	AT1G08987.1	AT1G08987	AT1G08987						NA
pBBM_BBM_YFP_ChIP_peak_15119	chr5	21899771	21899771	+	36.7734	NA	Intergenic	Intergenic	-1140	AT5G53940.1	AT5G53940	AT5G53940						NA
pBBM_BBM_YFP_ChIP_peak_12842	chr5	2190034	2190034	+	36.7734	NA	promoter-TSS (AT5G07040.1)	#NAME?	-213	AT5G07040.1	AT5G07040	AT5G07040						NA
pBBM_BBM_YFP_ChIP_peak_10325	chr4	1415533	1415533	+	36.7467	NA	promoter-TSS (AT4G03210.1)	#NAME?	-84	AT4G03210.1	AT4G03210	AT4G03210						NA
pBBM_BBM_YFP_ChIP_peak_14335	chr5	17075881	17075881	+	36.7437	NA	promoter-TSS (AT5G42630.1)	#NAME?	23	AT5G42630.1	AT5G42630	AT5G42630						NA
pBBM_BBM_YFP_ChIP_peak_3932	chr1	27711375	27711375	+	36.7299	NA	promoter-TSS (AT1G09865.1)	#NAME?	-579	AT1G09865.1	AT1G09865	AT1G09865						NA
pBBM_BBM_YFP_ChIP_peak_4016	chr1	28218706	28218706	+	36.7072	NA	promoter-TSS (AT1G75180.1)	#NAME?	95	AT1G75180.4	AT1G75180	AT1G75180						NA
pBBM_BBM_YFP_ChIP_peak_11255	chr4	12051904	12051904	+	36.698	NA	promoter-TSS (AT4G22990.1)	#NAME?	-13	AT4G22990.2	AT4G22990	AT4G22990						NA
pBBM_BBM_YFP_ChIP_peak_673	chr1	4039583	4039583	+	36.698	NA	promoter-TSS (AT1G11950.1)	#NAME?	-518	AT1G11950.3	AT1G11950	AT1G11950						NA
pBBM_BBM_YFP_ChIP_peak_2609	chr1	19888980	19888980	+	36.6681	NA	promoter-TSS (AT1G53310.1)	#NAME?	-567	AT1G53310.2	AT1G53310	AT1G53310						NA
pBBM_BBM_YFP_ChIP_peak_13293	chr5	4912542	4912542	+	36.6589	NA	Intergenic	Intergenic	3434	AT5G15150.1	AT5G15150	AT5G15150						NA
pBBM_BBM_YFP_ChIP_peak_11392	chr4	12984780	12984780	+	36.6589	NA	promoter-TSS (AT4G25410.1)	#NAME?	250	AT4G07375.1	AT4G07375	AT4G07375						NA
pBBM_BBM_YFP_ChIP_peak_6531	chr2	17137237	17137237	+	36.655	NA	promoter-TSS (AT2G41100.1)	#NAME?	141	AT2G09220.1	AT2G09220	AT2G09220						NA
pBBM_BBM_YFP_ChIP_peak_5005	chr2	8216197	8216197	+	36.6498	NA	Intergenic	Intergenic	-5317	AT2G18960.2	AT2G18960	AT2G18960						NA
pBBM_BBM_YFP_ChIP_peak_6923	chr2	19014070	19014070	+	36.6364	NA	promoter-TSS (AT2G09715.1)	#NAME?	-285	AT2G09715.1	AT2G09715	AT2G09715						NA
pBBM_BBM_YFP_ChIP_peak_13735	chr5	7752360	7752360	+	36.6065	NA	promoter-TSS (AT5G23100.1)	#NAME?	-862	AT5G23100.1	AT5G23100	AT5G23100						NA
pBBM_BBM_YFP_ChIP_peak_14452	chr5	17793822	17793822	+	36.5722	NA	Intergenic	Intergenic	-4440	AT5G44190.2	AT5G44190	AT5G44190						NA
pBBM_BBM_YFP_ChIP_peak_15565	chr5	24154189	24154189	+	36.5621	NA	promoter-TSS (AT5G59990.1)	#NAME?	-988	AT5G59990.1	AT5G59990	AT5G59990						NA
pBBM_BBM_YFP_ChIP_peak_357	chr1	2188454	2188454	+	36.5488	NA	TTS (AT1G07119.1)	#NAME?	280	AT1G07128.1	AT1G07128	AT1G07128						NA
pBBM_BBM_YFP_ChIP_peak_4527	chr2	351471	351471	+	36.5398	NA	Intergenic	Intergenic	3934	AT2G01810.1	AT2G01810	AT2G01810						NA
pBBM_BBM_YFP_ChIP_peak_15949	chr5	26042937	26042937	+	36.5398	NA	TTS (AT5G65170.2)	#NAME?	1763	AT5G65170.2	AT5G65170	AT5G65170						NA
pBBM_BBM_YFP_ChIP_peak_334	chr1	1997298	1997298	+	36.5394	NA	promoter-TSS (AT1G06520.1)	#NAME?	-943	AT1G06520.1	AT1G06520	AT1G06520						NA
pBBM_BBM_YFP_ChIP_peak_14967	chr5	21088807	21088807	+	36.5394	NA	promoter-TSS (AT5G51870.1)	#NAME?	-393	AT5G51870.4	AT5G51870	AT5G51870						NA
pBBM_BBM_YFP_ChIP_peak_14659	chr5	19112012	19112012	+	36.521	NA	Intergenic	Intergenic	-3346	AT5G06945.1	AT5G06945	AT5G06945						NA
pBBM_BBM_YFP_ChIP_peak_994	chr1	5638517	5638517	+	36.5157	NA	promoter-TSS (AT1G16500.1)	#NAME?	-262	AT1G16500.1	AT1G16500	AT1G16500						NA
pBBM_BBM_YFP_ChIP_peak_3423	chr1	25508378	25508378	+	36.4973	NA	promoter-TSS (AT1G68050.1)	#NAME?	-261	AT1G68050.1	AT1G68050	AT1G68050						NA
pBBM_BBM_YFP_ChIP_peak_7119	chr3	288383	288383	+	36.465	NA	promoter-TSS (AT3G01810.2)	#NAME?	-155	AT3G01810.3	AT3G01810	AT3G01810						NA
pBBM_BBM_YFP_ChIP_peak_15812	chr5	25359824	25359824	+	36.446	NA	promoter-TSS (AT5G63240.1)	#NAME?	-259	AT5G63240.1	AT5G63240	AT5G63240						NA
pBBM_BBM_YFP_ChIP_peak_9976	chr3	22418759	22418759	+	36.4442	NA	promoter-TSS (AT3G60650.1)	#NAME?	-356	AT3G60650.1	AT3G60650	AT3G60650						NA
pBBM_BBM_YFP_ChIP_peak_14706	chr5	19366258	19366258	+	36.4284	NA	exon (AT5G47820.1, exon 1 of 23)	-exon (AT5G47820.1, exon 1 of 23)	104	AT5G47820.2	AT5G47820	AT5G47820						NA
pBBM_BBM_YFP_ChIP_peak_11646	chr4	14632683	14632683	+	36.4117	NA	TTS (AT4G29920.1)	#NAME?	-1879	AT4G29910.2	AT4G29910	AT4G29910						NA
pBBM_BBM_YFP_ChIP_peak_12632	chr5	950964	950964	+	36.4064	NA	TTS (AT5G03670.1)	#NAME?	-1997	AT5G03668.1	AT5G03668	AT5G03668						NA
pBBM_BBM_YFP_ChIP_peak_5421	chr2	10860181	10860181	+	36.4018	NA	promoter-TSS (AT2G25520.1)	#NAME?	-487	AT2G25520.1	AT2G25520	AT2G25520						NA
pBBM_BBM_YFP_ChIP_peak_3379	chr1	25225486	25225486	+	36.3899	NA	Intergenic	Intergenic	-4753	AT1G67340.1	AT1G67340	AT1G67340						NA
pBBM_BBM_YFP_ChIP_peak_3244	chr1	24394168	24394168	+	36.3822	NA	intron (AT1G65610.1, intron 1 of 4)	-intron (AT1G65610.1, intron 1 of 4)	1335	AT1G65610.1	AT1G65610	AT1G65610						NA
pBBM_BBM_YFP_ChIP_peak_3853	chr1	27266813	27266813	+	36.373	NA	Intergenic	Intergenic	-1007	AT1G72430.1	AT1G72430	AT1G72430						NA
pBBM_BBM_YFP_ChIP_peak_15090	chr5	21752268	21752268	+	36.3676	NA	promoter-TSS (AT5G53540.1)	#NAME?	-930	AT5G53540.1	AT5G53540	AT5G53540						NA
pBBM_BBM_YFP_ChIP_peak_9749	chr3	20914272	20914272	+	36.3592	NA	Intergenic	Intergenic	-1200	AT3G56408.1	AT3G56408	AT3G56408						NA
pBBM_BBM_YFP_ChIP_peak_8996	chr3	15659870	15659870	+	36.3416	NA	promoter-TSS (AT3G43800.1)	#NAME?	-900	AT3G43800.1	AT3G43800	AT3G43800						NA
pBBM_BBM_YFP_ChIP_peak_15843	chr5	25503431	25503431	+	36.3267	NA	TTS (AT5G63710.1)	#NAME?	-2848	AT5G63720.1	AT5G63720	AT5G63720						NA
pBBM_BBM_YFP_ChIP_peak_14343	chr5	17111468	17111468	+	36.325	NA	TTS (AT5G42670.1)	#NAME?	-2630	AT5G42680.2	AT5G42680	AT5G42680						NA
pBBM_BBM_YFP_ChIP_peak_8913	chr3	11276893	11276893	+	36.3232	NA	Intergenic	Intergenic	-1482	AT3G29370.1	AT3G29370	AT3G29370						NA
pBBM_BBM_YFP_ChIP_peak_13172	chr5	4193765	4193765	+	36.3232	NA	Intergenic	Intergenic	-2491	AT5G13180.1	AT5G13180	AT5G13180						NA
pBBM_BBM_YFP_ChIP_peak_14720	chr5	19499849	19499849	+	36.2846	NA	Intergenic	Intergenic	4685	AT5G48110.1	AT5G48110	AT5G48110						NA
pBBM_BBM_YFP_ChIP_peak_11699	chr4	14859831	14859831	+	36.2567	NA	promoter-TSS (AT4G30370.1)	#NAME?	-328	AT4G30370.1	AT4G30370	AT4G30370						NA
pBBM_BBM_YFP_ChIP_peak_6438	chr2	16643015	16643015	+	36.2444	NA	promoter-TSS (AT2G39870.1)	#NAME?	-366	AT2G39870.1	AT2G39870	AT2G39870						NA
pBBM_BBM_YFP_ChIP_peak_13635	chr5	7055319	7055319	+	36.2279	NA	promoter-TSS (AT5G20830.1)	#NAME?	79	AT5G20830.2	AT5G20830	AT5G20830						NA
pBBM_BBM_YFP_ChIP_peak_3562	chr1	26038708	26038708	+	36.2016	NA	promoter-TSS (AT1G69260.1)	#NAME?	-197	AT1G69260.1	AT1G69260	AT1G69260						NA
pBBM_BBM_YFP_ChIP_peak_6248	chr2	15590002	15590002	+	36.1619	NA	promoter-TSS (AT2G37090.1)	#NAME?	-633	AT2G37090.1	AT2G37090	AT2G37090						NA
pBBM_BBM_YFP_ChIP_peak_9388	chr3	18822110	18822110	+	36.1575	NA	Intergenic	Intergenic	-3930	AT3G50665.1	AT3G50665	AT3G50665						NA
pBBM_BBM_YFP_ChIP_peak_967	chr1	5426609	5426609	+	36.1436	NA	TTS (AT1G15760.1)	#NAME?	993	AT1G15760.1	AT1G15760	AT1G15760						NA
pBBM_BBM_YFP_ChIP_peak_11055	chr4	10715829	10715829	+	36.1292	NA	Intergenic	Intergenic	-1084	AT4G19700.1	AT4G19700	AT4G19700						NA
pBBM_BBM_YFP_ChIP_peak_13234	chr5	4555839	4555839	+	36.1292	NA	promoter-TSS (AT5G14120.1)	#NAME?	18	AT5G14120.1	AT5G14120	AT5G14120						NA
pBBM_BBM_YFP_ChIP_peak_9325	chr3	18542280	18542280	+	36.1148	NA	exon (AT3G50020.1, exon 2 of 2)	-exon (AT3G50020.1, exon 2 of 2)	410	AT3G50020.1	AT3G50020	AT3G50020						NA
pBBM_BBM_YFP_ChIP_peak_8917	chr3	11286294	11286294	+	36.0822	NA	promoter-TSS (AT3G29385.1)	#NAME?	-892	AT3G29385.1	AT3G29385	AT3G29385						NA
pBBM_BBM_YFP_ChIP_peak_15204	chr5	22278959	22278959	+	36.0794	NA	promoter-TSS (AT5G54840.1)	#NAME?	-536	AT5G54840.3	AT5G54840	AT5G54840						NA
pBBM_BBM_YFP_ChIP_peak_2909	chr1	22155342	22155342	+	36.0792	NA	promoter-TSS (AT1G60080.1)	#NAME?	-217	AT1G60090.2	AT1G60090	AT1G60090						NA
pBBM_BBM_YFP_ChIP_peak_13903	chr5	8874214	8874214	+	36.0792	NA	Intergenic	Intergenic	-1952	AT5G25480.1	AT5G25480	AT5G25480						NA
pBBM_BBM_YFP_ChIP_peak_205	chr1	1231101	1231101	+	36.0781	NA	promoter-TSS (AT1G04520.1)	#NAME?	-351	AT1G04520.1	AT1G04520	AT1G04520						NA
pBBM_BBM_YFP_ChIP_peak_9480	chr3	19260878	19260878	+	36.0757	NA	Intergenic	Intergenic	-4263	AT3G51910.1	AT3G51910	AT3G51910						NA
pBBM_BBM_YFP_ChIP_peak_1282	chr1	7369128	7369128	+	36.0667	NA	TTS (AT1G21050.2)	#NAME?	-1483	AT1G05623.1	AT1G05623	AT1G05623						NA
pBBM_BBM_YFP_ChIP_peak_6552	chr2	17196740	17196740	+	36.0605	NA	TTS (AT2G41231.1)	#NAME?	-1043	AT2G41230.1	AT2G41230	AT2G41230						NA
pBBM_BBM_YFP_ChIP_peak_14545	chr5	18390755	18390755	+	36.0553	NA	promoter-TSS (AT5G45380.1)	#NAME?	-187	AT5G45380.1	AT5G45380	AT5G45380						NA
pBBM_BBM_YFP_ChIP_peak_12345	chr4	18084417	18084417	+	36.0405	NA	promoter-TSS (AT4G38740.1)	#NAME?	-166	AT4G38740.1	AT4G38740	AT4G38740						NA
pBBM_BBM_YFP_ChIP_peak_3946	chr1	27815212	27815212	+	36.0283	NA	promoter-TSS (AT1G73960.1)	#NAME?	-415	AT1G73965.1	AT1G73965	AT1G73965						NA
pBBM_BBM_YFP_ChIP_peak_7097	chr3	151543	151543	+	36.0283	NA	promoter-TSS (AT3G01390.1)	#NAME?	11	AT3G01390.3	AT3G01390	AT3G01390						NA
pBBM_BBM_YFP_ChIP_peak_16180	chr5	26960901	26960901	+	36.0283	NA	promoter-TSS (AT5G67600.1)	#NAME?	-502	AT5G67600.1	AT5G67600	AT5G67600						NA
pBBM_BBM_YFP_ChIP_peak_7121	chr3	299237	299237	+	36.0083	NA	promoter-TSS (AT3G01840.1)	#NAME?	-589	AT3G01840.1	AT3G01840	AT3G01840						NA
pBBM_BBM_YFP_ChIP_peak_10941	chr4	10055358	10055358	+	36.0036	NA	promoter-TSS (AT4G18160.1)	#NAME?	-21	AT4G18160.1	AT4G18160	AT4G18160						NA
pBBM_BBM_YFP_ChIP_peak_5333	chr2	10298261	10298261	+	36.0001	NA	TTS (AT2G07985.1)	#NAME?	415	AT2G07975.1	AT2G07975	AT2G07975						NA
pBBM_BBM_YFP_ChIP_peak_15426	chr5	23378054	23378054	+	35.9834	NA	TTS (AT5G57700.1)	#NAME?	2884	AT5G57700.4	AT5G57700	AT5G57700						NA
pBBM_BBM_YFP_ChIP_peak_302	chr1	1841653	1841653	+	35.9687	NA	Intergenic	Intergenic	-1810	AT1G06080.1	AT1G06080	AT1G06080						NA
pBBM_BBM_YFP_ChIP_peak_14744	chr5	19594944	19594944	+	35.9434	NA	promoter-TSS (AT5G48360.1)	#NAME?	-592	AT5G48360.1	AT5G48360	AT5G48360						NA
pBBM_BBM_YFP_ChIP_peak_141	chr1	894328	894328	+	35.9333	NA	TTS (AT1G03590.1)	#NAME?	1814	AT1G03570.1	AT1G03570	AT1G03570						NA
pBBM_BBM_YFP_ChIP_peak_8525	chr3	8555549	8555549	+	35.9101	NA	promoter-TSS (AT3G23740.1)	#NAME?	-710	AT3G23740.1	AT3G23740	AT3G23740						NA
pBBM_BBM_YFP_ChIP_peak_13718	chr5	7671033	7671033	+	35.9101	NA	Intergenic	Intergenic	-1623	AT5G22930.1	AT5G22930	AT5G22930						NA
pBBM_BBM_YFP_ChIP_peak_2900	chr1	22127803	22127803	+	35.9063	NA	Intergenic	Intergenic	-1068	AT1G08297.1	AT1G08297	AT1G08297						NA
pBBM_BBM_YFP_ChIP_peak_2298	chr1	17236089	17236089	+	35.8797	NA	TTS (AT1G46480.1)	#NAME?	2096	AT1G46480.2	AT1G46480	AT1G46480						NA
pBBM_BBM_YFP_ChIP_peak_11495	chr4	13752033	13752033	+	35.8601	NA	promoter-TSS (AT4G27520.1)	#NAME?	70	AT4G27520.1	AT4G27520	AT4G27520						NA
pBBM_BBM_YFP_ChIP_peak_2136	chr1	12548549	12548549	+	35.8519	NA	Intergenic	Intergenic	-1790	AT1G34370.1	AT1G34370	AT1G34370						NA
pBBM_BBM_YFP_ChIP_peak_8799	chr3	10254457	10254457	+	35.8519	NA	TTS (AT3G27680.1)	#NAME?	833	AT3G27680.1	AT3G27680	AT3G27680						NA
pBBM_BBM_YFP_ChIP_peak_8145	chr3	6266140	6266140	+	35.8461	NA	promoter-TSS (AT3G18280.1)	#NAME?	-806	AT3G18280.2	AT3G18280	AT3G18280						NA
pBBM_BBM_YFP_ChIP_peak_12641	chr5	987816	987816	+	35.841	NA	intron (AT5G03760.1, intron 3 of 8)	-intron (AT5G03760.1, intron 3 of 8)	2814	AT5G03760.1	AT5G03760	AT5G03760						NA
pBBM_BBM_YFP_ChIP_peak_11088	chr4	10922236	10922236	+	35.8385	NA	intron (AT4G20220.1, intron 3 of 3)	-intron (AT4G20220.1, intron 3 of 3)	3560	AT4G20220.1	AT4G20220	AT4G20220						NA
pBBM_BBM_YFP_ChIP_peak_6264	chr2	15689946	15689946	+	35.8296	NA	promoter-TSS (AT2G08870.1)	#NAME?	-325	AT2G08870.1	AT2G08870	AT2G08870						NA
pBBM_BBM_YFP_ChIP_peak_12174	chr4	17413963	17413963	+	35.7946	NA	promoter-TSS (AT4G36930.1)	#NAME?	-120	AT4G36930.1	AT4G36930	AT4G36930						NA
pBBM_BBM_YFP_ChIP_peak_9055	chr3	16381998	16381998	+	35.7853	NA	promoter-TSS (AT3G44870.1)	#NAME?	-221	AT3G44870.1	AT3G44870	AT3G44870						NA
pBBM_BBM_YFP_ChIP_peak_4998	chr2	8179839	8179839	+	35.7602	NA	TTS (AT2G18880.1)	#NAME?	-3799	AT2G18890.3	AT2G18890	AT2G18890						NA
pBBM_BBM_YFP_ChIP_peak_8539	chr3	8623285	8623285	+	35.7577	NA	promoter-TSS (AT3G23880.1)	#NAME?	-71	AT3G23880.1	AT3G23880	AT3G23880						NA
pBBM_BBM_YFP_ChIP_peak_14037	chr5	10933350	10933350	+	35.7577	NA	promoter-TSS (AT5G28910.1)	#NAME?	-162	AT5G28910.1	AT5G28910	AT5G28910						NA
pBBM_BBM_YFP_ChIP_peak_4974	chr2	8031264	8031264	+	35.7318	NA	exon (AT2G18510.1, exon 9 of 9)	-exon (AT2G18510.1, exon 9 of 9)	2355	AT2G18510.1	AT2G18510	AT2G18510						NA
pBBM_BBM_YFP_ChIP_peak_13203	chr5	4392339	4392339	+	35.7313	NA	promoter-TSS (AT5G13630.1)	#NAME?	90	AT5G13630.1	AT5G13630	AT5G13630						NA
pBBM_BBM_YFP_ChIP_peak_7673	chr3	3697924	3697924	+	35.7249	NA	promoter-TSS (AT3G11700.1)	#NAME?	-734	AT3G11700.1	AT3G11700	AT3G11700						NA
pBBM_BBM_YFP_ChIP_peak_2777	chr1	21035590	21035590	+	35.7186	NA	promoter-TSS (AT1G56210.1)	#NAME?	0	AT1G56210.1	AT1G56210	AT1G56210						NA
pBBM_BBM_YFP_ChIP_peak_4852	chr2	7150322	7150322	+	35.7127	NA	TTS (AT2G16500.1)	#NAME?	-2341	AT2G16490.1	AT2G16490	AT2G16490						NA
pBBM_BBM_YFP_ChIP_peak_10942	chr4	10058561	10058561	+	35.7127	NA	TTS (AT4G18160.1)	#NAME?	-2653	AT4G18170.1	AT4G18170	AT4G18170						NA
pBBM_BBM_YFP_ChIP_peak_14400	chr5	17449013	17449013	+	35.6922	NA	Intergenic	Intergenic	-2475	AT5G43420.1	AT5G43420	AT5G43420						NA
pBBM_BBM_YFP_ChIP_peak_13924	chr5	9003563	9003563	+	35.6776	NA	TTS (AT5G25830.1)	#NAME?	-1530	AT5G04115.1	AT5G04115	AT5G04115						NA
pBBM_BBM_YFP_ChIP_peak_2754	chr1	20839417	20839417	+	35.6769	NA	promoter-TSS (AT1G55740.1)	#NAME?	-639	AT1G55740.1	AT1G55740	AT1G55740						NA
pBBM_BBM_YFP_ChIP_peak_4006	chr1	28150903	28150903	+	35.6751	NA	promoter-TSS (AT1G74950.1)	#NAME?	-457	AT1G74950.1	AT1G74950	AT1G74950						NA
pBBM_BBM_YFP_ChIP_peak_12147	chr4	17355293	17355293	+	35.6526	NA	intron (AT4G36850.4, intron 3 of 9)	-intron (AT4G36850.1, intron 3 of 10)	598	AT4G36850.3	AT4G36850	AT4G36850						NA
pBBM_BBM_YFP_ChIP_peak_15526	chr5	23954129	23954129	+	35.6526	NA	promoter-TSS (AT5G59390.1)	#NAME?	187	AT5G59385.1	AT5G59385	AT5G59385						NA
pBBM_BBM_YFP_ChIP_peak_2171	chr1	13145184	13145184	+	35.6378	NA	promoter-TSS (AT1G35610.1)	#NAME?	-196	AT1G35610.1	AT1G35610	AT1G35610						NA
pBBM_BBM_YFP_ChIP_peak_14555	chr5	18442472	18442472	+	35.6304	NA	Intergenic	Intergenic	-2135	AT5G45510.1	AT5G45510	AT5G45510						NA
pBBM_BBM_YFP_ChIP_peak_14098	chr5	14700831	14700831	+	35.6304	NA	promoter-TSS (AT5G37150.1)	#NAME?	-499	AT5G37150.1	AT5G37150	AT5G37150						NA
pBBM_BBM_YFP_ChIP_peak_5684	chr2	12354307	12354307	+	35.6196	NA	TTS (AT2G28790.1)	#NAME?	1173	AT2G28790.1	AT2G28790	AT2G28790						NA
pBBM_BBM_YFP_ChIP_peak_3156	chr1	23696610	23696610	+	35.6042	NA	promoter-TSS (AT1G63850.1)	#NAME?	-110	AT1G63850.1	AT1G63850	AT1G63850						NA
pBBM_BBM_YFP_ChIP_peak_9794	chr3	21236829	21236829	+	35.6042	NA	TTS (AT3G57390.1)	#NAME?	299	AT3G08905.1	AT3G08905	AT3G08905						NA
pBBM_BBM_YFP_ChIP_peak_4082	chr1	28440256	28440256	+	35.5802	NA	promoter-TSS (AT1G75730.1)	#NAME?	-421	AT1G75730.1	AT1G75730	AT1G75730						NA
pBBM_BBM_YFP_ChIP_peak_14522	chr5	18242742	18242742	+	35.5694	NA	TTS (AT5G45120.1)	#NAME?	-1429	AT5G45130.1	AT5G45130	AT5G45130						NA
pBBM_BBM_YFP_ChIP_peak_5516	chr2	11458414	11458414	+	35.5694	NA	intron (AT2G26870.1, intron 1 of 2)	-intron (AT2G26870.1, intron 1 of 2)	1067	AT2G26870.1	AT2G26870	AT2G26870						NA
pBBM_BBM_YFP_ChIP_peak_13058	chr5	3522415	3522415	+	35.569	NA	promoter-TSS (AT5G01845.1)	#NAME?	-248	AT5G01845.1	AT5G01845	AT5G01845						NA
pBBM_BBM_YFP_ChIP_peak_9889	chr3	21884506	21884506	+	35.5681	NA	promoter-TSS (AT3G59190.1)	#NAME?	-14	AT3G59190.1	AT3G59190	AT3G59190						NA
pBBM_BBM_YFP_ChIP_peak_13639	chr5	7111308	7111308	+	35.5676	NA	promoter-TSS (AT5G20950.2)	#NAME?	44	AT5G20950.2	AT5G20950	AT5G20950						NA
pBBM_BBM_YFP_ChIP_peak_8142	chr3	6250422	6250422	+	35.5599	NA	promoter-TSS (AT3G18230.1)	#NAME?	-893	AT3G18230.1	AT3G18230	AT3G18230						NA
pBBM_BBM_YFP_ChIP_peak_6420	chr2	16556754	16556754	+	35.5409	NA	promoter-TSS (AT2G39705.1)	#NAME?	-47	AT2G39705.1	AT2G39705	AT2G39705						NA
pBBM_BBM_YFP_ChIP_peak_15713	chr5	24976466	24976466	+	35.5212	NA	promoter-TSS (AT5G62170.1)	#NAME?	-758	AT5G62170.3	AT5G62170	AT5G62170						NA
pBBM_BBM_YFP_ChIP_peak_3053	chr1	23172690	23172690	+	35.5098	NA	promoter-TSS (AT1G62580.1)	#NAME?	-596	AT1G62580.1	AT1G62580	AT1G62580						NA
pBBM_BBM_YFP_ChIP_peak_1045	chr1	5964852	5964852	+	35.4864	NA	Intergenic	Intergenic	2322	AT1G05307.1	AT1G05307	AT1G05307						NA
pBBM_BBM_YFP_ChIP_peak_8259	chr3	7095581	7095581	+	35.4688	NA	promoter-TSS (AT3G20350.1)	#NAME?	-729	AT3G20350.1	AT3G20350	AT3G20350						NA
pBBM_BBM_YFP_ChIP_peak_5760	chr2	12797947	12797947	+	35.455	NA	intron (AT2G29995.1, intron 1 of 1)	-intron (AT2G29995.1, intron 1 of 1)	1494	AT2G29995.1	AT2G29995	AT2G29995						NA
pBBM_BBM_YFP_ChIP_peak_11858	chr4	15941452	15941452	+	35.446	NA	promoter-TSS (AT4G33040.1)	#NAME?	41	AT4G33040.1	AT4G33040	AT4G33040						NA
pBBM_BBM_YFP_ChIP_peak_2681	chr1	20304033	20304033	+	35.4445	NA	promoter-TSS (AT1G54385.1)	#NAME?	-84	AT1G54385.2	AT1G54385	AT1G54385						NA
pBBM_BBM_YFP_ChIP_peak_7666	chr3	3677478	3677478	+	35.4144	NA	promoter-TSS (AT3G11650.1)	#NAME?	-199	AT3G11650.1	AT3G11650	AT3G11650						NA
pBBM_BBM_YFP_ChIP_peak_11680	chr4	14789998	14789998	+	35.3766	NA	intron (AT4G30200.1, intron 1 of 3)	-intron (AT4G30200.1, intron 1 of 3)	503	AT4G30200.3	AT4G30200	AT4G30200						NA
pBBM_BBM_YFP_ChIP_peak_9371	chr3	18756923	18756923	+	35.3648	NA	promoter-TSS (AT3G50540.1)	#NAME?	-826	AT3G50540.1	AT3G50540	AT3G50540						NA
pBBM_BBM_YFP_ChIP_peak_14450	chr5	17782474	17782474	+	35.3371	NA	promoter-TSS (AT5G44180.1)	#NAME?	46	AT5G44180.1	AT5G44180	AT5G44180						NA
pBBM_BBM_YFP_ChIP_peak_8825	chr3	10465404	10465404	+	35.3316	NA	promoter-TSS (AT3G28130.1)	#NAME?	87	AT3G28130.4	AT3G28130	AT3G28130						NA
pBBM_BBM_YFP_ChIP_peak_3381	chr1	25228553	25228553	+	35.3173	NA	Intergenic	Intergenic	-1686	AT1G67340.1	AT1G67340	AT1G67340						NA
pBBM_BBM_YFP_ChIP_peak_12956	chr5	3020436	3020436	+	35.3173	NA	Intergenic	Intergenic	-2094	AT5G09730.1	AT5G09730	AT5G09730						NA
pBBM_BBM_YFP_ChIP_peak_9823	chr3	21379971	21379971	+	35.3137	NA	promoter-TSS (AT3G57680.1)	#NAME?	-677	AT3G57680.2	AT3G57680	AT3G57680						NA
pBBM_BBM_YFP_ChIP_peak_1665	chr1	9420785	9420785	+	35.2938	NA	promoter-TSS (AT1G27120.1)	#NAME?	-224	AT1G27120.1	AT1G27120	AT1G27120						NA
pBBM_BBM_YFP_ChIP_peak_14243	chr5	16337249	16337249	+	35.288	NA	Intergenic	Intergenic	-1232	AT5G40800.1	AT5G40800	AT5G40800						NA
pBBM_BBM_YFP_ChIP_peak_15611	chr5	24397009	24397009	+	35.2877	NA	promoter-TSS (AT5G60690.1)	#NAME?	28	AT5G60690.1	AT5G60690	AT5G60690						NA
pBBM_BBM_YFP_ChIP_peak_383	chr1	2312196	2312196	+	35.2267	NA	promoter-TSS (AT1G07520.1)	#NAME?	0	AT1G07520.2	AT1G07520	AT1G07520						NA
pBBM_BBM_YFP_ChIP_peak_12146	chr4	17350255	17350255	+	35.2244	NA	exon (AT4G36830.1, exon 1 of 1)	-exon (AT4G36830.1, exon 1 of 1)	893	AT4G36830.1	AT4G36830	AT4G36830						NA
pBBM_BBM_YFP_ChIP_peak_9343	chr3	18629230	18629230	+	35.2244	NA	promoter-TSS (AT3G50240.1)	#NAME?	-316	AT3G50240.2	AT3G50240	AT3G50240						NA
pBBM_BBM_YFP_ChIP_peak_7368	chr3	1811332	1811332	+	35.2244	NA	Intergenic	Intergenic	-1832	AT3G06020.1	AT3G06020	AT3G06020						NA
pBBM_BBM_YFP_ChIP_peak_6892	chr2	18889128	18889128	+	35.2039	NA	promoter-TSS (AT2G45900.1)	#NAME?	50	AT2G45900.1	AT2G45900	AT2G45900						NA
pBBM_BBM_YFP_ChIP_peak_3274	chr1	24625417	24625417	+	35.1987	NA	Intergenic	Intergenic	-3300	AT1G66140.1	AT1G66140	AT1G66140						NA
pBBM_BBM_YFP_ChIP_peak_14128	chr5	15011478	15011478	+	35.1987	NA	promoter-TSS (AT5G37790.1)	#NAME?	-221	AT5G37790.1	AT5G37790	AT5G37790						NA
pBBM_BBM_YFP_ChIP_peak_3473	chr1	25692634	25692634	+	35.1829	NA	promoter-TSS (AT1G68490.1)	#NAME?	-815	AT1G68490.1	AT1G68490	AT1G68490						NA
pBBM_BBM_YFP_ChIP_peak_2331	chr1	17629135	17629135	+	35.1801	NA	exon (AT1G47860.1, exon 1 of 1)	-exon (AT1G47860.1, exon 1 of 1)	1135	AT1G47860.1	AT1G47860	AT1G47860						NA
pBBM_BBM_YFP_ChIP_peak_2730	chr1	20688111	20688111	+	35.1801	NA	Intergenic	Intergenic	-3146	AT1G55400.1	AT1G55400	AT1G55400						NA
pBBM_BBM_YFP_ChIP_peak_3925	chr1	27680593	27680593	+	35.1801	NA	promoter-TSS (AT1G73620.1)	#NAME?	-765	AT1G73620.1	AT1G73620	AT1G73620						NA
pBBM_BBM_YFP_ChIP_peak_3430	chr1	25549167	25549167	+	35.1766	NA	promoter-TSS (AT1G68160.1)	#NAME?	-273	AT1G68160.1	AT1G68160	AT1G68160						NA
pBBM_BBM_YFP_ChIP_peak_689	chr1	4091900	4091900	+	35.1766	NA	Intergenic	Intergenic	-1043	AT1G12090.1	AT1G12090	AT1G12090						NA
pBBM_BBM_YFP_ChIP_peak_13099	chr5	3738897	3738897	+	35.174	NA	promoter-TSS (AT5G11610.1)	#NAME?	-667	AT5G11610.3	AT5G11610	AT5G11610						NA
pBBM_BBM_YFP_ChIP_peak_15332	chr5	23049691	23049691	+	35.1367	NA	Intergenic	Intergenic	-1399	AT5G56970.1	AT5G56970	AT5G56970						NA
pBBM_BBM_YFP_ChIP_peak_3122	chr1	23515628	23515628	+	35.124	NA	promoter-TSS (AT1G63420.1)	#NAME?	-52	AT1G63420.1	AT1G63420	AT1G63420						NA
pBBM_BBM_YFP_ChIP_peak_14910	chr5	20706815	20706815	+	35.0975	NA	promoter-TSS (AT5G50900.1)	#NAME?	27	AT5G50900.1	AT5G50900	AT5G50900						NA
pBBM_BBM_YFP_ChIP_peak_5784	chr2	12898511	12898511	+	35.087	NA	TTS (AT2G30230.1)	#NAME?	1457	AT2G30230.1	AT2G30230	AT2G30230						NA
pBBM_BBM_YFP_ChIP_peak_7016	chr2	19305840	19305840	+	35.087	NA	Intergenic	Intergenic	-1569	AT2G46980.2	AT2G46980	AT2G46980						NA
pBBM_BBM_YFP_ChIP_peak_7192	chr3	758658	758658	+	35.0692	NA	exon (AT3G03260.1, exon 3 of 10)	-exon (AT3G03260.1, exon 3 of 10)	624	AT3G03260.1	AT3G03260	AT3G03260						NA
pBBM_BBM_YFP_ChIP_peak_980	chr1	5514055	5514055	+	35.0673	NA	promoter-TSS (AT1G16070.1)	#NAME?	-75	AT1G16070.1	AT1G16070	AT1G16070						NA
pBBM_BBM_YFP_ChIP_peak_13604	chr5	6832659	6832659	+	35.0627	NA	promoter-TSS (AT5G00425.1)	#NAME?	-113	AT5G00425.1	AT5G00425	AT5G00425						NA
pBBM_BBM_YFP_ChIP_peak_2885	chr1	22057433	22057433	+	35.0627	NA	promoter-TSS (AT1G59910.1)	#NAME?	-165	AT1G59910.1	AT1G59910	AT1G59910						NA
pBBM_BBM_YFP_ChIP_peak_2211	chr1	14163744	14163744	+	35.0461	NA	Intergenic	Intergenic	5292	AT1G37130.1	AT1G37130	AT1G37130						NA
pBBM_BBM_YFP_ChIP_peak_12134	chr4	17317567	17317567	+	35.0461	NA	Intergenic	Intergenic	-1126	AT4G36740.1	AT4G36740	AT4G36740						NA
pBBM_BBM_YFP_ChIP_peak_811	chr1	4663561	4663561	+	35.024	NA	TTS (AT1G13609.1)	#NAME?	809	AT1G13609.2	AT1G13609	AT1G13609						NA
pBBM_BBM_YFP_ChIP_peak_1121	chr1	6463588	6463588	+	35.0237	NA	promoter-TSS (AT1G18740.1)	#NAME?	-334	AT1G18740.1	AT1G18740	AT1G18740						NA
pBBM_BBM_YFP_ChIP_peak_13475	chr5	6040092	6040092	+	34.9948	NA	TTS (AT5G18270.1)	#NAME?	-1986	AT5G18260.1	AT5G18260	AT5G18260						NA
pBBM_BBM_YFP_ChIP_peak_667	chr1	3993566	3993566	+	34.9818	NA	promoter-TSS (AT1G11820.1)	#NAME?	-41	AT1G11820.1	AT1G11820	AT1G11820						NA
pBBM_BBM_YFP_ChIP_peak_10805	chr4	9274081	9274081	+	34.9646	NA	promoter-TSS (AT4G16442.1)	#NAME?	-816	AT4G16442.1	AT4G16442	AT4G16442						NA
pBBM_BBM_YFP_ChIP_peak_13390	chr5	5513616	5513616	+	34.9512	NA	Intergenic	Intergenic	-1101	AT5G16770.1	AT5G16770	AT5G16770						NA
pBBM_BBM_YFP_ChIP_peak_1642	chr1	9330528	9330528	+	34.9505	NA	TTS (AT1G26920.1)	#NAME?	673	AT1G26921.1	AT1G26921	AT1G26921						NA
pBBM_BBM_YFP_ChIP_peak_10393	chr4	5122313	5122313	+	34.9227	NA	TTS (AT4G05355.1)	#NAME?	528	AT4G05355.1	AT4G05355	AT4G05355						NA
pBBM_BBM_YFP_ChIP_peak_14497	chr5	18080793	18080793	+	34.9227	NA	promoter-TSS (AT5G44790.1)	#NAME?	-633	AT5G44790.1	AT5G44790	AT5G44790						NA
pBBM_BBM_YFP_ChIP_peak_8752	chr3	9912014	9912014	+	34.9145	NA	promoter-TSS (AT3G26890.1)	#NAME?	-81	AT3G26890.4	AT3G26890	AT3G26890						NA
pBBM_BBM_YFP_ChIP_peak_6985	chr2	19191823	19191823	+	34.8572	NA	exon (AT2G46710.1, exon 1 of 5)	-exon (AT2G46710.1, exon 1 of 5)	576	AT2G46710.1	AT2G46710	AT2G46710						NA
pBBM_BBM_YFP_ChIP_peak_9686	chr3	20585993	20585993	+	34.8471	NA	promoter-TSS (AT3G55513.1)	#NAME?	-573	AT3G55513.1	AT3G55513	AT3G55513						NA
pBBM_BBM_YFP_ChIP_peak_16164	chr5	26901338	26901338	+	34.8471	NA	Intergenic	Intergenic	-1602	AT5G67411.1	AT5G67411	AT5G67411						NA
pBBM_BBM_YFP_ChIP_peak_6381	chr2	16339247	16339247	+	34.8391	NA	TTS (AT2G09010.1)	#NAME?	284	AT2G09010.1	AT2G09010	AT2G09010						NA
pBBM_BBM_YFP_ChIP_peak_9539	chr3	19618684	19618684	+	34.8242	NA	promoter-TSS (AT3G52910.1)	#NAME?	-177	AT3G52910.1	AT3G52910	AT3G52910						NA
pBBM_BBM_YFP_ChIP_peak_1525	chr1	8559878	8559878	+	34.8125	NA	promoter-TSS (AT1G24170.1)	#NAME?	-812	AT1G24170.1	AT1G24170	AT1G24170						NA
pBBM_BBM_YFP_ChIP_peak_41	chr1	206974	206974	+	34.7949	NA	exon (AT1G01570.1, exon 2 of 3)	-exon (AT1G01570.1, exon 2 of 3)	1798	AT1G01570.1	AT1G01570	AT1G01570						NA
pBBM_BBM_YFP_ChIP_peak_5289	chr2	10080327	10080327	+	34.7929	NA	promoter-TSS (AT2G23700.1)	#NAME?	-4	AT2G23700.1	AT2G23700	AT2G23700						NA
pBBM_BBM_YFP_ChIP_peak_15154	chr5	22056918	22056918	+	34.7845	NA	TTS (AT5G54310.1)	#NAME?	-1475	AT5G54300.1	AT5G54300	AT5G54300						NA
pBBM_BBM_YFP_ChIP_peak_1524	chr1	8556527	8556527	+	34.7845	NA	promoter-TSS (AT1G24160.2)	#NAME?	28	AT1G24160.2	AT1G24160	AT1G24160						NA
pBBM_BBM_YFP_ChIP_peak_6050	chr2	14595872	14595872	+	34.7845	NA	promoter-TSS (AT2G34655.1)	#NAME?	-693	AT2G34655.1	AT2G34655	AT2G34655						NA
pBBM_BBM_YFP_ChIP_peak_1323	chr1	7570283	7570283	+	34.7506	NA	promoter-TSS (AT1G21590.1)	#NAME?	-269	AT1G21590.1	AT1G21590	AT1G21590						NA
pBBM_BBM_YFP_ChIP_peak_9327	chr3	18548344	18548344	+	34.7506	NA	promoter-TSS (AT3G50030.1)	#NAME?	-104	AT3G50030.1	AT3G50030	AT3G50030						NA
pBBM_BBM_YFP_ChIP_peak_5754	chr2	12784455	12784455	+	34.6987	NA	intron (AT2G29980.2, intron 1 of 6)	-intron (AT2G29980.1, intron 1 of 7)	582	AT2G29980.2	AT2G29980	AT2G29980						NA
pBBM_BBM_YFP_ChIP_peak_14723	chr5	19515960	19515960	+	34.6937	NA	promoter-TSS (AT5G48130.1)	#NAME?	-142	AT5G48130.1	AT5G48130	AT5G48130						NA
pBBM_BBM_YFP_ChIP_peak_13177	chr5	4217447	4217447	+	34.6871	NA	TTS (AT5G13210.1)	#NAME?	-1339	AT5G13220.5	AT5G13220	AT5G13220						NA
pBBM_BBM_YFP_ChIP_peak_5679	chr2	12339835	12339835	+	34.6763	NA	promoter-TSS (AT2G28760.1)	#NAME?	84	AT2G28770.1	AT2G28770	AT2G28770						NA
pBBM_BBM_YFP_ChIP_peak_13859	chr5	8656671	8656671	+	34.6665	NA	TTS (AT5G25110.1)	#NAME?	2681	AT5G25110.1	AT5G25110	AT5G25110						NA
pBBM_BBM_YFP_ChIP_peak_10529	chr4	6962476	6962476	+	34.6634	NA	promoter-TSS (AT4G11450.1)	#NAME?	-417	AT4G11450.1	AT4G11450	AT4G11450						NA
pBBM_BBM_YFP_ChIP_peak_3752	chr1	26742460	26742460	+	34.647	NA	promoter-TSS (AT1G70940.1)	#NAME?	-480	AT1G70940.1	AT1G70940	AT1G70940						NA
pBBM_BBM_YFP_ChIP_peak_13173	chr5	4195667	4195667	+	34.64	NA	promoter-TSS (AT5G13180.1)	#NAME?	-589	AT5G13180.1	AT5G13180	AT5G13180						NA
pBBM_BBM_YFP_ChIP_peak_1834	chr1	10492365	10492365	+	34.64	NA	intron (AT1G29950.2, intron 1 of 4)	-intron (AT1G29950.1, intron 1 of 2)	390	AT1G29950.2	AT1G29950	AT1G29950
pBBM_BBM_YFP_ChIP_peak_8089	chr3	5868795	5868795	+	34.6384	NA	promoter-TSS (AT3G17200.1)	#NAME?	-928	AT3G17200.1	AT3G17200	AT3G17200						NA
pBBM_BBM_YFP_ChIP_peak_3294	chr1	24692471	24692471	+	34.6331	NA	promoter-TSS (AT1G66250.1)	#NAME?	-328	AT1G66250.1	AT1G66250	AT1G66250						NA
pBBM_BBM_YFP_ChIP_peak_1191	chr1	6812634	6812634	+	34.6308	NA	promoter-TSS (AT1G19700.2)	#NAME?	-111	AT1G19700.4	AT1G19700	AT1G19700						NA
pBBM_BBM_YFP_ChIP_peak_10820	chr4	9353306	9353306	+	34.6193	NA	TTS (AT4G16600.1)	#NAME?	2020	AT4G16610.1	AT4G16610	AT4G16610						NA
pBBM_BBM_YFP_ChIP_peak_1366	chr1	7762769	7762769	+	34.615	NA	Intergenic	Intergenic	-1840	AT1G22030.1	AT1G22030	AT1G22030						NA
pBBM_BBM_YFP_ChIP_peak_9509	chr3	19435304	19435304	+	34.5989	NA	promoter-TSS (AT3G52440.1)	#NAME?	-143	AT3G52440.1	AT3G52440	AT3G52440						NA
pBBM_BBM_YFP_ChIP_peak_11505	chr4	13837542	13837542	+	34.5951	NA	promoter-TSS (AT4G27730.1)	#NAME?	-881	AT4G27730.1	AT4G27730	AT4G27730						NA
pBBM_BBM_YFP_ChIP_peak_7807	chr3	4509712	4509712	+	34.575	NA	TTS (AT3G02745.1)	#NAME?	911	AT3G02745.1	AT3G02745	AT3G02745						NA
pBBM_BBM_YFP_ChIP_peak_15491	chr5	23834574	23834574	+	34.575	NA	exon (AT5G59030.1, exon 1 of 1)	-exon (AT5G59030.1, exon 1 of 1)	171	AT5G59030.1	AT5G59030	AT5G59030						NA
pBBM_BBM_YFP_ChIP_peak_6245	chr2	15585140	15585140	+	34.5563	NA	promoter-TSS (AT2G37080.3)	#NAME?	46	AT2G37080.3	AT2G37080	AT2G37080						NA
pBBM_BBM_YFP_ChIP_peak_14272	chr5	16572171	16572171	+	34.5563	NA	promoter-TSS (AT5G41401.1)	#NAME?	18	AT5G41401.1	AT5G41401	AT5G41401						NA
pBBM_BBM_YFP_ChIP_peak_7615	chr3	3386672	3386672	+	34.5563	NA	promoter-TSS (AT3G10815.1)	#NAME?	-139	AT3G10815.1	AT3G10815	AT3G10815						NA
pBBM_BBM_YFP_ChIP_peak_13410	chr5	5696200	5696200	+	34.5563	NA	TTS (AT5G17310.1)	#NAME?	-3208	AT5G17300.1	AT5G17300	AT5G17300						NA
pBBM_BBM_YFP_ChIP_peak_14030	chr5	10704108	10704108	+	34.5368	NA	Intergenic	Intergenic	3723	AT5G28672.1	AT5G28672	AT5G28672						NA
pBBM_BBM_YFP_ChIP_peak_13939	chr5	9156992	9156992	+	34.5145	NA	promoter-TSS (AT5G26200.1)	#NAME?	-150	AT5G26200.1	AT5G26200	AT5G26200						NA
pBBM_BBM_YFP_ChIP_peak_212	chr1	1249173	1249173	+	34.5145	NA	promoter-TSS (AT1G04570.1)	#NAME?	-297	AT1G04570.1	AT1G04570	AT1G04570						NA
pBBM_BBM_YFP_ChIP_peak_9210	chr3	17749422	17749422	+	34.5118	NA	promoter-TSS (AT3G48060.1)	#NAME?	-637	AT3G48060.2	AT3G48060	AT3G48060						NA
pBBM_BBM_YFP_ChIP_peak_15316	chr5	22967124	22967124	+	34.5116	NA	promoter-TSS (AT5G56780.1)	#NAME?	-726	AT5G56780.1	AT5G56780	AT5G56780						NA
pBBM_BBM_YFP_ChIP_peak_14413	chr5	17576010	17576010	+	34.5116	NA	promoter-TSS (AT5G43745.1)	#NAME?	-959	AT5G43745.1	AT5G43745	AT5G43745						NA
pBBM_BBM_YFP_ChIP_peak_10487	chr4	6559553	6559553	+	34.5068	NA	promoter-TSS (AT4G10613.1)	#NAME?	-810	AT4G10613.1	AT4G10613	AT4G10613						NA
pBBM_BBM_YFP_ChIP_peak_10078	chr3	23004846	23004846	+	34.5038	NA	promoter-TSS (AT3G62120.1)	#NAME?	2	AT3G62130.2	AT3G62130	AT3G62130						NA
pBBM_BBM_YFP_ChIP_peak_984	chr1	5548239	5548239	+	34.5	NA	promoter-TSS (AT1G16210.1)	#NAME?	-23	AT1G16220.1	AT1G16220	AT1G16220						NA
pBBM_BBM_YFP_ChIP_peak_10099	chr3	23165159	23165159	+	34.4719	NA	promoter-TSS (AT3G62630.1)	#NAME?	36	AT3G62630.1	AT3G62630	AT3G62630						NA
pBBM_BBM_YFP_ChIP_peak_15893	chr5	25816376	25816376	+	34.4532	NA	TTS (AT5G64580.1)	#NAME?	-2728	AT5G64570.2	AT5G64570	AT5G64570						NA
pBBM_BBM_YFP_ChIP_peak_12331	chr4	18034088	18034088	+	34.4521	NA	promoter-TSS (AT4G38570.1)	#NAME?	-43	AT4G38580.1	AT4G38580	AT4G38580						NA
pBBM_BBM_YFP_ChIP_peak_8470	chr3	8262982	8262982	+	34.4295	NA	promoter-TSS (AT3G23160.1)	#NAME?	-893	AT3G23160.1	AT3G23160	AT3G23160						NA
pBBM_BBM_YFP_ChIP_peak_3141	chr1	23664753	23664753	+	34.4103	NA	promoter-TSS (AT1G63770.1)	#NAME?	40	AT1G63770.7	AT1G63770	AT1G63770						NA
pBBM_BBM_YFP_ChIP_peak_11697	chr4	14851506	14851506	+	34.3904	NA	TTS (AT4G30350.1)	#NAME?	3923	AT4G30350.1	AT4G30350	AT4G30350						NA
pBBM_BBM_YFP_ChIP_peak_12981	chr5	3153838	3153838	+	34.3904	NA	TTS (AT5G10080.1)	#NAME?	2411	AT5G10090.1	AT5G10090	AT5G10090						NA
pBBM_BBM_YFP_ChIP_peak_158	chr1	971732	971732	+	34.3847	NA	Intergenic	Intergenic	-1398	AT1G03840.1	AT1G03840	AT1G03840						NA
pBBM_BBM_YFP_ChIP_peak_9304	chr3	18464409	18464409	+	34.3759	NA	promoter-TSS (AT3G49780.1)	#NAME?	-909	AT3G49780.1	AT3G49780	AT3G49780						NA
pBBM_BBM_YFP_ChIP_peak_9180	chr3	17558035	17558035	+	34.3737	NA	promoter-TSS (AT3G47620.1)	#NAME?	-758	AT3G47620.1	AT3G47620	AT3G47620						NA
pBBM_BBM_YFP_ChIP_peak_14504	chr5	18148344	18148344	+	34.3476	NA	TTS (AT5G06675.1)	#NAME?	249	AT5G06675.1	AT5G06675	AT5G06675						NA
pBBM_BBM_YFP_ChIP_peak_10113	chr3	23225031	23225031	+	34.3313	NA	promoter-TSS (AT3G62790.1)	#NAME?	-705	AT3G62790.1	AT3G62790	AT3G62790						NA
pBBM_BBM_YFP_ChIP_peak_9707	chr3	20695495	20695495	+	34.3302	NA	promoter-TSS (AT3G55740.1)	#NAME?	60	AT3G55740.2	AT3G55740	AT3G55740						NA
pBBM_BBM_YFP_ChIP_peak_6867	chr2	18806835	18806835	+	34.3245	NA	TTS (AT2G45650.1)	#NAME?	2645	AT2G45650.1	AT2G45650	AT2G45650						NA
pBBM_BBM_YFP_ChIP_peak_2140	chr1	12738101	12738101	+	34.3245	NA	promoter-TSS (AT1G34750.1)	#NAME?	95	AT1G34750.4	AT1G34750	AT1G34750						NA
pBBM_BBM_YFP_ChIP_peak_9520	chr3	19460652	19460652	+	34.3116	NA	promoter-TSS (AT3G08255.1)	#NAME?	-317	AT3G08255.1	AT3G08255	AT3G08255						NA
pBBM_BBM_YFP_ChIP_peak_4457	chr1	30330820	30330820	+	34.3108	NA	exon (AT1G80690.1, exon 1 of 3)	-exon (AT1G80690.1, exon 1 of 3)	124	AT1G80690.2	AT1G80690	AT1G80690						NA
pBBM_BBM_YFP_ChIP_peak_3231	chr1	24265646	24265646	+	34.3108	NA	TTS (AT1G65330.1)	#NAME?	1690	AT1G65330.1	AT1G65330	AT1G65330						NA
pBBM_BBM_YFP_ChIP_peak_2162	chr1	13115989	13115989	+	34.2759	NA	exon (AT1G35560.1, exon 1 of 1)	-exon (AT1G35560.1, exon 1 of 1)	1246	AT1G35560.1	AT1G35560	AT1G35560						NA
pBBM_BBM_YFP_ChIP_peak_2387	chr1	18129591	18129591	+	34.2543	NA	intron (AT1G49005.1, intron 1 of 1)	-intron (AT1G49005.1, intron 1 of 1)	-1304	AT1G07523.1	AT1G07523	AT1G07523						NA
pBBM_BBM_YFP_ChIP_peak_14733	chr5	19535458	19535458	+	34.252	NA	Intergenic	Intergenic	-2068	AT5G48170.1	AT5G48170	AT5G48170						NA
pBBM_BBM_YFP_ChIP_peak_11417	chr4	13136017	13136017	+	34.252	NA	TTS (AT4G25830.1)	#NAME?	324	AT4G25835.1	AT4G25835	AT4G25835						NA
pBBM_BBM_YFP_ChIP_peak_1224	chr1	6965851	6965851	+	34.252	NA	promoter-TSS (AT1G20090.1)	#NAME?	-991	AT1G20090.1	AT1G20090	AT1G20090						NA
pBBM_BBM_YFP_ChIP_peak_10100	chr3	23167474	23167474	+	34.2449	NA	promoter-TSS (AT3G62640.1)	#NAME?	-495	AT3G62640.1	AT3G62640	AT3G62640						NA
pBBM_BBM_YFP_ChIP_peak_57	chr1	345182	345182	+	34.2399	NA	promoter-TSS (AT1G01990.1)	#NAME?	-334	AT1G02000.1	AT1G02000	AT1G02000						NA
pBBM_BBM_YFP_ChIP_peak_10838	chr4	9442087	9442087	+	34.2399	NA	Intergenic	Intergenic	-4881	AT4G16770.1	AT4G16770	AT4G16770						NA
pBBM_BBM_YFP_ChIP_peak_12625	chr5	931722	931722	+	34.1826	NA	promoter-TSS (AT5G03650.1)	#NAME?	-40	AT5G03650.1	AT5G03650	AT5G03650						NA
pBBM_BBM_YFP_ChIP_peak_7271	chr3	1290748	1290748	+	34.1702	NA	exon (AT3G04730.1, exon 1 of 5)	-exon (AT3G04730.1, exon 1 of 5)	143	AT3G04730.1	AT3G04730	AT3G04730						NA
pBBM_BBM_YFP_ChIP_peak_1547	chr1	8763991	8763991	+	34.1227	NA	promoter-TSS (AT1G24764.1)	#NAME?	-522	AT1G24764.3	AT1G24764	AT1G24764						NA
pBBM_BBM_YFP_ChIP_peak_11261	chr4	12084417	12084417	+	34.1176	NA	TTS (AT4G23050.1)	#NAME?	1599	AT4G07110.1	AT4G07110	AT4G07110						NA
pBBM_BBM_YFP_ChIP_peak_1651	chr1	9348906	9348906	+	34.1176	NA	Intergenic	Intergenic	-2254	AT1G26945.1	AT1G26945	AT1G26945						NA
pBBM_BBM_YFP_ChIP_peak_423	chr1	2585708	2585708	+	34.1139	NA	exon (AT1G08230.4, exon 1 of 4)	-exon (AT1G08230.4, exon 1 of 4)	1096	AT1G08230.3	AT1G08230	AT1G08230						NA
pBBM_BBM_YFP_ChIP_peak_4788	chr2	6358503	6358503	+	34.1025	NA	promoter-TSS (AT2G14810.1)	#NAME?	-33	AT2G14810.1	AT2G14810	AT2G14810						NA
pBBM_BBM_YFP_ChIP_peak_3799	chr1	27036920	27036920	+	34.0966	NA	Intergenic	Intergenic	-1738	AT1G71870.1	AT1G71870	AT1G71870						NA
pBBM_BBM_YFP_ChIP_peak_853	chr1	4907692	4907692	+	34.0958	NA	promoter-TSS (AT1G14350.1)	#NAME?	-195	AT1G14350.2	AT1G14350	AT1G14350						NA
pBBM_BBM_YFP_ChIP_peak_10985	chr4	10287340	10287340	+	34.087	NA	Intergenic	Intergenic	2939	AT4G18692.1	AT4G18692	AT4G18692						NA
pBBM_BBM_YFP_ChIP_peak_2269	chr1	16915696	16915696	+	34.0442	NA	exon (AT1G44800.1, exon 3 of 7)	-exon (AT1G44800.1, exon 3 of 7)	1357	AT1G44800.1	AT1G44800	AT1G44800						NA
[truncated: 14,183 more rows]

## Sheet: BBM ChIP-Filtered -3000 to +500
BBM ChIP-seq data filtered to -3000 to +500 bp of the TSS
PeakID (cmd=annotatePeaks.pl /mnt/e/ChIP_DAP/peaks/pBBM_BBM_YFP_ChIP_summits.bed /home/merk/data/genomes/arabidopsis/chr_notation/TAIR10_chr_all.fas -gtf /home/merk/data/genomes/arabidopsis/chr_notation/Araport11_GTF_genes_transposons.20241001.gtf)	Chr	Start	End	Strand	Peak Score	Focus Ratio/Region Size	Annotation	Detailed Annotation	Distance to TSS	Nearest PromoterID	Entrez ID	Nearest Unigene	Nearest Refseq	Nearest Ensembl	Gene Name	Gene Alias	Gene Description	Gene Type
pBBM_BBM_YFP_ChIP_peak_2583	chr1	19778216	19778216	+	102.841	NA	promoter-TSS (AT1G53070.1)	#NAME?	83	AT1G53070.1	AT1G53070	AT1G53070						NA
pBBM_BBM_YFP_ChIP_peak_1936	chr1	11068458	11068458	+	98.0304	NA	Intergenic	Intergenic	-1257	AT1G31030.1	AT1G31030	AT1G31030						NA
pBBM_BBM_YFP_ChIP_peak_8455	chr3	8197819	8197819	+	97.8108	NA	TTS (AT3G23050.1)	#NAME?	-2817	AT3G23060.1	AT3G23060	AT3G23060						NA
pBBM_BBM_YFP_ChIP_peak_3647	chr1	26365225	26365225	+	96.3822	NA	promoter-TSS (AT1G70000.1)	#NAME?	-347	AT1G70000.1	AT1G70000	AT1G70000						NA
pBBM_BBM_YFP_ChIP_peak_13912	chr5	8925905	8925905	+	94.8463	NA	Intergenic	Intergenic	-1192	AT5G04035.1	AT5G04035	AT5G04035						NA
pBBM_BBM_YFP_ChIP_peak_2947	chr1	22564356	22564356	+	93.8615	NA	promoter-TSS (AT1G61200.1)	#NAME?	-3	AT1G61210.2	AT1G61210	AT1G61210						NA
pBBM_BBM_YFP_ChIP_peak_14897	chr5	20637998	20637998	+	92.7682	NA	promoter-TSS (AT5G50740.1)	#NAME?	-2	AT5G50740.1	AT5G50740	AT5G50740						NA
pBBM_BBM_YFP_ChIP_peak_945	chr1	5325413	5325413	+	91.4696	NA	promoter-TSS (AT1G15500.1)	#NAME?	-877	AT1G15500.1	AT1G15500	AT1G15500						NA
pBBM_BBM_YFP_ChIP_peak_8557	chr3	8780431	8780431	+	91.3098	NA	exon (AT3G24240.1, exon 1 of 2)	-exon (AT3G24240.1, exon 1 of 2)	193	AT3G24240.1	AT3G24240	AT3G24240						NA
pBBM_BBM_YFP_ChIP_peak_1905	chr1	10853491	10853491	+	91.0536	NA	Intergenic	Intergenic	-1026	AT1G30620.1	AT1G30620	AT1G30620						NA
pBBM_BBM_YFP_ChIP_peak_3856	chr1	27282931	27282931	+	90.2911	NA	promoter-TSS (AT1G72470.1)	#NAME?	-697	AT1G72470.1	AT1G72470	AT1G72470						NA
pBBM_BBM_YFP_ChIP_peak_15285	chr5	22753266	22753266	+	90.1854	NA	promoter-TSS (AT5G56210.1)	#NAME?	390	AT5G08435.1	AT5G08435	AT5G08435						NA
pBBM_BBM_YFP_ChIP_peak_2620	chr1	19958158	19958158	+	90.1022	NA	promoter-TSS (AT1G53470.1)	#NAME?	-222	AT1G53470.1	AT1G53470	AT1G53470						NA
pBBM_BBM_YFP_ChIP_peak_1287	chr1	7384626	7384626	+	89.8765	NA	promoter-TSS (AT1G21090.1)	#NAME?	-3	AT1G21090.2	AT1G21090	AT1G21090						NA
pBBM_BBM_YFP_ChIP_peak_5740	chr2	12679051	12679051	+	89.2626	NA	exon (AT2G29660.1, exon 1 of 1)	-exon (AT2G29660.1, exon 1 of 1)	161	AT2G29660.1	AT2G29660	AT2G29660						NA
pBBM_BBM_YFP_ChIP_peak_5967	chr2	14122294	14122294	+	88.6498	NA	promoter-TSS (AT2G33320.1)	#NAME?	-104	AT2G33320.1	AT2G33320	AT2G33320						NA
pBBM_BBM_YFP_ChIP_peak_2486	chr1	18961749	18961749	+	88.194	NA	Intergenic	Intergenic	-1456	AT1G51172.1	AT1G51172	AT1G51172						NA
pBBM_BBM_YFP_ChIP_peak_5223	chr2	9746877	9746877	+	87.8686	NA	promoter-TSS (AT2G22900.1)	#NAME?	-442	AT2G22900.1	AT2G22900	AT2G22900						NA
pBBM_BBM_YFP_ChIP_peak_12713	chr5	1422756	1422756	+	87.8157	NA	promoter-TSS (AT5G04885.2)	#NAME?	122	AT5G04885.1	AT5G04885	AT5G04885						NA
pBBM_BBM_YFP_ChIP_peak_2471	chr1	18769341	18769341	+	87.383	NA	Intergenic	Intergenic	-1596	AT1G50660.1	AT1G50660	AT1G50660						NA
pBBM_BBM_YFP_ChIP_peak_11222	chr4	11869011	11869011	+	87.1712	NA	Intergenic	Intergenic	-2536	AT4G22540.1	AT4G22540	AT4G22540						NA
pBBM_BBM_YFP_ChIP_peak_14865	chr5	20406708	20406708	+	87.0291	NA	promoter-TSS (AT5G50150.1)	#NAME?	23	AT5G50150.1	AT5G50150	AT5G50150						NA
pBBM_BBM_YFP_ChIP_peak_1358	chr1	7729710	7729710	+	86.2943	NA	promoter-TSS (AT1G21970.1)	#NAME?	-61	AT1G21970.1	AT1G21970	AT1G21970						NA
pBBM_BBM_YFP_ChIP_peak_15391	chr5	23256524	23256524	+	86.055	NA	promoter-TSS (AT5G57390.2)	#NAME?	179	AT5G57390.1	AT5G57390	AT5G57390						NA
pBBM_BBM_YFP_ChIP_peak_4668	chr2	1337045	1337045	+	85.6595	NA	promoter-TSS (AT2G04040.1)	#NAME?	-495	AT2G04040.1	AT2G04040	AT2G04040						NA
pBBM_BBM_YFP_ChIP_peak_9049	chr3	16295249	16295249	+	84.8425	NA	TTS (AT3G44740.1)	#NAME?	-2407	AT3G44750.1	AT3G44750	AT3G44750						NA
pBBM_BBM_YFP_ChIP_peak_5235	chr2	9810492	9810492	+	84.7382	NA	promoter-TSS (AT2G23040.1)	#NAME?	-33	AT2G23050.2	AT2G23050	AT2G23050						NA
pBBM_BBM_YFP_ChIP_peak_5144	chr2	9431756	9431756	+	84.5622	NA	promoter-TSS (AT2G07525.1)	#NAME?	5	AT2G07535.1	AT2G07535	AT2G07535						NA
pBBM_BBM_YFP_ChIP_peak_6513	chr2	17032095	17032095	+	84.4903	NA	promoter-TSS (AT2G40810.1)	#NAME?	-317	AT2G40810.1	AT2G40810	AT2G40810						NA
pBBM_BBM_YFP_ChIP_peak_8289	chr3	7280381	7280381	+	84.0694	NA	promoter-TSS (AT3G20820.1)	#NAME?	-411	AT3G20820.1	AT3G20820	AT3G20820						NA
pBBM_BBM_YFP_ChIP_peak_4175	chr1	28905480	28905480	+	83.9587	NA	promoter-TSS (AT1G76950.1)	#NAME?	-961	AT1G76950.1	AT1G76950	AT1G76950						NA
pBBM_BBM_YFP_ChIP_peak_9818	chr3	21368721	21368721	+	83.7982	NA	Intergenic	Intergenic	-2036	AT3G57670.1	AT3G57670	AT3G57670						NA
pBBM_BBM_YFP_ChIP_peak_10966	chr4	10231054	10231054	+	83.5951	NA	promoter-TSS (AT4G18570.1)	#NAME?	-164	AT4G18570.2	AT4G18570	AT4G18570						NA
pBBM_BBM_YFP_ChIP_peak_12553	chr5	537132	537132	+	83.3198	NA	Intergenic	Intergenic	-1876	AT5G00850.1	AT5G00850	AT5G00850						NA
pBBM_BBM_YFP_ChIP_peak_2014	chr1	11600348	11600348	+	83.2879	NA	promoter-TSS (AT1G06533.1)	#NAME?	-773	AT1G06533.1	AT1G06533	AT1G06533						NA
pBBM_BBM_YFP_ChIP_peak_11514	chr4	13912886	13912886	+	82.3948	NA	exon (AT4G07955.1, exon 1 of 1)	-exon (AT4G07955.1, exon 1 of 1)	250	AT4G07955.1	AT4G07955	AT4G07955						NA
pBBM_BBM_YFP_ChIP_peak_15308	chr5	22887574	22887574	+	82.2613	NA	TTS (AT5G08585.1)	#NAME?	127	AT5G08585.1	AT5G08585	AT5G08585						NA
pBBM_BBM_YFP_ChIP_peak_369	chr1	2241713	2241713	+	81.8182	NA	promoter-TSS (AT1G04573.1)	#NAME?	31	AT1G04573.1	AT1G04573	AT1G04573						NA
pBBM_BBM_YFP_ChIP_peak_11729	chr4	15023073	15023073	+	81.7513	NA	promoter-TSS (AT4G30850.1)	#NAME?	-568	AT4G30850.1	AT4G30850	AT4G30850						NA
pBBM_BBM_YFP_ChIP_peak_3428	chr1	25537259	25537259	+	81.3325	NA	promoter-TSS (AT1G08967.1)	#NAME?	59	AT1G08967.1	AT1G08967	AT1G08967						NA
pBBM_BBM_YFP_ChIP_peak_12273	chr4	17730774	17730774	+	81.2664	NA	Intergenic	Intergenic	-2865	AT4G37740.1	AT4G37740	AT4G37740						NA
pBBM_BBM_YFP_ChIP_peak_14358	chr5	17183288	17183288	+	81.2397	NA	promoter-TSS (AT5G42850.1)	#NAME?	-545	AT5G42850.1	AT5G42850	AT5G42850						NA
pBBM_BBM_YFP_ChIP_peak_15317	chr5	22968341	22968341	+	81.2243	NA	exon (AT5G56790.1, exon 1 of 9)	-exon (AT5G56790.1, exon 1 of 9)	450	AT5G56790.1	AT5G56790	AT5G56790						NA
pBBM_BBM_YFP_ChIP_peak_1359	chr1	7733392	7733392	+	80.9259	NA	Intergenic	Intergenic	-1269	AT1G21980.1	AT1G21980	AT1G21980						NA
pBBM_BBM_YFP_ChIP_peak_4323	chr1	29488522	29488522	+	80.7529	NA	promoter-TSS (AT1G78380.1)	#NAME?	-515	AT1G78380.1	AT1G78380	AT1G78380						NA
pBBM_BBM_YFP_ChIP_peak_14790	chr5	19899015	19899015	+	80.729	NA	exon (AT5G49100.1, exon 1 of 1)	-exon (AT5G49100.1, exon 1 of 1)	286	AT5G49100.1	AT5G49100	AT5G49100						NA
pBBM_BBM_YFP_ChIP_peak_7107	chr3	205008	205008	+	80.4226	NA	promoter-TSS (AT3G01516.1)	#NAME?	-306	AT3G01516.1	AT3G01516	AT3G01516						NA
pBBM_BBM_YFP_ChIP_peak_14721	chr5	19505695	19505695	+	80.3587	NA	Intergenic	Intergenic	-1161	AT5G48110.1	AT5G48110	AT5G48110						NA
pBBM_BBM_YFP_ChIP_peak_6666	chr2	17839300	17839300	+	80.3291	NA	promoter-TSS (AT2G09405.1)	#NAME?	-704	AT2G09405.1	AT2G09405	AT2G09405						NA
pBBM_BBM_YFP_ChIP_peak_4963	chr2	7969175	7969175	+	80.2205	NA	promoter-TSS (AT2G18340.1)	#NAME?	-123	AT2G18340.3	AT2G18340	AT2G18340						NA
pBBM_BBM_YFP_ChIP_peak_12117	chr4	17237942	17237942	+	80.2205	NA	Intergenic	Intergenic	-2362	AT4G36520.1	AT4G36520	AT4G36520						NA
pBBM_BBM_YFP_ChIP_peak_9780	chr3	21145405	21145405	+	80.132	NA	Intergenic	Intergenic	-2153	AT3G57130.2	AT3G57130	AT3G57130						NA
pBBM_BBM_YFP_ChIP_peak_3004	chr1	23013554	23013554	+	80.1309	NA	promoter-TSS (AT1G62290.1)	#NAME?	-31	AT1G62290.3	AT1G62290	AT1G62290						NA
pBBM_BBM_YFP_ChIP_peak_1307	chr1	7492079	7492079	+	79.8008	NA	promoter-TSS (AT1G05667.1)	#NAME?	114	AT1G21395.1	AT1G21395	AT1G21395						NA
pBBM_BBM_YFP_ChIP_peak_8603	chr3	8996731	8996731	+	79.7038	NA	promoter-TSS (AT3G24650.1)	#NAME?	-639	AT3G24650.1	AT3G24650	AT3G24650						NA
pBBM_BBM_YFP_ChIP_peak_15523	chr5	23948300	23948300	+	79.6425	NA	Intergenic	Intergenic	-1361	AT5G59370.1	AT5G59370	AT5G59370						NA
pBBM_BBM_YFP_ChIP_peak_2779	chr1	21042071	21042071	+	79.59	NA	promoter-TSS (AT1G56220.3)	#NAME?	-880	AT1G56220.5	AT1G56220	AT1G56220						NA
pBBM_BBM_YFP_ChIP_peak_2712	chr1	20593735	20593735	+	79.2739	NA	promoter-TSS (AT1G55200.2)	#NAME?	-708	AT1G55205.1	AT1G55205	AT1G55205						NA
pBBM_BBM_YFP_ChIP_peak_14782	chr5	19839658	19839658	+	79.254	NA	promoter-TSS (AT5G48940.1)	#NAME?	-5	AT5G48940.1	AT5G48940	AT5G48940						NA
pBBM_BBM_YFP_ChIP_peak_6596	chr2	17438320	17438320	+	79.1925	NA	promoter-TSS (AT2G41800.1)	#NAME?	-152	AT2G41800.1	AT2G41800	AT2G41800						NA
pBBM_BBM_YFP_ChIP_peak_12660	chr5	1089708	1089708	+	78.7491	NA	promoter-TSS (AT5G04040.2)	#NAME?	-233	AT5G04040.2	AT5G04040	AT5G04040						NA
pBBM_BBM_YFP_ChIP_peak_11306	chr4	12375118	12375118	+	78.7299	NA	Intergenic	Intergenic	-1004	AT4G23750.1	AT4G23750	AT4G23750						NA
pBBM_BBM_YFP_ChIP_peak_14937	chr5	20942814	20942814	+	78.7139	NA	Intergenic	Intergenic	-1919	AT5G51550.1	AT5G51550	AT5G51550						NA
pBBM_BBM_YFP_ChIP_peak_8137	chr3	6190774	6190774	+	78.4724	NA	promoter-TSS (AT3G18080.1)	#NAME?	205	AT3G03615.1	AT3G03615	AT3G03615						NA
pBBM_BBM_YFP_ChIP_peak_13226	chr5	4520382	4520382	+	78.4538	NA	promoter-TSS (AT5G02135.1)	#NAME?	46	AT5G02135.1	AT5G02135	AT5G02135						NA
pBBM_BBM_YFP_ChIP_peak_2812	chr1	21449073	21449073	+	78.3105	NA	Intergenic	Intergenic	-1571	AT1G58007.2	AT1G58007	AT1G58007						NA
pBBM_BBM_YFP_ChIP_peak_6723	chr2	18119339	18119339	+	78.2741	NA	promoter-TSS (AT2G43710.1)	#NAME?	-534	AT2G43710.1	AT2G43710	AT2G43710						NA
pBBM_BBM_YFP_ChIP_peak_217	chr1	1277049	1277049	+	78.2713	NA	Intergenic	Intergenic	-2302	AT1G04610.1	AT1G04610	AT1G04610						NA
pBBM_BBM_YFP_ChIP_peak_3302	chr1	24748070	24748070	+	78.0637	NA	promoter-TSS (AT1G66350.1)	#NAME?	-35	AT1G66350.1	AT1G66350	AT1G66350						NA
pBBM_BBM_YFP_ChIP_peak_2117	chr1	12421727	12421727	+	77.8319	NA	promoter-TSS (AT1G34110.1)	#NAME?	65	AT1G34110.1	AT1G34110	AT1G34110						NA
pBBM_BBM_YFP_ChIP_peak_15604	chr5	24384622	24384622	+	77.6643	NA	Intergenic	Intergenic	-1388	AT5G60680.1	AT5G60680	AT5G60680						NA
pBBM_BBM_YFP_ChIP_peak_5848	chr2	13307891	13307891	+	77.6588	NA	promoter-TSS (AT2G31230.1)	#NAME?	-319	AT2G31230.1	AT2G31230	AT2G31230						NA
pBBM_BBM_YFP_ChIP_peak_8506	chr3	8460065	8460065	+	77.6588	NA	promoter-TSS (AT3G23570.1)	#NAME?	-75	AT3G23570.2	AT3G23570	AT3G23570						NA
pBBM_BBM_YFP_ChIP_peak_4290	chr1	29385909	29385909	+	77.2744	NA	Intergenic	Intergenic	-1763	AT1G78100.1	AT1G78100	AT1G78100						NA
pBBM_BBM_YFP_ChIP_peak_5699	chr2	12409436	12409436	+	77.1431	NA	Intergenic	Intergenic	-1197	AT2G28890.1	AT2G28890	AT2G28890						NA
pBBM_BBM_YFP_ChIP_peak_12867	chr5	2315615	2315615	+	76.7541	NA	promoter-TSS (AT5G07330.1)	#NAME?	-332	AT5G07330.1	AT5G07330	AT5G07330						NA
pBBM_BBM_YFP_ChIP_peak_11240	chr4	11957833	11957833	+	76.3943	NA	promoter-TSS (AT4G22756.1)	#NAME?	-295	AT4G22758.1	AT4G22758	AT4G22758						NA
pBBM_BBM_YFP_ChIP_peak_3726	chr1	26663097	26663097	+	76.3025	NA	exon (AT1G70710.1, exon 1 of 7)	-exon (AT1G70710.1, exon 1 of 7)	240	AT1G70710.1	AT1G70710	AT1G70710						NA
pBBM_BBM_YFP_ChIP_peak_2295	chr1	17223249	17223249	+	76.2788	NA	Intergenic	Intergenic	-1471	AT1G46264.1	AT1G46264	AT1G46264						NA
pBBM_BBM_YFP_ChIP_peak_8614	chr3	9058634	9058634	+	76.2722	NA	TTS (AT3G24800.1)	#NAME?	-2202	AT3G24810.1	AT3G24810	AT3G24810						NA
pBBM_BBM_YFP_ChIP_peak_7043	chr2	19466451	19466451	+	76.0944	NA	Intergenic	Intergenic	-2364	AT2G47430.1	AT2G47430	AT2G47430						NA
pBBM_BBM_YFP_ChIP_peak_13278	chr5	4813115	4813115	+	75.9822	NA	promoter-TSS (AT5G14880.1)	#NAME?	-816	AT5G14880.1	AT5G14880	AT5G14880						NA
pBBM_BBM_YFP_ChIP_peak_13423	chr5	5766286	5766286	+	75.6953	NA	promoter-TSS (AT5G17490.1)	#NAME?	-40	AT5G17490.1	AT5G17490	AT5G17490						NA
pBBM_BBM_YFP_ChIP_peak_1598	chr1	9086194	9086194	+	75.6118	NA	promoter-TSS (AT1G26255.1)	#NAME?	-543	AT1G26255.2	AT1G26255	AT1G26255						NA
pBBM_BBM_YFP_ChIP_peak_11871	chr4	15992840	15992840	+	75.5111	NA	Intergenic	Intergenic	-1117	AT4G33160.2	AT4G33160	AT4G33160						NA
pBBM_BBM_YFP_ChIP_peak_6711	chr2	18060839	18060839	+	75.4543	NA	promoter-TSS (AT2G43500.1)	#NAME?	-877	AT2G43500.3	AT2G43500	AT2G43500						NA
pBBM_BBM_YFP_ChIP_peak_2119	chr1	12424071	12424071	+	75.3476	NA	Intergenic	Intergenic	-2279	AT1G34110.2	AT1G34110	AT1G34110						NA
pBBM_BBM_YFP_ChIP_peak_852	chr1	4903228	4903228	+	75.3224	NA	promoter-TSS (AT1G05073.1)	#NAME?	75	AT1G05073.1	AT1G05073	AT1G05073						NA
pBBM_BBM_YFP_ChIP_peak_9128	chr3	17306906	17306906	+	75.1036	NA	promoter-TSS (AT3G46970.1)	#NAME?	-273	AT3G46970.1	AT3G46970	AT3G46970						NA
pBBM_BBM_YFP_ChIP_peak_914	chr1	5149164	5149164	+	75.0772	NA	exon (AT1G14920.1, exon 1 of 1)	-exon (AT1G14920.1, exon 1 of 1)	182	AT1G14920.1	AT1G14920	AT1G14920						NA
pBBM_BBM_YFP_ChIP_peak_1837	chr1	10506211	10506211	+	75.0559	NA	promoter-TSS (AT1G29980.1)	#NAME?	-22	AT1G29980.1	AT1G29980	AT1G29980						NA
pBBM_BBM_YFP_ChIP_peak_10628	chr4	7860884	7860884	+	75.0559	NA	promoter-TSS (AT4G13505.2)	#NAME?	-993	AT4G13505.2	AT4G13505	AT4G13505						NA
pBBM_BBM_YFP_ChIP_peak_13536	chr5	6396185	6396185	+	75.0559	NA	TTS (AT5G02965.1)	#NAME?	136	AT5G02965.1	AT5G02965	AT5G02965						NA
pBBM_BBM_YFP_ChIP_peak_7034	chr2	19408561	19408561	+	74.6926	NA	Intergenic	Intergenic	-1463	AT2G47260.1	AT2G47260	AT2G47260						NA
pBBM_BBM_YFP_ChIP_peak_4481	chr2	123017	123017	+	74.1913	NA	promoter-TSS (AT2G01220.1)	#NAME?	-6	AT2G01220.2	AT2G01220	AT2G01220						NA
pBBM_BBM_YFP_ChIP_peak_1635	chr1	9308342	9308342	+	74.033	NA	Intergenic	Intergenic	-2542	AT1G26860.1	AT1G26860	AT1G26860						NA
pBBM_BBM_YFP_ChIP_peak_7307	chr3	1463464	1463464	+	73.5003	NA	promoter-TSS (AT3G05165.1)	#NAME?	-501	AT3G05165.2	AT3G05165	AT3G05165						NA
pBBM_BBM_YFP_ChIP_peak_9965	chr3	22368677	22368677	+	73.4982	NA	Intergenic	Intergenic	-1633	AT3G09445.1	AT3G09445	AT3G09445						NA
pBBM_BBM_YFP_ChIP_peak_6616	chr2	17562983	17562983	+	73.2997	NA	promoter-TSS (AT2G42110.1)	#NAME?	-36	AT2G42110.1	AT2G42110	AT2G42110						NA
pBBM_BBM_YFP_ChIP_peak_2649	chr1	20146556	20146556	+	73.1914	NA	TTS (AT1G53950.1)	#NAME?	257	AT1G53945.1	AT1G53945	AT1G53945						NA
pBBM_BBM_YFP_ChIP_peak_10898	chr4	9875150	9875150	+	73.161	NA	Intergenic	Intergenic	-1022	AT4G17770.1	AT4G17770	AT4G17770						NA
pBBM_BBM_YFP_ChIP_peak_10149	chr3	23398669	23398669	+	73.0778	NA	promoter-TSS (AT3G63340.1)	#NAME?	-215	AT3G63340.5	AT3G63340	AT3G63340						NA
pBBM_BBM_YFP_ChIP_peak_10863	chr4	9673743	9673743	+	73.0188	NA	promoter-TSS (AT4G17260.1)	#NAME?	-154	AT4G17260.1	AT4G17260	AT4G17260						NA
pBBM_BBM_YFP_ChIP_peak_9606	chr3	19999576	19999576	+	72.9969	NA	TTS (AT3G54000.1)	#NAME?	-1245	AT3G54010.1	AT3G54010	AT3G54010						NA
pBBM_BBM_YFP_ChIP_peak_1894	chr1	10793240	10793240	+	72.9796	NA	TTS (AT1G30480.1)	#NAME?	-2999	AT1G30475.4	AT1G30475	AT1G30475						NA
pBBM_BBM_YFP_ChIP_peak_12985	chr5	3164924	3164924	+	72.9753	NA	TTS (AT5G01655.1)	#NAME?	448	AT5G01655.1	AT5G01655	AT5G01655						NA
pBBM_BBM_YFP_ChIP_peak_7143	chr3	421092	421092	+	72.9751	NA	promoter-TSS (AT3G02245.1)	#NAME?	-680	AT3G02245.1	AT3G02245	AT3G02245						NA
pBBM_BBM_YFP_ChIP_peak_4306	chr1	29438945	29438945	+	72.7736	NA	Intergenic	Intergenic	-2271	AT1G78240.1	AT1G78240	AT1G78240						NA
pBBM_BBM_YFP_ChIP_peak_5029	chr2	8430627	8430627	+	72.7557	NA	promoter-TSS (AT2G19460.1)	#NAME?	-736	AT2G19460.2	AT2G19460	AT2G19460						NA
pBBM_BBM_YFP_ChIP_peak_14871	chr5	20420804	20420804	+	72.6253	NA	promoter-TSS (AT5G50170.1)	#NAME?	-147	AT5G50170.1	AT5G50170	AT5G50170						NA
pBBM_BBM_YFP_ChIP_peak_1145	chr1	6606128	6606128	+	72.5316	NA	promoter-TSS (AT1G19115.1)	#NAME?	-109	AT1G19115.2	AT1G19115	AT1G19115						NA
pBBM_BBM_YFP_ChIP_peak_9977	chr3	22420991	22420991	+	72.4669	NA	promoter-TSS (AT3G60660.1)	#NAME?	-353	AT3G60660.1	AT3G60660	AT3G60660						NA
pBBM_BBM_YFP_ChIP_peak_4403	chr1	29944560	29944560	+	72.3339	NA	promoter-TSS (AT1G79580.3)	#NAME?	-847	AT1G79580.3	AT1G79580	AT1G79580						NA
pBBM_BBM_YFP_ChIP_peak_6703	chr2	18000546	18000546	+	72.0978	NA	promoter-TSS (AT2G43320.1)	#NAME?	-276	AT2G43330.1	AT2G43330	AT2G43330						NA
pBBM_BBM_YFP_ChIP_peak_13273	chr5	4765891	4765891	+	72.0436	NA	Intergenic	Intergenic	-1057	AT5G14750.2	AT5G14750	AT5G14750						NA
pBBM_BBM_YFP_ChIP_peak_11959	chr4	16519963	16519963	+	71.9827	NA	Intergenic	Intergenic	-1898	AT4G34590.1	AT4G34590	AT4G34590
pBBM_BBM_YFP_ChIP_peak_6653	chr2	17769968	17769968	+	71.9536	NA	promoter-TSS (AT2G09390.1)	#NAME?	-49	AT2G09390.1	AT2G09390	AT2G09390						NA
pBBM_BBM_YFP_ChIP_peak_1332	chr1	7640183	7640183	+	71.9311	NA	promoter-TSS (AT1G21740.1)	#NAME?	-723	AT1G21740.1	AT1G21740	AT1G21740						NA
pBBM_BBM_YFP_ChIP_peak_9440	chr3	19039614	19039614	+	71.4727	NA	promoter-TSS (AT3G51290.1)	#NAME?	102	AT3G51290.3	AT3G51290	AT3G51290						NA
pBBM_BBM_YFP_ChIP_peak_768	chr1	4514667	4514667	+	71.4641	NA	promoter-TSS (AT1G13210.1)	#NAME?	-657	AT1G13210.1	AT1G13210	AT1G13210						NA
pBBM_BBM_YFP_ChIP_peak_14036	chr5	10864886	10864886	+	71.4282	NA	promoter-TSS (AT5G28840.1)	#NAME?	17	AT5G28840.2	AT5G28840	AT5G28840						NA
pBBM_BBM_YFP_ChIP_peak_13674	chr5	7357654	7357654	+	71.3879	NA	TTS (AT5G22200.1)	#NAME?	-1124	AT5G22210.1	AT5G22210	AT5G22210						NA
pBBM_BBM_YFP_ChIP_peak_12387	chr4	18331983	18331983	+	71.3357	NA	TTS (AT4G39410.1)	#NAME?	136	AT4G09865.1	AT4G09865	AT4G09865						NA
pBBM_BBM_YFP_ChIP_peak_13678	chr5	7385728	7385728	+	71.1152	NA	exon (AT5G22310.1, exon 1 of 3)	-exon (AT5G22310.1, exon 1 of 3)	105	AT5G22310.1	AT5G22310	AT5G22310						NA
pBBM_BBM_YFP_ChIP_peak_4490	chr2	180378	180378	+	70.9875	NA	exon (AT2G01420.1, exon 6 of 6)	-exon (AT2G01420.1, exon 6 of 6)	-1175	AT2G03985.1	AT2G03985	AT2G03985						NA
pBBM_BBM_YFP_ChIP_peak_7926	chr3	5120101	5120101	+	70.7296	NA	Intergenic	Intergenic	-1041	AT3G15200.1	AT3G15200	AT3G15200						NA
pBBM_BBM_YFP_ChIP_peak_13792	chr5	8243301	8243301	+	70.3988	NA	promoter-TSS (AT5G24270.3)	#NAME?	56	AT5G24270.4	AT5G24270	AT5G24270						NA
pBBM_BBM_YFP_ChIP_peak_1339	chr1	7664179	7664179	+	70.3861	NA	Intergenic	Intergenic	-1454	AT1G21830.1	AT1G21830	AT1G21830						NA
pBBM_BBM_YFP_ChIP_peak_1568	chr1	8922200	8922200	+	70.3682	NA	promoter-TSS (AT1G25425.1)	#NAME?	-216	AT1G25425.1	AT1G25425	AT1G25425						NA
pBBM_BBM_YFP_ChIP_peak_5177	chr2	9610610	9610610	+	70.3682	NA	promoter-TSS (AT2G22620.1)	#NAME?	-7	AT2G22620.5	AT2G22620	AT2G22620						NA
pBBM_BBM_YFP_ChIP_peak_391	chr1	2348146	2348146	+	70.1377	NA	promoter-TSS (AT1G07630.1)	#NAME?	301	AT1G04607.1	AT1G04607	AT1G04607						NA
pBBM_BBM_YFP_ChIP_peak_6931	chr2	19033547	19033547	+	70.0647	NA	promoter-TSS (AT2G46370.1)	#NAME?	-39	AT2G46370.2	AT2G46370	AT2G46370						NA
pBBM_BBM_YFP_ChIP_peak_4353	chr1	29600491	29600491	+	69.4968	NA	promoter-TSS (AT1G78710.2)	#NAME?	-762	AT1G78710.2	AT1G78710	AT1G78710						NA
pBBM_BBM_YFP_ChIP_peak_3443	chr1	25622695	25622695	+	69.4403	NA	promoter-TSS (AT1G68360.1)	#NAME?	-102	AT1G68360.1	AT1G68360	AT1G68360						NA
pBBM_BBM_YFP_ChIP_peak_4149	chr1	28754164	28754164	+	69.4152	NA	Intergenic	Intergenic	-2357	AT1G76620.1	AT1G76620	AT1G76620						NA
pBBM_BBM_YFP_ChIP_peak_9642	chr3	20262382	20262382	+	69.412	NA	promoter-TSS (AT3G54740.5)	#NAME?	7	AT3G54740.8	AT3G54740	AT3G54740						NA
pBBM_BBM_YFP_ChIP_peak_4898	chr2	7548682	7548682	+	69.3733	NA	TTS (AT2G17360.1)	#NAME?	-1020	AT2G17370.1	AT2G17370	AT2G17370						NA
pBBM_BBM_YFP_ChIP_peak_3539	chr1	25912693	25912693	+	69.3565	NA	Intergenic	Intergenic	-1416	AT1G68910.3	AT1G68910	AT1G68910						NA
pBBM_BBM_YFP_ChIP_peak_13266	chr5	4739252	4739252	+	69.3305	NA	TTS (AT5G14700.1)	#NAME?	-2607	AT5G14690.1	AT5G14690	AT5G14690						NA
pBBM_BBM_YFP_ChIP_peak_6586	chr2	17359742	17359742	+	69.1839	NA	promoter-TSS (AT2G41640.1)	#NAME?	-632	AT2G41640.3	AT2G41640	AT2G41640						NA
pBBM_BBM_YFP_ChIP_peak_13341	chr5	5233298	5233298	+	69.1438	NA	promoter-TSS (AT5G16023.1)	#NAME?	-262	AT5G16023.1	AT5G16023	AT5G16023						NA
pBBM_BBM_YFP_ChIP_peak_8840	chr3	10600295	10600295	+	69.1069	NA	Intergenic	Intergenic	-1253	AT3G28345.1	AT3G28345	AT3G28345						NA
pBBM_BBM_YFP_ChIP_peak_1383	chr1	7832417	7832417	+	69.0683	NA	Intergenic	Intergenic	-1993	AT1G22180.2	AT1G22180	AT1G22180						NA
pBBM_BBM_YFP_ChIP_peak_733	chr1	4289438	4289438	+	68.9427	NA	promoter-TSS (AT1G12600.1)	#NAME?	158	AT1G04963.1	AT1G04963	AT1G04963						NA
pBBM_BBM_YFP_ChIP_peak_7629	chr3	3442347	3442347	+	68.9427	NA	exon (AT3G10985.1, exon 1 of 1)	-exon (AT3G10985.1, exon 1 of 1)	110	AT3G10985.1	AT3G10985	AT3G10985						NA
pBBM_BBM_YFP_ChIP_peak_14964	chr5	21078785	21078785	+	68.8446	NA	promoter-TSS (AT5G51850.1)	#NAME?	-321	AT5G51850.1	AT5G51850	AT5G51850						NA
pBBM_BBM_YFP_ChIP_peak_6568	chr2	17242390	17242390	+	68.8262	NA	Intergenic	Intergenic	-1781	AT2G41370.1	AT2G41370	AT2G41370						NA
pBBM_BBM_YFP_ChIP_peak_14176	chr5	15797229	15797229	+	68.8015	NA	Intergenic	Intergenic	-1486	AT5G39471.1	AT5G39471	AT5G39471						NA
pBBM_BBM_YFP_ChIP_peak_1745	chr1	9913928	9913928	+	68.4645	NA	promoter-TSS (AT1G28310.1)	#NAME?	-91	AT1G28310.1	AT1G28310	AT1G28310						NA
pBBM_BBM_YFP_ChIP_peak_16161	chr5	26891260	26891260	+	68.4579	NA	exon (AT5G09885.1, exon 1 of 1)	-exon (AT5G09885.1, exon 1 of 1)	119	AT5G09885.1	AT5G09885	AT5G09885						NA
pBBM_BBM_YFP_ChIP_peak_10257	chr4	919810	919810	+	68.3788	NA	Intergenic	Intergenic	-1637	AT4G02080.1	AT4G02080	AT4G02080						NA
pBBM_BBM_YFP_ChIP_peak_4745	chr2	2924434	2924434	+	68.3788	NA	promoter-TSS (AT2G07050.1)	#NAME?	74	AT2G07050.1	AT2G07050	AT2G07050						NA
pBBM_BBM_YFP_ChIP_peak_4391	chr1	29870747	29870747	+	68.3788	NA	promoter-TSS (AT1G79410.1)	#NAME?	-579	AT1G79420.1	AT1G79420	AT1G79420						NA
pBBM_BBM_YFP_ChIP_peak_15121	chr5	21904297	21904297	+	68.3788	NA	promoter-TSS (AT5G53950.1)	#NAME?	-443	AT5G53950.1	AT5G53950	AT5G53950						NA
pBBM_BBM_YFP_ChIP_peak_8304	chr3	7316577	7316577	+	68.2894	NA	promoter-TSS (AT3G20880.1)	#NAME?	-694	AT3G20880.1	AT3G20880	AT3G20880						NA
pBBM_BBM_YFP_ChIP_peak_5617	chr2	12118003	12118003	+	68.2096	NA	Intergenic	Intergenic	-1282	AT2G28355.1	AT2G28355	AT2G28355						NA
pBBM_BBM_YFP_ChIP_peak_14286	chr5	16645957	16645957	+	68.0857	NA	promoter-TSS (AT5G41620.1)	#NAME?	-200	AT5G41620.2	AT5G41620	AT5G41620						NA
pBBM_BBM_YFP_ChIP_peak_5428	chr2	10945122	10945122	+	68.0375	NA	Intergenic	Intergenic	-2668	AT2G25690.3	AT2G25690	AT2G25690						NA
pBBM_BBM_YFP_ChIP_peak_7848	chr3	4740114	4740114	+	68.0299	NA	promoter-TSS (AT3G14230.1)	#NAME?	-816	AT3G14230.2	AT3G14230	AT3G14230						NA
pBBM_BBM_YFP_ChIP_peak_8308	chr3	7325411	7325411	+	67.9068	NA	promoter-TSS (AT3G20900.1)	#NAME?	-741	AT3G20900.1	AT3G20900	AT3G20900						NA
pBBM_BBM_YFP_ChIP_peak_6669	chr2	17847165	17847165	+	67.7907	NA	promoter-TSS (AT2G42885.1)	#NAME?	-562	AT2G42885.1	AT2G42885	AT2G42885						NA
pBBM_BBM_YFP_ChIP_peak_7489	chr3	2563944	2563944	+	67.7462	NA	promoter-TSS (AT3G08030.2)	#NAME?	141	AT3G08030.1	AT3G08030	AT3G08030						NA
pBBM_BBM_YFP_ChIP_peak_14767	chr5	19783974	19783974	+	67.7432	NA	Intergenic	Intergenic	-1908	AT5G48790.2	AT5G48790	AT5G48790						NA
pBBM_BBM_YFP_ChIP_peak_14817	chr5	20088967	20088967	+	67.7198	NA	Intergenic	Intergenic	-1681	AT5G49520.1	AT5G49520	AT5G49520						NA
pBBM_BBM_YFP_ChIP_peak_8237	chr3	6932926	6932926	+	67.6442	NA	Intergenic	Intergenic	-1101	AT3G19920.1	AT3G19920	AT3G19920						NA
pBBM_BBM_YFP_ChIP_peak_13826	chr5	8425184	8425184	+	67.5348	NA	TTS (AT5G03785.1)	#NAME?	361	AT5G03785.1	AT5G03785	AT5G03785						NA
pBBM_BBM_YFP_ChIP_peak_13446	chr5	5876375	5876375	+	67.4306	NA	promoter-TSS (AT5G17800.1)	#NAME?	-738	AT5G17800.1	AT5G17800	AT5G17800						NA
pBBM_BBM_YFP_ChIP_peak_7384	chr3	1896178	1896178	+	67.4034	NA	exon (AT3G06270.1, exon 1 of 2)	-exon (AT3G06270.1, exon 1 of 2)	320	AT3G06270.1	AT3G06270	AT3G06270						NA
pBBM_BBM_YFP_ChIP_peak_3476	chr1	25698840	25698840	+	67.4034	NA	Intergenic	Intergenic	-2930	AT1G68500.1	AT1G68500	AT1G68500						NA
pBBM_BBM_YFP_ChIP_peak_2952	chr1	22596444	22596444	+	67.3984	NA	Intergenic	Intergenic	-1106	AT1G61260.1	AT1G61260	AT1G61260						NA
pBBM_BBM_YFP_ChIP_peak_8806	chr3	10313620	10313620	+	67.3787	NA	Intergenic	Intergenic	-1390	AT3G27820.1	AT3G27820	AT3G27820						NA
pBBM_BBM_YFP_ChIP_peak_4067	chr1	28377235	28377235	+	67.3258	NA	promoter-TSS (AT1G75580.1)	#NAME?	-142	AT1G75580.1	AT1G75580	AT1G75580						NA
pBBM_BBM_YFP_ChIP_peak_4629	chr2	920872	920872	+	67.2744	NA	Intergenic	Intergenic	-2201	AT2G03090.1	AT2G03090	AT2G03090						NA
pBBM_BBM_YFP_ChIP_peak_6418	chr2	16552714	16552714	+	67.2643	NA	promoter-TSS (AT2G09075.1)	#NAME?	-691	AT2G09075.1	AT2G09075	AT2G09075						NA
pBBM_BBM_YFP_ChIP_peak_14882	chr5	20506555	20506555	+	67.2227	NA	promoter-TSS (AT5G50360.1)	#NAME?	23	AT5G50361.1	AT5G50361	AT5G50361						NA
pBBM_BBM_YFP_ChIP_peak_1256	chr1	7238251	7238251	+	67.1822	NA	promoter-TSS (AT1G20823.1)	#NAME?	-442	AT1G20823.1	AT1G20823	AT1G20823						NA
pBBM_BBM_YFP_ChIP_peak_1405	chr1	7937824	7937824	+	67.1814	NA	TTS (AT1G22490.1)	#NAME?	-2442	AT1G22480.1	AT1G22480	AT1G22480						NA
pBBM_BBM_YFP_ChIP_peak_13850	chr5	8587370	8587370	+	67.1351	NA	Intergenic	Intergenic	-2087	AT5G24930.1	AT5G24930	AT5G24930						NA
pBBM_BBM_YFP_ChIP_peak_1818	chr1	10329034	10329034	+	67.0972	NA	promoter-TSS (AT1G29535.1)	#NAME?	47	AT1G29535.4	AT1G29535	AT1G29535						NA
pBBM_BBM_YFP_ChIP_peak_10144	chr3	23368808	23368808	+	67.0793	NA	promoter-TSS (AT3G09945.1)	#NAME?	-379	AT3G09945.1	AT3G09945	AT3G09945						NA
pBBM_BBM_YFP_ChIP_peak_12416	chr4	18483444	18483444	+	67.0048	NA	Intergenic	Intergenic	-1457	AT4G39840.1	AT4G39840	AT4G39840						NA
pBBM_BBM_YFP_ChIP_peak_5256	chr2	9908098	9908098	+	66.9581	NA	Intergenic	Intergenic	-2066	AT2G23290.1	AT2G23290	AT2G23290						NA
pBBM_BBM_YFP_ChIP_peak_12019	chr4	16769505	16769505	+	66.9001	NA	Intergenic	Intergenic	-2418	AT4G35240.1	AT4G35240	AT4G35240						NA
pBBM_BBM_YFP_ChIP_peak_7426	chr3	2167650	2167650	+	66.8631	NA	promoter-TSS (AT3G06868.1)	#NAME?	-80	AT3G06868.1	AT3G06868	AT3G06868						NA
pBBM_BBM_YFP_ChIP_peak_827	chr1	4772799	4772799	+	66.845	NA	promoter-TSS (AT1G13950.1)	#NAME?	153	AT1G05037.1	AT1G05037	AT1G05037						NA
pBBM_BBM_YFP_ChIP_peak_3127	chr1	23543492	23543492	+	66.809	NA	Intergenic	Intergenic	-1259	AT1G63480.1	AT1G63480	AT1G63480						NA
pBBM_BBM_YFP_ChIP_peak_7139	chr3	411787	411787	+	66.7407	NA	promoter-TSS (AT3G02210.1)	#NAME?	86	AT3G02210.1	AT3G02210	AT3G02210						NA
pBBM_BBM_YFP_ChIP_peak_1456	chr1	8143131	8143131	+	66.5401	NA	promoter-TSS (AT1G23000.1)	#NAME?	-96	AT1G23000.1	AT1G23000	AT1G23000						NA
pBBM_BBM_YFP_ChIP_peak_9820	chr3	21376583	21376583	+	66.3632	NA	Intergenic	Intergenic	-1255	AT3G08965.1	AT3G08965	AT3G08965						NA
pBBM_BBM_YFP_ChIP_peak_9584	chr3	19855290	19855290	+	66.2773	NA	Intergenic	Intergenic	-1580	AT3G53550.1	AT3G53550	AT3G53550						NA
pBBM_BBM_YFP_ChIP_peak_16075	chr5	26623233	26623233	+	66.2773	NA	Intergenic	Intergenic	-1816	AT5G66690.1	AT5G66690	AT5G66690						NA
pBBM_BBM_YFP_ChIP_peak_15584	chr5	24264504	24264504	+	66.2558	NA	promoter-TSS (AT5G60300.1)	#NAME?	16	AT5G60300.2	AT5G60300	AT5G60300						NA
pBBM_BBM_YFP_ChIP_peak_13376	chr5	5412329	5412329	+	66.0603	NA	promoter-TSS (AT5G16560.1)	#NAME?	-563	AT5G16560.1	AT5G16560	AT5G16560						NA
pBBM_BBM_YFP_ChIP_peak_12523	chr5	430708	430708	+	65.9838	NA	promoter-TSS (AT5G02180.1)	#NAME?	-150	AT5G02180.1	AT5G02180	AT5G02180						NA
pBBM_BBM_YFP_ChIP_peak_13416	chr5	5716661	5716661	+	65.9577	NA	promoter-TSS (AT5G17340.1)	#NAME?	-393	AT5G17340.1	AT5G17340	AT5G17340						NA
pBBM_BBM_YFP_ChIP_peak_5674	chr2	12310745	12310745	+	65.9342	NA	Intergenic	Intergenic	-2102	AT2G28690.1	AT2G28690	AT2G28690						NA
pBBM_BBM_YFP_ChIP_peak_1939	chr1	11074156	11074156	+	65.8767	NA	Intergenic	Intergenic	-1592	AT1G31040.1	AT1G31040	AT1G31040						NA
pBBM_BBM_YFP_ChIP_peak_9396	chr3	18863779	18863779	+	65.7217	NA	promoter-TSS (AT3G50750.1)	#NAME?	-382	AT3G50750.1	AT3G50750	AT3G50750						NA
pBBM_BBM_YFP_ChIP_peak_5071	chr2	8707029	8707029	+	65.7028	NA	promoter-TSS (AT2G20180.1)	#NAME?	-20	AT2G20180.3	AT2G20180	AT2G20180						NA
pBBM_BBM_YFP_ChIP_peak_6823	chr2	18620308	18620308	+	65.5856	NA	exon (AT2G45160.1, exon 1 of 1)	-exon (AT2G45160.1, exon 1 of 1)	143	AT2G45160.1	AT2G45160	AT2G45160						NA
pBBM_BBM_YFP_ChIP_peak_9988	chr3	22492698	22492698	+	65.5708	NA	promoter-TSS (AT3G60870.1)	#NAME?	-113	AT3G60870.1	AT3G60870	AT3G60870						NA
pBBM_BBM_YFP_ChIP_peak_4359	chr1	29644330	29644330	+	65.4785	NA	promoter-TSS (AT1G78850.1)	#NAME?	-795	AT1G78850.1	AT1G78850	AT1G78850						NA
pBBM_BBM_YFP_ChIP_peak_15105	chr5	21822228	21822228	+	65.312	NA	promoter-TSS (AT5G53760.1)	#NAME?	-95	AT5G53760.1	AT5G53760	AT5G53760						NA
pBBM_BBM_YFP_ChIP_peak_6810	chr2	18580330	18580330	+	65.2415	NA	Intergenic	Intergenic	-2367	AT2G45050.1	AT2G45050	AT2G45050						NA
pBBM_BBM_YFP_ChIP_peak_993	chr1	5635904	5635904	+	65.2121	NA	Intergenic	Intergenic	-2875	AT1G16500.1	AT1G16500	AT1G16500						NA
pBBM_BBM_YFP_ChIP_peak_15634	chr5	24468220	24468220	+	65.1543	NA	Intergenic	Intergenic	-1005	AT5G60810.2	AT5G60810	AT5G60810						NA
pBBM_BBM_YFP_ChIP_peak_9832	chr3	21419321	21419321	+	65.1384	NA	promoter-TSS (AT3G57830.1)	#NAME?	-128	AT3G57830.1	AT3G57830	AT3G57830						NA
pBBM_BBM_YFP_ChIP_peak_9619	chr3	20069278	20069278	+	64.9928	NA	promoter-TSS (AT3G54210.1)	#NAME?	-664	AT3G54210.1	AT3G54210	AT3G54210						NA
pBBM_BBM_YFP_ChIP_peak_3920	chr1	27659261	27659261	+	64.9801	NA	promoter-TSS (AT1G73590.1)	#NAME?	-412	AT1G73590.1	AT1G73590	AT1G73590						NA
pBBM_BBM_YFP_ChIP_peak_1705	chr1	9732689	9732689	+	64.8243	NA	TTS (AT1G27940.1)	#NAME?	311	AT1G27930.1	AT1G27930	AT1G27930						NA
pBBM_BBM_YFP_ChIP_peak_4163	chr1	28865337	28865337	+	64.7903	NA	promoter-TSS (AT1G76880.1)	#NAME?	23	AT1G76880.1	AT1G76880	AT1G76880						NA
pBBM_BBM_YFP_ChIP_peak_9637	chr3	20195188	20195188	+	64.7584	NA	promoter-TSS (AT3G54550.1)	#NAME?	-525	AT3G54550.1	AT3G54550	AT3G54550						NA
pBBM_BBM_YFP_ChIP_peak_13210	chr5	4427260	4427260	+	64.7584	NA	promoter-TSS (AT5G13710.1)	#NAME?	64	AT5G13710.1	AT5G13710	AT5G13710						NA
pBBM_BBM_YFP_ChIP_peak_4295	chr1	29399351	29399351	+	64.7494	NA	promoter-TSS (AT1G78130.1)	#NAME?	-789	AT1G78130.1	AT1G78130	AT1G78130						NA
pBBM_BBM_YFP_ChIP_peak_1742	chr1	9900106	9900106	+	64.6713	NA	promoter-TSS (AT1G28300.1)	#NAME?	-230	AT1G28300.1	AT1G28300	AT1G28300						NA
pBBM_BBM_YFP_ChIP_peak_8359	chr3	7658070	7658070	+	64.6009	NA	Intergenic	Intergenic	-2017	AT3G21720.1	AT3G21720	AT3G21720						NA
pBBM_BBM_YFP_ChIP_peak_9095	chr3	16744854	16744854	+	64.5913	NA	Intergenic	Intergenic	-1019	AT3G45620.1	AT3G45620	AT3G45620						NA
pBBM_BBM_YFP_ChIP_peak_13459	chr5	5905870	5905870	+	64.5382	NA	Intergenic	Intergenic	-1338	AT5G17860.1	AT5G17860	AT5G17860						NA
pBBM_BBM_YFP_ChIP_peak_7511	chr3	2661682	2661682	+	64.4467	NA	promoter-TSS (AT3G08760.1)	#NAME?	-587	AT3G08760.1	AT3G08760	AT3G08760						NA
pBBM_BBM_YFP_ChIP_peak_15443	chr5	23475626	23475626	+	64.4271	NA	TTS (AT5G08815.1)	#NAME?	151	AT5G08815.1	AT5G08815	AT5G08815						NA
pBBM_BBM_YFP_ChIP_peak_6243	chr2	15566476	15566476	+	64.1969	NA	exon (AT2G08850.1, exon 1 of 1)	-exon (AT2G08850.1, exon 1 of 1)	120	AT2G08850.1	AT2G08850	AT2G08850						NA
pBBM_BBM_YFP_ChIP_peak_3531	chr1	25870350	25870350	+	64.0986	NA	promoter-TSS (AT1G68825.1)	#NAME?	70	AT1G68825.2	AT1G68825	AT1G68825						NA
pBBM_BBM_YFP_ChIP_peak_3020	chr1	23075631	23075631	+	64.0493	NA	Intergenic	Intergenic	-1565	AT1G08523.1	AT1G08523	AT1G08523						NA
pBBM_BBM_YFP_ChIP_peak_6338	chr2	16068768	16068768	+	64.0068	NA	promoter-TSS (AT2G38340.1)	#NAME?	-153	AT2G38340.1	AT2G38340	AT2G38340						NA
pBBM_BBM_YFP_ChIP_peak_12524	chr5	434736	434736	+	64.0004	NA	promoter-TSS (AT5G02190.1)	#NAME?	-432	AT5G02190.1	AT5G02190	AT5G02190						NA
pBBM_BBM_YFP_ChIP_peak_520	chr1	3244064	3244064	+	63.8996	NA	promoter-TSS (AT1G09960.1)	#NAME?	78	AT1G09960.1	AT1G09960	AT1G09960						NA
pBBM_BBM_YFP_ChIP_peak_5544	chr2	11682284	11682284	+	63.8276	NA	promoter-TSS (AT2G27300.1)	#NAME?	-313	AT2G27300.1	AT2G27300	AT2G27300						NA
pBBM_BBM_YFP_ChIP_peak_9274	chr3	18193553	18193553	+	63.7546	NA	TTS (AT3G49080.1)	#NAME?	176	AT3G49070.1	AT3G49070	AT3G49070						NA
pBBM_BBM_YFP_ChIP_peak_8118	chr3	6099892	6099892	+	63.6662	NA	TTS (AT3G17820.1)	#NAME?	-1861	AT3G17830.1	AT3G17830	AT3G17830						NA
pBBM_BBM_YFP_ChIP_peak_9975	chr3	22417449	22417449	+	63.6185	NA	TTS (AT3G60640.1)	#NAME?	-1666	AT3G60650.1	AT3G60650	AT3G60650						NA
pBBM_BBM_YFP_ChIP_peak_8085	chr3	5860574	5860574	+	63.6127	NA	promoter-TSS (AT3G17185.1)	#NAME?	-917	AT3G17185.2	AT3G17185	AT3G17185						NA
pBBM_BBM_YFP_ChIP_peak_14878	chr5	20470137	20470137	+	63.3726	NA	Intergenic	Intergenic	-1920	AT5G50300.2	AT5G50300	AT5G50300						NA
pBBM_BBM_YFP_ChIP_peak_8606	chr3	9003026	9003026	+	63.2466	NA	promoter-TSS (AT3G24660.1)	#NAME?	-543	AT3G24660.1	AT3G24660	AT3G24660						NA
pBBM_BBM_YFP_ChIP_peak_14233	chr5	16281201	16281201	+	63.1883	NA	promoter-TSS (AT5G40645.1)	#NAME?	-193	AT5G40650.1	AT5G40650	AT5G40650						NA
pBBM_BBM_YFP_ChIP_peak_3496	chr1	25740273	25740273	+	63.05	NA	promoter-TSS (AT1G08993.1)	#NAME?	56	AT1G08993.1	AT1G08993	AT1G08993						NA
pBBM_BBM_YFP_ChIP_peak_14873	chr5	20427965	20427965	+	63.0272	NA	exon (AT5G50175.1, exon 1 of 1)	-exon (AT5G50175.1, exon 1 of 1)	216	AT5G50175.1	AT5G50175	AT5G50175						NA
pBBM_BBM_YFP_ChIP_peak_8004	chr3	5470610	5470610	+	63.0129	NA	Intergenic	Intergenic	-1016	AT3G16140.1	AT3G16140	AT3G16140						NA
pBBM_BBM_YFP_ChIP_peak_3540	chr1	25914391	25914391	+	62.8356	NA	promoter-TSS (AT1G68920.1)	#NAME?	-585	AT1G68920.4	AT1G68920	AT1G68920						NA
pBBM_BBM_YFP_ChIP_peak_14005	chr5	10297118	10297118	+	62.7946	NA	Intergenic	Intergenic	-1835	AT5G28300.1	AT5G28300	AT5G28300						NA
pBBM_BBM_YFP_ChIP_peak_14156	chr5	15439007	15439007	+	62.7868	NA	promoter-TSS (AT5G38560.1)	#NAME?	-242	AT5G38560.1	AT5G38560	AT5G38560						NA
pBBM_BBM_YFP_ChIP_peak_10995	chr4	10326908	10326908	+	62.7834	NA	promoter-TSS (AT4G18815.1)	#NAME?	-872	AT4G18815.1	AT4G18815	AT4G18815						NA
pBBM_BBM_YFP_ChIP_peak_1579	chr1	8968435	8968435	+	62.756	NA	promoter-TSS (AT1G25530.1)	#NAME?	-873	AT1G25530.1	AT1G25530	AT1G25530						NA
pBBM_BBM_YFP_ChIP_peak_607	chr1	3713687	3713687	+	62.6848	NA	promoter-TSS (AT1G11112.1)	#NAME?	48	AT1G11112.1	AT1G11112	AT1G11112						NA
pBBM_BBM_YFP_ChIP_peak_3029	chr1	23098452	23098452	+	62.6131	NA	Intergenic	Intergenic	-1032	AT1G62421.1	AT1G62421	AT1G62421						NA
pBBM_BBM_YFP_ChIP_peak_5794	chr2	12947809	12947809	+	62.6131	NA	promoter-TSS (AT2G30380.1)	#NAME?	-75	AT2G30380.1	AT2G30380	AT2G30380						NA
pBBM_BBM_YFP_ChIP_peak_7675	chr3	3711609	3711609	+	62.5526	NA	promoter-TSS (AT3G11730.1)	#NAME?	8	AT3G11730.1	AT3G11730	AT3G11730						NA
pBBM_BBM_YFP_ChIP_peak_8374	chr3	7775022	7775022	+	62.5286	NA	promoter-TSS (AT3G22072.1)	#NAME?	-336	AT3G22072.1	AT3G22072	AT3G22072						NA
pBBM_BBM_YFP_ChIP_peak_7842	chr3	4722716	4722716	+	62.5174	NA	Intergenic	Intergenic	-1713	AT3G14205.2	AT3G14205	AT3G14205						NA
pBBM_BBM_YFP_ChIP_peak_1180	chr1	6737881	6737881	+	62.4706	NA	promoter-TSS (AT1G19460.1)	#NAME?	-603	AT1G19460.1	AT1G19460	AT1G19460						NA
pBBM_BBM_YFP_ChIP_peak_14661	chr5	19115651	19115651	+	62.4425	NA	promoter-TSS (AT5G06935.1)	#NAME?	0	AT5G06935.1	AT5G06935	AT5G06935						NA
pBBM_BBM_YFP_ChIP_peak_13535	chr5	6392675	6392675	+	62.3687	NA	promoter-TSS (AT5G02955.1)	#NAME?	18	AT5G02955.1	AT5G02955	AT5G02955						NA
pBBM_BBM_YFP_ChIP_peak_11368	chr4	12777659	12777659	+	62.2018	NA	promoter-TSS (AT4G24790.5)	#NAME?	101	AT4G24790.1	AT4G24790	AT4G24790						NA
pBBM_BBM_YFP_ChIP_peak_11817	chr4	15665544	15665544	+	62.1322	NA	promoter-TSS (AT4G32460.1)	#NAME?	-512	AT4G32460.1	AT4G32460	AT4G32460						NA
pBBM_BBM_YFP_ChIP_peak_1734	chr1	9888872	9888872	+	62.1016	NA	TTS (AT1G28290.1)	#NAME?	-1394	AT1G28280.2	AT1G28280	AT1G28280						NA
pBBM_BBM_YFP_ChIP_peak_13490	chr5	6127428	6127428	+	62.0631	NA	promoter-TSS (AT5G18470.1)	#NAME?	-369	AT5G18470.1	AT5G18470	AT5G18470						NA
pBBM_BBM_YFP_ChIP_peak_505	chr1	3104300	3104300	+	62.0631	NA	promoter-TSS (AT1G09575.2)	#NAME?	-192	AT1G09580.1	AT1G09580	AT1G09580						NA
pBBM_BBM_YFP_ChIP_peak_1559	chr1	8884093	8884093	+	62.0412	NA	promoter-TSS (AT1G25340.1)	#NAME?	-927	AT1G25340.1	AT1G25340	AT1G25340						NA
pBBM_BBM_YFP_ChIP_peak_11353	chr4	12645561	12645561	+	61.9665	NA	promoter-TSS (AT4G24470.1)	#NAME?	-3	AT4G24470.3	AT4G24470	AT4G24470						NA
pBBM_BBM_YFP_ChIP_peak_4032	chr1	28291201	28291201	+	61.9431	NA	promoter-TSS (AT1G75390.1)	#NAME?	-497	AT1G75390.1	AT1G75390	AT1G75390
pBBM_BBM_YFP_ChIP_peak_12667	chr5	1159484	1159484	+	61.9278	NA	promoter-TSS (AT5G04220.1)	#NAME?	-540	AT5G04220.1	AT5G04220	AT5G04220						NA
pBBM_BBM_YFP_ChIP_peak_15697	chr5	24916062	24916062	+	61.8994	NA	TTS (AT5G62000.1)	#NAME?	255	AT5G62020.1	AT5G62020	AT5G62020						NA
pBBM_BBM_YFP_ChIP_peak_12260	chr4	17676001	17676001	+	61.8994	NA	Intergenic	Intergenic	-1412	AT4G37620.1	AT4G37620	AT4G37620						NA
pBBM_BBM_YFP_ChIP_peak_6918	chr2	19000111	19000111	+	61.8624	NA	promoter-TSS (AT2G46270.1)	#NAME?	-69	AT2G46270.2	AT2G46270	AT2G46270						NA
pBBM_BBM_YFP_ChIP_peak_13194	chr5	4283521	4283521	+	61.8474	NA	promoter-TSS (AT5G13360.1)	#NAME?	55	AT5G13360.1	AT5G13360	AT5G13360						NA
pBBM_BBM_YFP_ChIP_peak_14686	chr5	19245615	19245615	+	61.5827	NA	promoter-TSS (AT5G47440.1)	#NAME?	33	AT5G47440.1	AT5G47440	AT5G47440						NA
pBBM_BBM_YFP_ChIP_peak_12261	chr4	17677275	17677275	+	61.5618	NA	Intergenic	Intergenic	-1893	AT4G37630.3	AT4G37630	AT4G37630						NA
pBBM_BBM_YFP_ChIP_peak_6007	chr2	14374725	14374725	+	61.5618	NA	promoter-TSS (AT2G34020.1)	#NAME?	-824	AT2G34020.2	AT2G34020	AT2G34020						NA
pBBM_BBM_YFP_ChIP_peak_7188	chr3	731713	731713	+	61.5441	NA	promoter-TSS (AT3G03170.1)	#NAME?	-149	AT3G03170.1	AT3G03170	AT3G03170						NA
pBBM_BBM_YFP_ChIP_peak_13377	chr5	5414101	5414101	+	61.5376	NA	Intergenic	Intergenic	-2335	AT5G16560.1	AT5G16560	AT5G16560						NA
pBBM_BBM_YFP_ChIP_peak_7760	chr3	4202592	4202592	+	61.5215	NA	promoter-TSS (AT3G13080.1)	#NAME?	-858	AT3G13080.5	AT3G13080	AT3G13080						NA
pBBM_BBM_YFP_ChIP_peak_7795	chr3	4461954	4461954	+	61.5079	NA	promoter-TSS (AT3G13640.1)	#NAME?	-110	AT3G13640.1	AT3G13640	AT3G13640						NA
pBBM_BBM_YFP_ChIP_peak_4654	chr2	1170940	1170940	+	61.4996	NA	promoter-TSS (AT2G03830.1)	#NAME?	-196	AT2G03830.1	AT2G03830	AT2G03830						NA
pBBM_BBM_YFP_ChIP_peak_15780	chr5	25218510	25218510	+	61.4204	NA	promoter-TSS (AT5G62800.1)	#NAME?	-124	AT5G62800.1	AT5G62800	AT5G62800						NA
pBBM_BBM_YFP_ChIP_peak_6360	chr2	16187870	16187870	+	61.404	NA	promoter-TSS (AT2G38710.1)	#NAME?	-177	AT2G38720.1	AT2G38720	AT2G38720						NA
pBBM_BBM_YFP_ChIP_peak_1629	chr1	9275388	9275388	+	61.3549	NA	promoter-TSS (AT1G26790.1)	#NAME?	-195	AT1G26790.1	AT1G26790	AT1G26790						NA
pBBM_BBM_YFP_ChIP_peak_5302	chr2	10114878	10114878	+	61.2664	NA	Intergenic	Intergenic	-1551	AT2G23760.2	AT2G23760	AT2G23760						NA
pBBM_BBM_YFP_ChIP_peak_13375	chr5	5409550	5409550	+	61.1948	NA	intron (AT5G16560.1, intron 2 of 5)	-intron (AT5G16560.1, intron 2 of 5)	-1647	AT5G02555.1	AT5G02555	AT5G02555						NA
pBBM_BBM_YFP_ChIP_peak_13287	chr5	4885933	4885933	+	61.1948	NA	promoter-TSS (AT5G15080.1)	#NAME?	-96	AT5G15080.1	AT5G15080	AT5G15080						NA
pBBM_BBM_YFP_ChIP_peak_4653	chr2	1169194	1169194	+	61.1825	NA	promoter-TSS (AT2G03821.1)	#NAME?	-988	AT2G03821.1	AT2G03821	AT2G03821						NA
pBBM_BBM_YFP_ChIP_peak_16152	chr5	26851946	26851946	+	61.1291	NA	Intergenic	Intergenic	-1906	AT5G67290.1	AT5G67290	AT5G67290						NA
pBBM_BBM_YFP_ChIP_peak_14379	chr5	17288448	17288448	+	61.1097	NA	TTS (AT5G43070.1)	#NAME?	-1311	AT5G06465.1	AT5G06465	AT5G06465						NA
pBBM_BBM_YFP_ChIP_peak_1578	chr1	8961039	8961039	+	61.0477	NA	exon (AT1G25510.1, exon 1 of 1)	-exon (AT1G25510.1, exon 1 of 1)	144	AT1G25510.1	AT1G25510	AT1G25510						NA
pBBM_BBM_YFP_ChIP_peak_4348	chr1	29572720	29572720	+	60.987	NA	promoter-TSS (AT1G78610.1)	#NAME?	-148	AT1G78610.1	AT1G78610	AT1G78610						NA
pBBM_BBM_YFP_ChIP_peak_13953	chr5	9303721	9303721	+	60.9104	NA	promoter-TSS (AT5G26720.1)	#NAME?	-218	AT5G26720.1	AT5G26720	AT5G26720						NA
pBBM_BBM_YFP_ChIP_peak_11213	chr4	11769596	11769596	+	60.9104	NA	TTS (AT4G22260.1)	#NAME?	-1033	AT4G22250.1	AT4G22250	AT4G22250						NA
pBBM_BBM_YFP_ChIP_peak_15379	chr5	23189165	23189165	+	60.8826	NA	promoter-TSS (AT5G57230.1)	#NAME?	-773	AT5G57230.2	AT5G57230	AT5G57230						NA
pBBM_BBM_YFP_ChIP_peak_13795	chr5	8266494	8266494	+	60.8642	NA	promoter-TSS (AT5G24290.1)	#NAME?	-72	AT5G24300.1	AT5G24300	AT5G24300						NA
pBBM_BBM_YFP_ChIP_peak_13089	chr5	3693528	3693528	+	60.7997	NA	Intergenic	Intergenic	-2264	AT5G11530.1	AT5G11530	AT5G11530						NA
pBBM_BBM_YFP_ChIP_peak_5685	chr2	12356169	12356169	+	60.7997	NA	promoter-TSS (AT2G28790.1)	#NAME?	-599	AT2G28790.2	AT2G28790	AT2G28790						NA
pBBM_BBM_YFP_ChIP_peak_13474	chr5	6028103	6028103	+	60.7691	NA	promoter-TSS (AT5G18230.1)	#NAME?	-16	AT5G18245.2	AT5G18245	AT5G18245						NA
pBBM_BBM_YFP_ChIP_peak_6876	chr2	18833042	18833042	+	60.6492	NA	promoter-TSS (AT2G45720.1)	#NAME?	-44	AT2G45720.1	AT2G45720	AT2G45720						NA
pBBM_BBM_YFP_ChIP_peak_14393	chr5	17363864	17363864	+	60.6446	NA	promoter-TSS (AT5G43270.1)	#NAME?	16	AT5G43270.2	AT5G43270	AT5G43270						NA
pBBM_BBM_YFP_ChIP_peak_1622	chr1	9257110	9257110	+	60.6094	NA	promoter-TSS (AT1G06023.1)	#NAME?	24	AT1G06023.1	AT1G06023	AT1G06023						NA
pBBM_BBM_YFP_ChIP_peak_1788	chr1	10140297	10140297	+	60.5938	NA	Intergenic	Intergenic	-1069	AT1G29050.1	AT1G29050	AT1G29050						NA
pBBM_BBM_YFP_ChIP_peak_11250	chr4	11997263	11997263	+	60.5938	NA	promoter-TSS (AT4G22860.1)	#NAME?	-18	AT4G22860.1	AT4G22860	AT4G22860						NA
pBBM_BBM_YFP_ChIP_peak_14689	chr5	19273801	19273801	+	60.5737	NA	promoter-TSS (AT5G47500.1)	#NAME?	-909	AT5G47500.1	AT5G47500	AT5G47500						NA
pBBM_BBM_YFP_ChIP_peak_8469	chr3	8262018	8262018	+	60.5653	NA	promoter-TSS (AT3G23160.1)	#NAME?	71	AT3G23160.1	AT3G23160	AT3G23160						NA
pBBM_BBM_YFP_ChIP_peak_4891	chr2	7497605	7497605	+	60.5076	NA	promoter-TSS (AT2G17240.1)	#NAME?	-496	AT2G17240.1	AT2G17240	AT2G17240						NA
pBBM_BBM_YFP_ChIP_peak_6937	chr2	19051051	19051051	+	60.4404	NA	promoter-TSS (AT2G46410.1)	#NAME?	-682	AT2G46410.1	AT2G46410	AT2G46410						NA
pBBM_BBM_YFP_ChIP_peak_16102	chr5	26704482	26704482	+	60.4139	NA	Intergenic	Intergenic	-1303	AT5G66870.1	AT5G66870	AT5G66870						NA
pBBM_BBM_YFP_ChIP_peak_15223	chr5	22388518	22388518	+	60.4114	NA	promoter-TSS (AT5G55180.1)	#NAME?	-3	AT5G55180.1	AT5G55180	AT5G55180						NA
pBBM_BBM_YFP_ChIP_peak_9429	chr3	18963145	18963145	+	60.4114	NA	promoter-TSS (AT3G51060.1)	#NAME?	-984	AT3G51060.1	AT3G51060	AT3G51060						NA
pBBM_BBM_YFP_ChIP_peak_15465	chr5	23700586	23700586	+	60.3998	NA	promoter-TSS (AT5G58650.1)	#NAME?	-360	AT5G58650.1	AT5G58650	AT5G58650						NA
pBBM_BBM_YFP_ChIP_peak_10092	chr3	23140190	23140190	+	60.3387	NA	Intergenic	Intergenic	-2295	AT3G62570.1	AT3G62570	AT3G62570						NA
pBBM_BBM_YFP_ChIP_peak_4714	chr2	2198470	2198470	+	60.334	NA	promoter-TSS (AT2G05786.1)	#NAME?	-65	AT2G05786.1	AT2G05786	AT2G05786						NA
pBBM_BBM_YFP_ChIP_peak_16090	chr5	26663336	26663336	+	60.334	NA	promoter-TSS (AT5G66780.1)	#NAME?	-164	AT5G66780.1	AT5G66780	AT5G66780						NA
pBBM_BBM_YFP_ChIP_peak_11838	chr4	15828275	15828275	+	60.3247	NA	promoter-TSS (AT4G32810.1)	#NAME?	47	AT4G32810.2	AT4G32810	AT4G32810						NA
pBBM_BBM_YFP_ChIP_peak_4850	chr2	7123071	7123071	+	60.3016	NA	promoter-TSS (AT2G16430.1)	#NAME?	8	AT2G16430.2	AT2G16430	AT2G16430						NA
pBBM_BBM_YFP_ChIP_peak_4655	chr2	1172371	1172371	+	60.2847	NA	promoter-TSS (AT2G03840.1)	#NAME?	-721	AT2G03840.1	AT2G03840	AT2G03840						NA
pBBM_BBM_YFP_ChIP_peak_5247	chr2	9861071	9861071	+	60.1482	NA	Intergenic	Intergenic	-1399	AT2G23160.1	AT2G23160	AT2G23160						NA
[truncated: 12,307 more rows]
