# Supplementary material for: Rational design of induced regeneration via somatic embryogenesis in the absence of exogenous phytohormones
Source: Plant Cell. 2025 Oct 19;37(11):koaf252. doi: 10.1093/plcell/koaf252 (PMC12586336; doi:10.1093/plcell/koaf252)
Supplement: koaf252_Supplementary_Data [file koaf252_supplementary_data.zip › Supplementary Tables-.xlsx]

## Sheet: Sup Table S1. DEDIF and SCN 
Supplementary Table S1. Summary of the selected dedifferentiation (DEDIF) and stem cell niche (SCN) gene sets
Gene	Gene set	Function	motivation for inclusion	Reference
WIND1	DEDIF	Instrumental for cell reprogramming and callus formation upon wounding	dedifferentiate somatic cells	Iwase et al., 2011a, b
RBRi	DEDIF	RBR levels are instrumental for root stem cell differentiation status. Reduction in combination with elevated PLT levels leads to ectopic stem cell-like divisions in the root tip	dedifferentiate somatic cells	Cruz-Ramirez et al., 2013, Wildwater et al., 2005, Galinha et al., 2007
SHR	SCN	SHR and SCR transcription factors are essential for QC and stem cell niche specification and maintenance	specification of QC-like progenitors	Nakajima et al., 2001, Sabatini et al., 2003
SCR	SCN	SHR and SCR transcription factors are essential for QC and stem cell niche specification and maintenance	specification of QC-like progenitors	Winter et al., 2024
PLT1	SCN	PLT1 (together with PLT2) are essential role in QC and stem cell niche specification and maintenance, acting in parallel with the SHR/SCR pathway	specification of QC-like progenitors	Aida et al., 2004, Galinha et al., 2007
BBM/PLT4	SCN	BBM is a master regulator in the process of somatic embryogenesis	specification of QC-like progenitors	Horstman et al., 2017
PLT5	SCN	PLT5 is involved in the developmental switch from vegetative to embryonic phase	specification of QC-like progenitors	Tsuwamoto et al., 2010
WOX5	SCN	WOX5 is required for QC activity to maintain surrounding stem cell activity	specification of QC-like progenitors	Berckmans et al., 2020, Sarkar et al., 2007, Pi et al., 2015
WUS	SCN	WUS is required to maintain the shoot stem cell niche. WUS and WOX5 are exchangeble in QC function	specification of QC-like progenitors	Laux et al. 1996, Mayer et al. 1998, Sarkar et al., 2007

## Sheet: Sup Table S2. Regen. efficiency
Supplementary Table S2. Scoring of regeneration efficiency of different SCN and DEDIF gene combinations.
										#T2 lines
Line	Induction	Induced genes								Callus	Shoot/embryo-like structures
XG-01	Dex			SHR	SCR	PLT1	BBM	PLT5	WOX5	11/11	4/11
	Est+Dex	RBRi	WIND1	SHR	SCR	PLT1	BBM	PLT5	WOX5	11/11	4/11
	Est	RBRi	WIND1							11/11	0/11
XG-02	Dex			SHR	SCR	PLT1				17/18	0/18
	Est+Dex	RBRi	WIND1	SHR	SCR	PLT1				15/18	0/18
XG-03	Dex				SCR	PLT1				2/10	0/9
	Est+Dex	RBRi	WIND1		SCR	PLT1				10/10	0/9
XG-04	Dex					PLT1				21/22	0/22
	Est+Dex		WIND1			PLT1				21/22	0/22
XG-05	Dex					PLT1			WOX5	20/23	5/23
	Est+Dex		WIND1			PLT1			WOX5	19/23	0/23
XG-06	Dex					PLT1	BBM	PLT5		22/25	0/25
	Est+Dex	RBRi	WIND1			PLT1	BBM	PLT5		21/25	0/25
XG-07	Dex			SHR	SCR	PLT1	BBM	PLT5		11/12	0/12
XG-08	Dex						BBM		WUS	12/14	8/14

## Sheet: Sup Table S3. Phylogenetic tree
Supplementary Table S3. Genes and identifiers mentioned in this study and those used to create a phylogenetic tree of PLT1, WOX5 and WIND1
Genes for phylogenetic tree:
Species	Identifier	Symbol
Arabidopsis thaliana	AT3G20840.1	AtPLT1
Arabidopsis thaliana	AT1G51190.1	AtPLT2
Arabidopsis thaliana	AT1G78080.1	AtWIND1
Arabidopsis thaliana	AT1G22190.1	AtWIND2
Arabidopsis thaliana	AT1G36060.1	AtWIND3
Arabidopsis thaliana	AT5G65130.2	AtWIND4
Arabidopsis thaliana	AT3G11260.1	AtWOX5
Arabidopsis thaliana	AT5G05770.1	AtWOX7
Lactuca sativa	Lsat_1_v5_gn_6_48361.1	LsPLT1/2
Lactuca sativa	Lsat_1_v5_gn_9_43700.1	LsWIND1
Lactuca sativa	Lsat_1_v5_gn_1_4460.1	LsWIND2
Lactuca sativa	Lsat_1_v5_gn_6_103940.1	LsWIND3
Lactuca sativa	Lsat_1_v5_gn_2_121620.1	LsWOX5/7
Solanum lycopersicum	Solyc11g061750.1.1	SlPLT1/2
Solanum lycopersicum	Solyc04g054910.2.1	SlWIND1
Solanum lycopersicum	Solyc12g056980.1.1	SlWIND2
Solanum lycopersicum	Solyc04g072900.1.1	SlWIND3
Solanum lycopersicum	Solyc03g096300.2.1	SlWOX5/7
Other genes used in this study:
Species	Identifier	Symbol
Arabidopsis thaliana	AT3G12280	RBR
Arabidopsis thaliana	AT3G54220	SCR
Arabidopsis thaliana	AT4G37650	SHR
Arabidopsis thaliana	AT5G17430	PLT4/BBM
Arabidopsis thaliana	AT5G57390	PLT5
Arabidopsis thaliana	AT5G59340	WOX2
Arabidopsis thaliana	AT1G21970	LEC1

## Sheet: Sup Table S4. Tomato transform.
Supplementary Table S4. Shoot regeneration and callus formation efficiency of tomato cotyledon explants
Explant transformation with construct pSlXG-05 recorded as the number and percentage of explants forming shoots and callus
	# Explants	# Explants	% Explants	# Explants	% Explants
Treatment	Experiment 1+2	with shoots	with shoots	with callus	with callus
pSlXG_05 (WIND1/PLT1,WOX5)
With selection (+Km)
NAA+BAP (CCM), Zeatin (SM)	81	9	11	54	66
Est (CCM), Dex (SM)	129	0	0	23	18
No selection (-Km)
NAA+BAP (CCM), Zeatin (SM)	58	12	20.7	58	100
Est (CCM), Dex (SM)	159	38	23.9	156	98
Non-transformed (controls)
no induction /hormones	28	0	0	0	0
Est (CCM), Dex (SM)	60	0	0	10	16
NAA+BAP (CCM), Zeatin (SM)	61	21	35	59	98
